# Supplementary material for: Integrative analysis of survival-associated gene sets in breast cancer
Source: BMC Med Genomics. 2015 Mar 12;8:11. doi: 10.1186/s12920-015-0086-0 (PMC4359519; doi:10.1186/s12920-015-0086-0)
Supplement: Additional file 1: — List of gene sets significantly correlated with breast cancer survival across all seven datasets. [file 12920_2015_86_MOESM1_ESM.xlsx]

## Sheet: S1_robust_gene_sets.txt
Robust Gene Sets
KEGG_CELL_CYCLE
PID_PLK1_PATHWAY
PID_AURORA_A_PATHWAY
REACTOME_ACTIVATION_OF_THE_PRE_REPLICATIVE_COMPLEX
REACTOME_G0_AND_EARLY_G1
REACTOME_CELL_CYCLE
REACTOME_CELL_CYCLE_MITOTIC
REACTOME_CELL_CYCLE_CHECKPOINTS
REACTOME_CYCLIN_E_ASSOCIATED_EVENTS_DURING_G1_S_TRANSITION_
REACTOME_M_G1_TRANSITION
REACTOME_G1_S_TRANSITION
REACTOME_CYCLIN_A_B1_ASSOCIATED_EVENTS_DURING_G2_M_TRANSITION
REACTOME_SYNTHESIS_OF_DNA
REACTOME_MITOTIC_G1_G1_S_PHASES
REACTOME_MITOTIC_M_M_G1_PHASES
REACTOME_DNA_REPLICATION
REACTOME_E2F_MEDIATED_REGULATION_OF_DNA_REPLICATION
REACTOME_ACTIVATION_OF_ATR_IN_RESPONSE_TO_REPLICATION_STRESS
REACTOME_MITOTIC_PROMETAPHASE
REACTOME_G1_S_SPECIFIC_TRANSCRIPTION
REACTOME_PHOSPHORYLATION_OF_THE_APC_C
REACTOME_S_PHASE
WEST_ADRENOCORTICAL_TUMOR_MARKERS_UP
SOTIRIOU_BREAST_CANCER_GRADE_1_VS_3_UP
SOTIRIOU_BREAST_CANCER_GRADE_1_VS_3_DN
CHEMNITZ_RESPONSE_TO_PROSTAGLANDIN_E2_UP
BORCZUK_MALIGNANT_MESOTHELIOMA_UP
BASAKI_YBX1_TARGETS_UP
VECCHI_GASTRIC_CANCER_EARLY_UP
JAEGER_METASTASIS_UP
ODONNELL_TFRC_TARGETS_DN
ODONNELL_TARGETS_OF_MYC_AND_TFRC_DN
GRAHAM_CML_QUIESCENT_VS_NORMAL_QUIESCENT_UP
GRAHAM_CML_DIVIDING_VS_NORMAL_QUIESCENT_UP
GRAHAM_NORMAL_QUIESCENT_VS_NORMAL_DIVIDING_DN
LINDGREN_BLADDER_CANCER_CLUSTER_1_DN
NADERI_BREAST_CANCER_PROGNOSIS_UP
MARKEY_RB1_ACUTE_LOF_DN
BERENJENO_TRANSFORMED_BY_RHOA_UP
TANG_SENESCENCE_TP53_TARGETS_DN
OLSSON_E2F3_TARGETS_DN
KONG_E2F3_TARGETS
RIZ_ERYTHROID_DIFFERENTIATION
ROSTY_CERVICAL_CANCER_PROLIFERATION_CLUSTER
XU_HGF_SIGNALING_NOT_VIA_AKT1_48HR_DN
PATIL_LIVER_CANCER
OXFORD_RALA_OR_RALB_TARGETS_UP
FURUKAWA_DUSP6_TARGETS_PCI35_DN
PUJANA_BRCA_CENTERED_NETWORK
WEI_MYCN_TARGETS_WITH_E_BOX
LIAO_METASTASIS
SCIAN_CELL_CYCLE_TARGETS_OF_TP53_AND_TP73_DN
CAFFAREL_RESPONSE_TO_THC_24HR_5_DN
BENPORATH_CYCLING_GENES
BENPORATH_PROLIFERATION
AMIT_EGF_RESPONSE_20_HELA
JEON_SMAD6_TARGETS_DN
SHIN_B_CELL_LYMPHOMA_CLUSTER_3
MORI_PRE_BI_LYMPHOCYTE_UP
MORI_LARGE_PRE_BII_LYMPHOCYTE_UP
MORI_IMMATURE_B_LYMPHOCYTE_DN
SHEPARD_BMYB_MORPHOLINO_DN
SHEPARD_BMYB_TARGETS
SHEPARD_CRUSH_AND_BURN_MUTANT_DN
MANALO_HYPOXIA_DN
VANTVEER_BREAST_CANCER_METASTASIS_DN
REN_BOUND_BY_E2F
BHATTACHARYA_EMBRYONIC_STEM_CELL
YU_MYC_TARGETS_UP
LI_WILMS_TUMOR_VS_FETAL_KIDNEY_1_DN
ZHAN_MULTIPLE_MYELOMA_PR_UP
AFFAR_YY1_TARGETS_DN
GREENBAUM_E2A_TARGETS_UP
RHODES_CANCER_META_SIGNATURE
KANG_DOXORUBICIN_RESISTANCE_UP
RHODES_UNDIFFERENTIATED_CANCER
BURTON_ADIPOGENESIS_3
BURTON_ADIPOGENESIS_PEAK_AT_24HR
SONG_TARGETS_OF_IE86_CMV_PROTEIN
LIANG_SILENCED_BY_METHYLATION_DN
KALMA_E2F1_TARGETS
LY_AGING_MIDDLE_DN
BURTON_ADIPOGENESIS_PEAK_AT_16HR
GAVIN_FOXP3_TARGETS_CLUSTER_P6
MARSON_BOUND_BY_E2F4_UNSTIMULATED
AMUNDSON_GAMMA_RADIATION_RESPONSE
SARRIO_EPITHELIAL_MESENCHYMAL_TRANSITION_UP
FUJII_YBX1_TARGETS_DN
MOLENAAR_TARGETS_OF_CCND1_AND_CDK4_DN
SMID_BREAST_CANCER_LUMINAL_A_DN
ZHENG_GLIOBLASTOMA_PLASTICITY_UP
WHITEFORD_PEDIATRIC_CANCER_MARKERS
WEST_ADRENOCORTICAL_TUMOR_UP
BHATI_G2M_ARREST_BY_2METHOXYESTRADIOL_UP
BLUM_RESPONSE_TO_SALIRASIB_DN
RUIZ_TNC_TARGETS_DN
CHANG_CORE_SERUM_RESPONSE_UP
CHANG_CYCLING_GENES
LEE_EARLY_T_LYMPHOCYTE_UP
SHEDDEN_LUNG_CANCER_POOR_SURVIVAL_A6
ZHANG_TLX_TARGETS_60HR_DN
CROONQUIST_IL6_DEPRIVATION_DN
CROONQUIST_NRAS_SIGNALING_DN
ISHIDA_E2F_TARGETS
CHIANG_LIVER_CANCER_SUBCLASS_PROLIFERATION_UP
MONTERO_THYROID_CANCER_POOR_SURVIVAL_UP
KOBAYASHI_EGFR_SIGNALING_24HR_DN
FOURNIER_ACINAR_DEVELOPMENT_LATE_2
WINNEPENNINCKX_MELANOMA_METASTASIS_UP
DANG_REGULATED_BY_MYC_UP
WONG_EMBRYONIC_STEM_CELL_CORE
NAKAYAMA_SOFT_TISSUE_TUMORS_PCA2_UP
WHITFIELD_CELL_CYCLE_LITERATURE
WU_APOPTOSIS_BY_CDKN1A_VIA_TP53
WANG_METASTASIS_OF_BREAST_CANCER_ESR1_UP
WANG_RESPONSE_TO_GSK3_INHIBITOR_SB216763_DN
LEE_BMP2_TARGETS_DN
REICHERT_MITOSIS_LIN9_TARGETS
ZHOU_CELL_CYCLE_GENES_IN_IR_RESPONSE_6HR
ZHOU_CELL_CYCLE_GENES_IN_IR_RESPONSE_24HR
