# Supplementary material for: Integrative analysis of survival-associated gene sets in breast cancer
Source: BMC Med Genomics. 2015 Mar 12;8:11. doi: 10.1186/s12920-015-0086-0 (PMC4359519; doi:10.1186/s12920-015-0086-0)
Supplement: Additional file 2: — DAVID Functional Annotation Clustering analysis of deleterious genes from the robust gene sets. [file 12920_2015_86_MOESM2_ESM.xlsx]

## Sheet: S2_robust_cluster_neg.txt
Robust Gene Set Genes Functional Clustering (hr > 1.00)
Annotation Cluster 1	Enrichment Score: 123.99353602342843
Category	Term	Count	%	PValue	Genes	List Total	Pop Hits	Pop Total	Fold Enrichment	Bonferroni	Benjamini	FDR
GOTERM_BP_FAT	GO:0007049~cell cycle	254	44.9558	2.75199e-185	RAD51C, KIFC1, TUBB2A, AURKA, AURKB, CDC16, PTTG1, CDCA8, INCENP, CDCA2, NUP37, H2AFX, CCNA1, CCNA2, CDCA5, STAG2, CUL1, CDCA3, STAG1, ANAPC1, ANAPC5, RAN, LIG1, POLE, SKP2, ESPL1, SKP1, NCAPD3, NCAPD2, RAD1, UHRF1, MAD2L1, RCC2, SPAG5, ZWINT, NUP43, CCDC99, NEK2, MRE11A, CHEK1, CHEK2, RCC1, SAC3D1, NCAPG2, SKA3, FBXO5, SKA2, SKA1, NUDC, MKI67, NUF2, CDC23, NDC80, CDC20, PMF1, RAD54L, CDC27, NOLC…	515	776	13528	8.59802	5.5425e-182	5.5425e-182	4.7354e-182
GOTERM_BP_FAT	GO:0000278~mitotic cell cycle	189	33.4513	3.02704e-176	KIFC1, PRC1, TUBB2A, DBF4, KNTC1, TTK, PKMYT1, AURKA, AURKB, PTTG1, CDC16, CDCA8, RAD21, CDKN2A, CDKN2C, OIP5, CDKN2D, INCENP, CDCA2, NUP37, CCNA1, CCNA2, CDCA5, ASPM, CUL1, STAG2, RPS27A, STAG1, CDCA3, ANAPC1, ANAPC5, RAN, SGOL1, POLE, SKP2, ESPL1, SKP1, WEE1, NCAPD3, NCAPD2, PSMA2, PSMA1, MAD2L1, RCC2, TIMELESS, PSMA6, SPAG5, PSMA5, ZWINT, PSMA4, PSMA3, STMN1, NUP43, UBA52, DSCC1, CCDC99, BLM, …	515	370	13528	13.418	6.09646e-173	3.04823e-173	5.20869e-173
GOTERM_BP_FAT	GO:0022402~cell cycle process	219	38.7611	1.83266e-174	KIFC1, RAD51C, TUBB2A, AURKA, AURKB, CDC16, PTTG1, CDCA8, INCENP, CDCA2, NUP37, H2AFX, CCNA1, CCNA2, CDCA5, CUL1, STAG2, CDCA3, STAG1, ANAPC1, ANAPC5, RAN, POLE, SKP2, ESPL1, SKP1, NCAPD3, NCAPD2, RAD1, MAD2L1, RCC2, SPAG5, ZWINT, NUP43, CCDC99, NEK2, MRE11A, CHEK1, RCC1, SAC3D1, NCAPG2, SKA3, FBXO5, SKA2, SKA1, NUDC, MKI67, NUF2, CDC23, NDC80, CDC20, PMF1, RAD54L, CDC27, NOLC1, RAD54B, GTSE1, CC…	515	565	13528	10.1817	3.69098e-171	1.23033e-171	3.1535e-171
GOTERM_BP_FAT	GO:0022403~cell cycle phase	167	29.5575	2.64702e-132	RAD51C, KIFC1, PRC1, TUBB2A, DBF4, KNTC1, TTK, PKMYT1, AURKA, AURKB, PTTG1, CDC16, CDCA8, RAD21, CDKN2A, CDKN2C, OIP5, CDKN2D, INCENP, CDCA2, NUP37, H2AFX, TUBG1, CCNA1, CCNA2, CDCA5, ASPM, CUL1, STAG2, STAG1, CDCA3, ANAPC1, ANAPC5, RAN, SGOL2, SGOL1, POLE, SKP2, MND1, ESPL1, TACC3, WEE1, NCAPD3, NCAPD2, RAD1, MAD2L1, RCC2, TIMELESS, SPAG5, ZWINT, STMN1, NUP43, DSCC1, CCDC99, BLM, NEK2, MRE11A, T…	515	414	13528	10.596	5.33109e-129	1.33277e-129	4.55478e-129
SP_PIR_KEYWORDS	cell cycle	161	28.4956	8.21489e-132	KIFC1, PRC1, DBF4, KNTC1, PKMYT1, AURKA, AURKB, PTTG1, CDC16, CDCA8, RAD21, CDKN2A, CASP8AP2, CDKN2C, OIP5, CDKN2D, INCENP, CDCA2, NUP37, H2AFX, CCNA1, CCNA2, CDCA5, ASPM, STAG2, STAG1, CDCA3, ANAPC1, ANAPC5, RAN, SGOL2, LIG1, RBL1, SGOL1, PPP1CC, WEE1, NCAPD3, NCAPD2, UHRF1, MAD2L1, RCC2, TIMELESS, SPAG5, ZWINT, NUP43, DSCC1, CCDC99, NEK2, TIPIN, AHCTF1, CHEK1, ANLN, CHEK2, ANAPC11, RCC1, SPC24,…	563	461	19235	11.9319	3.09701e-129	3.09701e-129	1.13594e-128
GOTERM_BP_FAT	GO:0000279~M phase	143	25.3097	2.09336e-117	RAD51C, KIFC1, PRC1, TUBB2A, KNTC1, PKMYT1, TTK, AURKA, AURKB, PTTG1, CDC16, CDCA8, RAD21, OIP5, INCENP, CDCA2, NUP37, H2AFX, TUBG1, CCNA1, CCNA2, CDCA5, ASPM, STAG2, STAG1, CDCA3, ANAPC1, ANAPC5, RAN, SGOL2, SGOL1, MND1, ESPL1, TACC3, WEE1, NCAPD3, NCAPD2, RAD1, MAD2L1, RCC2, TIMELESS, SPAG5, ZWINT, STMN1, NUP43, DSCC1, CCDC99, NEK2, MRE11A, TIPIN, CHEK1, ANLN, ANAPC11, RCC1, SPC24, SPC25, TUBB,…	515	329	13528	11.4174	4.21602e-114	8.43205e-115	3.60209e-114
SP_PIR_KEYWORDS	cell division	117	20.708	2.60081e-108	KIFC1, PRC1, KNTC1, AURKB, CDC16, PTTG1, CDCA8, RAD21, OIP5, INCENP, CDCA2, NUP37, CCNA1, CCNA2, CDCA5, STAG2, ASPM, STAG1, CDCA3, ANAPC1, ANAPC5, RAN, LIG1, SGOL2, SGOL1, PPP1CC, WEE1, NCAPD3, NCAPD2, MAD2L1, TIMELESS, RCC2, SPAG5, ZWINT, CDCA7L, NUP43, CCDC99, NEK2, TIPIN, AHCTF1, ANLN, ANAPC11, RCC1, SPC24, SPC25, NCAPG2, FBXO5, SKA3, CLASP1, SKA2, SKA1, NUDC, HELLS, ERCC6L, CKAP5, NUF2, CDC23…	563	264	19235	15.1414	9.80506e-106	4.90253e-106	3.59635e-105
GOTERM_BP_FAT	GO:0000087~M phase of mitotic cell cycle	114	20.177	4.08491e-102	KIFC1, TUBB2A, KNTC1, PKMYT1, AURKA, CDC16, PTTG1, AURKB, CDCA8, RAD21, OIP5, INCENP, CDCA2, NUP37, CCNA1, CCNA2, CDCA5, STAG2, ASPM, STAG1, CDCA3, ANAPC1, ANAPC5, RAN, SGOL1, ESPL1, WEE1, NCAPD3, NCAPD2, MAD2L1, TIMELESS, RCC2, SPAG5, ZWINT, NUP43, DSCC1, CCDC99, NEK2, TIPIN, ANLN, ANAPC11, RCC1, SPC24, SPC25, TUBB, SAC3D1, NCAPG2, FBXO5, SKA3, CLASP1, SKA2, SKA1, NUDC, HELLS, ERCC6L, CKAP5, NUF…	515	224	13528	13.3685	8.227e-99	1.37117e-99	7.02898e-99
GOTERM_BP_FAT	GO:0000280~nuclear division	113	20	9.0962e-102	KIFC1, TUBB2A, KNTC1, PKMYT1, AURKA, CDC16, PTTG1, AURKB, CDCA8, RAD21, OIP5, INCENP, CDCA2, NUP37, CCNA1, CCNA2, CDCA5, STAG2, ASPM, STAG1, CDCA3, ANAPC1, ANAPC5, RAN, SGOL1, ESPL1, WEE1, NCAPD3, NCAPD2, MAD2L1, TIMELESS, RCC2, SPAG5, ZWINT, NUP43, DSCC1, CCDC99, NEK2, TIPIN, ANLN, ANAPC11, RCC1, SPC24, SPC25, TUBB, SAC3D1, NCAPG2, FBXO5, SKA3, CLASP1, SKA2, SKA1, NUDC, HELLS, ERCC6L, CKAP5, NUF…	515	220	13528	13.4922	1.83197e-98	2.61711e-99	1.5652e-98
GOTERM_BP_FAT	GO:0007067~mitosis	113	20	9.0962e-102	KIFC1, TUBB2A, KNTC1, PKMYT1, AURKA, CDC16, PTTG1, AURKB, CDCA8, RAD21, OIP5, INCENP, CDCA2, NUP37, CCNA1, CCNA2, CDCA5, STAG2, ASPM, STAG1, CDCA3, ANAPC1, ANAPC5, RAN, SGOL1, ESPL1, WEE1, NCAPD3, NCAPD2, MAD2L1, TIMELESS, RCC2, SPAG5, ZWINT, NUP43, DSCC1, CCDC99, NEK2, TIPIN, ANLN, ANAPC11, RCC1, SPC24, SPC25, TUBB, SAC3D1, NCAPG2, FBXO5, SKA3, CLASP1, SKA2, SKA1, NUDC, HELLS, ERCC6L, CKAP5, NUF…	515	220	13528	13.4922	1.83197e-98	2.61711e-99	1.5652e-98
GOTERM_BP_FAT	GO:0048285~organelle fission	113	20	3.40121e-99	KIFC1, TUBB2A, KNTC1, PKMYT1, AURKA, CDC16, PTTG1, AURKB, CDCA8, RAD21, OIP5, INCENP, CDCA2, NUP37, CCNA1, CCNA2, CDCA5, STAG2, ASPM, STAG1, CDCA3, ANAPC1, ANAPC5, RAN, SGOL1, ESPL1, WEE1, NCAPD3, NCAPD2, MAD2L1, TIMELESS, RCC2, SPAG5, ZWINT, NUP43, DSCC1, CCDC99, NEK2, TIPIN, ANLN, ANAPC11, RCC1, SPC24, SPC25, TUBB, SAC3D1, NCAPG2, FBXO5, SKA3, CLASP1, SKA2, SKA1, NUDC, HELLS, ERCC6L, CKAP5, NUF…	515	229	13528	12.9619	6.85003e-96	8.56254e-97	5.85253e-96
SP_PIR_KEYWORDS	mitosis	97	17.1681	7.801e-99	KIFC1, KNTC1, CDC16, PTTG1, AURKB, CDCA8, RAD21, OIP5, INCENP, CDCA2, NUP37, CCNA1, CCNA2, CDCA5, STAG2, ASPM, STAG1, CDCA3, ANAPC1, ANAPC5, RAN, SGOL1, NCAPD3, WEE1, NCAPD2, MAD2L1, TIMELESS, RCC2, SPAG5, ZWINT, NUP43, CCDC99, NEK2, TIPIN, ANLN, ANAPC11, RCC1, SPC24, SPC25, NCAPG2, FBXO5, SKA3, CLASP1, SKA2, SKA1, NUDC, HELLS, ERCC6L, CKAP5, NUF2, CASC5, CDC23, CDC20, NDC80, PMF1, PLK1, SMC1A, K…	563	183	19235	18.1094	2.94098e-96	9.80326e-97	1.07871e-95
GOTERM_BP_FAT	GO:0051301~cell division	119	21.0619	7.48667e-92	KIFC1, PRC1, KNTC1, CDC16, PTTG1, AURKB, CDCA8, RAD21, CDKN2A, OIP5, INCENP, CDCA2, NUP37, CCNA1, CCNA2, CDCA5, STAG2, ASPM, STAG1, CDCA3, ANAPC1, ANAPC5, RAN, LIG1, SGOL2, SGOL1, ESPL1, PPP1CC, WEE1, NCAPD3, NCAPD2, MAD2L1, TIMELESS, RCC2, SPAG5, ZWINT, CDCA7L, NUP43, NEK2, TIPIN, AHCTF1, ANLN, ANAPC11, RCC1, SPC24, SPC25, SAC3D1, NCAPG2, FBXO5, SKA3, CLASP1, SKA2, SKA1, NUDC, HELLS, ERCC6L, CKA…	515	295	13528	10.5962	1.50782e-88	1.67535e-89	1.28825e-88
Annotation Cluster 2	Enrichment Score: 66.38501559016852
Category	Term	Count	%	PValue	Genes	List Total	Pop Hits	Pop Total	Fold Enrichment	Bonferroni	Benjamini	FDR
GOTERM_CC_FAT	GO:0005694~chromosome	138	24.4248	7.06995e-91	ITGB3BP, XPO1, HMGN2, PPP2R5A, KNTC1, CBX3, RANGAP1, CBX1, AURKB, CBX5, PRIM1, CDCA8, RAD21, H2AFV, OIP5, INCENP, PRIM2, H2AFZ, NUP37, H2AFX, TUBG1, CDCA5, STAG2, STAG1, NUP133, RAN, SGOL2, SGOL1, TOPBP1, NCAPD3, NCAPD2, RFC5, RFC3, RFC4, NDEL1, MAD2L1, RCC2, TIMELESS, SPAG5, RFC2, ZWINT, NUP43, DSCC1, SMARCA4, HMGB1, CCDC99, HMGB2, HMGB3, BLM, NEK2, TIPIN, AHCTF1, CHEK1, RCC1, SPC24, SPC25, HIST…	465	460	12782	8.24645	2.40378e-88	2.40378e-88	9.62775e-88
GOTERM_CC_FAT	GO:0044427~chromosomal part	125	22.1239	3.70424e-86	ITGB3BP, XPO1, HMGN2, PPP2R5A, KNTC1, CBX3, RANGAP1, CBX1, AURKB, CBX5, PRIM1, CDCA8, H2AFV, OIP5, INCENP, PRIM2, H2AFZ, NUP37, H2AFX, CDCA5, STAG2, STAG1, NUP133, RAN, SGOL2, SGOL1, NCAPD3, NCAPD2, RFC5, RFC3, NDEL1, MAD2L1, RFC4, TIMELESS, RCC2, RFC2, SPAG5, ZWINT, NUP43, SMARCA4, DSCC1, CCDC99, BLM, TIPIN, AHCTF1, CHEK1, RCC1, SPC24, SPC25, HIST1H4B, CENPC1, SKA3, HIST1H4C, CLASP1, SKA2, SKA1,…	465	386	12782	8.90161	1.25944e-83	6.29721e-84	5.04437e-83
GOTERM_CC_FAT	GO:0000775~chromosome, centromeric region	74	13.0973	1.01864e-73	ITGB3BP, MAD1L1, KIF22, XPO1, PPP2R5A, KNTC1, CBX3, RANGAP1, CBX1, AURKB, CBX5, KIF2C, NDE1, CDCA8, SEH1L, OIP5, INCENP, NUP37, ZW10, NUP133, DSN1, SGOL2, SGOL1, NUP85, MAD2L1, NDEL1, APITD1, RCC2, SPAG5, ZWINT, NSL1, BUB1B, NUP107, NUP43, DSCC1, CCDC99, AHCTF1, SPC24, SPC25, HJURP, CENPA, PPP2CA, CENPC1, PPP2CB, BUB1, SKA3, CLASP1, SKA2, SKA1, ZWILCH, HELLS, BUB3, ERCC6L, CENPO, CENPN, CENPM, CE…	465	124	12782	16.4042	3.46339e-71	1.15446e-71	1.38717e-70
GOTERM_CC_FAT	GO:0000793~condensed chromosome	73	12.9204	2.5134e-70	MAD1L1, KNTC1, CBX3, RANGAP1, AURKB, KIF2C, NDE1, SEH1L, INCENP, NUP37, TUBG1, ZW10, NUP133, DSN1, SGOL2, SGOL1, NUP85, TOPBP1, NCAPD3, CDK2, NCAPD2, RAD51, MAD2L1, NDEL1, SPAG5, ZWINT, NSL1, BUB1B, NUP107, NUP43, HMGB1, HMGB2, CCDC99, BLM, NEK2, AHCTF1, CHEK1, RCC1, RPA1, SPC24, SPC25, NCAPH, CENPA, HJURP, NCAPG, CENPC1, BUB1, SKA3, CLASP1, SKA2, SKA1, ZWILCH, ERCC6L, CENPO, CENPN, CENPM, MKI67,…	465	129	12782	15.5553	8.54556e-68	2.13639e-68	3.42271e-67
SP_PIR_KEYWORDS	kinetochore	52	9.20354	1.1117e-67	MAD1L1, KNTC1, RANGAP1, KIF2C, NDE1, SEH1L, INCENP, NUP37, ZW10, NUP133, DSN1, SGOL2, SGOL1, NUP85, NDEL1, MAD2L1, SPAG5, ZWINT, NSL1, BUB1B, NUP107, NUP43, CCDC99, NEK2, AHCTF1, SPC24, SPC25, CENPA, CENPC1, BUB1, SKA3, CLASP1, SKA2, SKA1, ZWILCH, BUB3, ERCC6L, CENPO, CENPN, CENPM, NUF2, CENPF, CASC5, NDC80, CENPE, PMF1, CENPK, MLF1IP, MIS12, CENPH, PLK1, SMC1A	563	63	19235	28.1998	4.1911e-65	5.98728e-66	1.53723e-64
GOTERM_CC_FAT	GO:0000779~condensed chromosome, centromeric region	51	9.02655	3.5506e-59	MAD1L1, KNTC1, CBX3, RANGAP1, AURKB, KIF2C, NDE1, SEH1L, NUP37, ZW10, NUP133, DSN1, SGOL2, SGOL1, NUP85, NDEL1, MAD2L1, SPAG5, NSL1, ZWINT, BUB1B, NUP107, NUP43, CCDC99, AHCTF1, SPC24, SPC25, HJURP, CENPA, CENPC1, BUB1, SKA3, CLASP1, SKA2, SKA1, ZWILCH, ERCC6L, CENPO, CENPN, CENPM, NUF2, CENPF, CASC5, NDC80, CENPE, PMF1, CENPK, MLF1IP, MIS12, CENPH, SMC1A	465	66	12782	21.2409	1.2072e-56	2.41441e-57	4.83514e-56
GOTERM_CC_FAT	GO:0000777~condensed chromosome kinetochore	47	8.31858	3.67883e-56	MAD1L1, CCDC99, KNTC1, AHCTF1, RANGAP1, SPC24, KIF2C, SPC25, NDE1, SEH1L, HJURP, CENPA, CENPC1, BUB1, SKA3, CLASP1, NUP37, SKA2, SKA1, ZWILCH, ZW10, ERCC6L, CENPO, NUP133, CENPN, CENPM, DSN1, NUF2, CENPF, CASC5, NUP85, CENPE, NDC80, PMF1, CENPK, MLF1IP, MIS12, CENPH, NDEL1, MAD2L1, SPAG5, ZWINT, NSL1, BUB1B, NUP107, SMC1A, NUP43	465	58	12782	22.2749	1.2508e-53	1.5635e-54	5.00978e-53
GOTERM_CC_FAT	GO:0043228~non-membrane-bounded organelle	245	43.3628	8.02123e-56	ITGB3BP, KIFC1, HMGN2, TUBB2A, PPP2R5A, RANGAP1, AURKA, AURKB, CDC16, PRIM1, CDCA8, H2AFV, INCENP, PRIM2, H2AFZ, NUP37, H2AFX, CCNA1, CDCA5, STAG2, STAG1, RAN, BYSL, ESPL1, NCAPD3, NCAPD2, RFC5, RFC3, RFC4, MAD2L1, RCC2, SPAG5, NME1, RFC2, ZWINT, TUBA4A, NUP43, CCDC99, KIF4A, LMNB1, NEK2, LMNB2, MRE11A, AHCTF1, CHEK1, BOP1, MYBL1, RCC1, VRK1, RPS27, SAC3D1, BRIX1, SKA3, FBXO5, SKA2, SKA1, WDHD1, …	465	2596	12782	2.59422	2.72722e-53	3.03024e-54	1.09232e-52
GOTERM_CC_FAT	GO:0043232~intracellular non-membrane-bounded organelle	245	43.3628	8.02123e-56	ITGB3BP, KIFC1, HMGN2, TUBB2A, PPP2R5A, RANGAP1, AURKA, AURKB, CDC16, PRIM1, CDCA8, H2AFV, INCENP, PRIM2, H2AFZ, NUP37, H2AFX, CCNA1, CDCA5, STAG2, STAG1, RAN, BYSL, ESPL1, NCAPD3, NCAPD2, RFC5, RFC3, RFC4, MAD2L1, RCC2, SPAG5, NME1, RFC2, ZWINT, TUBA4A, NUP43, CCDC99, KIF4A, LMNB1, NEK2, LMNB2, MRE11A, AHCTF1, CHEK1, BOP1, MYBL1, RCC1, VRK1, RPS27, SAC3D1, BRIX1, SKA3, FBXO5, SKA2, SKA1, WDHD1, …	465	2596	12782	2.59422	2.72722e-53	3.03024e-54	1.09232e-52
GOTERM_CC_FAT	GO:0000776~kinetochore	52	9.20354	2.25406e-55	KIF22, XPO1, MAD1L1, KNTC1, RANGAP1, CBX5, KIF2C, NDE1, SEH1L, NUP37, ZW10, NUP133, DSN1, NUP85, NDEL1, MAD2L1, SPAG5, ZWINT, NSL1, BUB1B, NUP107, NUP43, CCDC99, AHCTF1, SPC24, SPC25, HJURP, CENPA, CENPC1, BUB1, SKA3, CLASP1, SKA2, SKA1, ZWILCH, BUB3, ERCC6L, CENPO, CENPN, CENPM, NUF2, CASC5, CENPF, NDC80, CENPE, PMF1, CENPK, MLF1IP, MIS12, CENPH, SEC13, SMC1A	465	77	12782	18.5634	7.6638e-53	7.6638e-54	3.06954e-52
Annotation Cluster 3	Enrichment Score: 50.43187170178728
Category	Term	Count	%	PValue	Genes	List Total	Pop Hits	Pop Total	Fold Enrichment	Bonferroni	Benjamini	FDR
GOTERM_CC_FAT	GO:0031981~nuclear lumen	185	32.7434	1.83036e-58	ITGB3BP, NCBP2, XPO1, DBF4, SNRPD1, PKMYT1, SYNCRIP, CBX1, CDC16, MCM10, CBX5, PRIM1, EBNA1BP2, CDCA8, CDKN2A, OIP5, INTS7, PRIM2, H2AFX, DDX21, CCNA2, CUL1, RPS27A, ANAPC1, ANAPC5, RAN, USP1, BYSL, LIG1, RBL1, POLE, HNRNPA2B1, TOPBP1, SKP1, PPP1CC, WEE1, MRTO4, RFC5, RFC3, PA2G4, RFC4, RCC2, RFC2, SNRPB, SNRPF, UBA52, DSCC1, HMGB1, HMGB2, KIF4A, LMNB1, BLM, NEK2, LMNB2, MRE11A, AHCTF1, CHEK1, BO…	465	1450	12782	3.50711	6.22323e-56	1.0372e-56	2.49256e-55
GOTERM_CC_FAT	GO:0005654~nucleoplasm	143	25.3097	2.56612e-56	NCBP2, ITGB3BP, XPO1, DBF4, SNRPD1, SYNCRIP, PKMYT1, CBX1, CDC16, MCM10, CBX5, PRIM1, CDKN2A, OIP5, INTS7, PRIM2, H2AFX, CCNA2, CUL1, RPS27A, ANAPC1, ANAPC5, RAN, USP1, LIG1, RBL1, POLE, HNRNPA2B1, TOPBP1, SKP1, PPP1CC, WEE1, RFC5, RFC3, RFC4, RFC2, SNRPB, SNRPF, UBA52, DSCC1, HMGB1, HMGB2, BLM, MRE11A, AHCTF1, CHEK1, BOP1, CHEK2, ANAPC11, POLE2, HIST1H4B, NUP50, NPM1, FBXO5, HIST1H4C, UBE2D1, PO…	465	882	12782	4.4567	8.7248e-54	1.2464e-54	3.4945e-53
GOTERM_CC_FAT	GO:0070013~intracellular organelle lumen	190	33.6283	5.07753e-48	ITGB3BP, NCBP2, XPO1, DBF4, SNRPD1, PKMYT1, SYNCRIP, CBX1, CDC16, MCM10, CBX5, PRIM1, EBNA1BP2, CDCA8, CDKN2A, OIP5, INTS7, PRIM2, H2AFX, DDX21, CCNA2, CUL1, RPS27A, ANAPC1, ANAPC5, RAN, USP1, BYSL, LIG1, RBL1, POLE, HNRNPA2B1, TOPBP1, SKP1, PPP1CC, WEE1, MRTO4, RFC5, RFC3, PA2G4, RFC4, RCC2, RFC2, SNRPB, SNRPF, UBA52, DSCC1, HMGB1, HMGB2, KIF4A, LMNB1, BLM, NEK2, LMNB2, MRE11A, AHCTF1, CHEK1, BO…	465	1779	12782	2.93578	1.72636e-45	1.43863e-46	6.9145e-45
GOTERM_CC_FAT	GO:0043233~organelle lumen	190	33.6283	1.69623e-46	ITGB3BP, NCBP2, XPO1, DBF4, SNRPD1, PKMYT1, SYNCRIP, CBX1, CDC16, MCM10, CBX5, PRIM1, EBNA1BP2, CDCA8, CDKN2A, OIP5, INTS7, PRIM2, H2AFX, DDX21, CCNA2, CUL1, RPS27A, ANAPC1, ANAPC5, RAN, USP1, BYSL, LIG1, RBL1, POLE, HNRNPA2B1, TOPBP1, SKP1, PPP1CC, WEE1, MRTO4, RFC5, RFC3, PA2G4, RFC4, RCC2, RFC2, SNRPB, SNRPF, UBA52, DSCC1, HMGB1, HMGB2, KIF4A, LMNB1, BLM, NEK2, LMNB2, MRE11A, AHCTF1, CHEK1, BO…	465	1820	12782	2.86964	5.76719e-44	4.11942e-45	2.3099e-43
GOTERM_CC_FAT	GO:0031974~membrane-enclosed lumen	192	33.9823	1.71273e-46	ITGB3BP, SYNCRIP, CDC16, PRIM1, CDCA8, INTS7, PRIM2, H2AFX, CCNA2, CUL1, ANAPC1, ANAPC5, RAN, LIG1, BYSL, POLE, SKP1, RFC5, RFC3, RFC4, RCC2, RFC2, KIF4A, LMNB1, LMNB2, NEK2, MRE11A, AHCTF1, CHEK1, MYBL1, CHEK2, BOP1, VRK1, BRIX1, NUP50, CACYBP, FBXO5, POLQ, WDHD1, MKI67, GARS, CDC23, CDC20, PMF1, CDC27, CCT5, NOLC1, NOP16, PCNA, PARP1, CHAF1B, POP7, CLSPN, EZH2, CDT1, CCNE2, CCNE1, FANCI, MYC, T…	465	1856	12782	2.8436	5.8233e-44	3.8822e-45	2.33237e-43
Annotation Cluster 4	Enrichment Score: 43.55282215069401
Category	Term	Count	%	PValue	Genes	List Total	Pop Hits	Pop Total	Fold Enrichment	Bonferroni	Benjamini	FDR
GOTERM_BP_FAT	GO:0051439~regulation of ubiquitin-protein ligase activity during mitotic cell cycle	60	10.6195	4.82292e-73	CDC16, PSMD1, PSMD2, PSMD3, PSMD4, PSMD5, PSMD6, PSMD7, PSMD8, RPS27A, CUL1, PSMD9, ANAPC1, CDK1, ANAPC5, SKP1, UBE2C, PSMA2, PSMA1, MAD2L1, PSMA6, PSME1, PSMA5, PSME2, PSMA4, PSMA3, BUB1B, UBA52, PSMB10, ANAPC11, PSMA7, PSMB5, PSMB4, PSMF1, PSMB7, PSMB6, PSMB1, PSMB3, PSMB2, FBXO5, UBE2D1, BUB3, CDC23, CDC20, CDC27, PSMB8, PSMB9, CCNB1, PSMC6, PSMD14, PSMD13, PSMC5, PSMD12, PSMC4, PSMC3, PSMD11,…	515	71	13528	22.1983	9.71336e-70	9.71336e-71	8.2989e-70
GOTERM_BP_FAT	GO:0051340~regulation of ligase activity	63	11.1504	1.72478e-72	CDC16, CDKN2A, PSMD1, PSMD2, PSMD3, PSMD4, PSMD5, PSMD6, PSMD7, PSMD8, RPS27A, CUL1, PSMD9, ANAPC1, CDK1, ANAPC5, SKP1, UBE2C, UBE2N, PSMA2, PSMA1, MAD2L1, PSMA6, PSME1, PSMA5, PSME2, PSMA4, PSMA3, BUB1B, UBA52, PSMB10, ANAPC11, PSMA7, GCLM, PSMB5, PSMB4, PSMF1, PSMB7, PSMB6, PSMB1, PSMB3, PSMB2, FBXO5, UBE2D1, BUB3, CDC23, CDC20, CDC27, PSMB8, PSMB9, CCNB1, PSMC6, PSMD14, PSMC5, PSMD13, PSMD12, …	515	81	13528	20.4306	3.47371e-69	3.15792e-70	2.96787e-69
GOTERM_BP_FAT	GO:0051438~regulation of ubiquitin-protein ligase activity	62	10.9735	2.27127e-72	CDC16, CDKN2A, PSMD1, PSMD2, PSMD3, PSMD4, PSMD5, PSMD6, PSMD7, PSMD8, RPS27A, CUL1, PSMD9, ANAPC1, CDK1, ANAPC5, SKP1, UBE2C, UBE2N, PSMA2, PSMA1, MAD2L1, PSMA6, PSME1, PSMA5, PSME2, PSMA4, PSMA3, BUB1B, UBA52, PSMB10, ANAPC11, PSMA7, PSMB5, PSMB4, PSMF1, PSMB7, PSMB6, PSMB1, PSMB3, PSMB2, FBXO5, UBE2D1, BUB3, CDC23, CDC20, CDC27, PSMB8, PSMB9, CCNB1, PSMC6, PSMD14, PSMD13, PSMC5, PSMD12, PSMC4,…	515	78	13528	20.8797	4.57434e-69	3.81195e-70	3.90822e-69
GOTERM_BP_FAT	GO:0051351~positive regulation of ligase activity	59	10.4425	1.45799e-69	CDC16, PSMD1, PSMD2, PSMD3, PSMD4, PSMD5, PSMD6, PSMD7, PSMD8, RPS27A, CUL1, PSMD9, ANAPC1, CDK1, ANAPC5, SKP1, UBE2C, UBE2N, PSMA2, PSMA1, PSMA6, PSME1, PSMA5, PSME2, PSMA4, PSMA3, UBA52, PSMB10, ANAPC11, PSMA7, GCLM, PSMB5, PSMB4, PSMF1, PSMB7, PSMB6, PSMB1, PSMB3, PSMB2, FBXO5, UBE2D1, CDC23, CDC20, CDC27, PSMB8, PSMB9, CCNB1, PSMC6, PSMD14, PSMD13, PSMC5, PSMD12, PSMC4, PSMC3, PSMD11, PLK1, P…	515	73	13528	21.2303	2.9364e-66	2.25877e-67	2.5088e-66
GOTERM_BP_FAT	GO:0051443~positive regulation of ubiquitin-protein ligase activity	58	10.2655	1.5014e-69	CDC16, PSMD1, PSMD2, PSMD3, PSMD4, PSMD5, PSMD6, PSMD7, PSMD8, RPS27A, CUL1, PSMD9, ANAPC1, CDK1, ANAPC5, SKP1, UBE2C, UBE2N, PSMA2, PSMA1, PSMA6, PSME1, PSMA5, PSME2, PSMA4, PSMA3, UBA52, PSMB10, ANAPC11, PSMA7, PSMB5, PSMB4, PSMF1, PSMB7, PSMB6, PSMB1, PSMB3, PSMB2, FBXO5, UBE2D1, CDC23, CDC20, CDC27, PSMB8, PSMB9, CCNB1, PSMC6, PSMD14, PSMD13, PSMC5, PSMD12, PSMC4, PSMC3, PSMD11, PLK1, PSMD10,…	515	70	13528	21.7649	3.02383e-66	2.15988e-67	2.5835e-66
GOTERM_BP_FAT	GO:0031145~anaphase-promoting complex-dependent proteasomal ubiquitin-dependent protein catabolic process	56	9.9115	5.41478e-69	CDC16, PSMD1, PSMD2, PSMD3, PSMD4, PSMD5, PSMD6, PSMD7, PSMD8, RPS27A, PSMD9, ANAPC1, CDK1, ANAPC5, UBE2C, PSMA2, PSMA1, MAD2L1, PSMA6, PSME1, PSMA5, PSME2, PSMA4, PSMA3, BUB1B, UBA52, PSMB10, ANAPC11, PSMA7, PSMB5, PSMB4, PSMF1, PSMB7, PSMB6, PSMB1, PSMB3, PSMB2, UBE2D1, BUB3, CDC23, CDC20, CDC27, PSMB8, PSMB9, CCNB1, PSMC6, PSMD14, PSMD13, PSMC5, PSMD12, PSMC4, PSMC3, PSMD11, PSMD10, PSMC2, PSM…	515	65	13528	22.6309	1.09054e-65	7.27025e-67	9.31733e-66
GOTERM_BP_FAT	GO:0051437~positive regulation of ubiquitin-protein ligase activity during mitotic cell cycle	57	10.0885	7.00731e-69	CDC16, PSMD1, PSMD2, PSMD3, PSMD4, PSMD5, PSMD6, PSMD7, PSMD8, RPS27A, CUL1, PSMD9, ANAPC1, CDK1, ANAPC5, SKP1, UBE2C, PSMA2, PSMA1, PSMA6, PSME1, PSMA5, PSME2, PSMA4, PSMA3, UBA52, PSMB10, ANAPC11, PSMA7, PSMB5, PSMB4, PSMF1, PSMB7, PSMB6, PSMB1, PSMB3, PSMB2, FBXO5, UBE2D1, CDC23, CDC20, CDC27, PSMB8, PSMB9, CCNB1, PSMC6, PSMD14, PSMD13, PSMC5, PSMD12, PSMC4, PSMC3, PSMD11, PLK1, PSMD10, PSMC2,…	515	68	13528	22.0187	1.41127e-65	8.82045e-67	1.20576e-65
GOTERM_BP_FAT	GO:0051444~negative regulation of ubiquitin-protein ligase activity	56	9.9115	1.69237e-67	CDC16, CDKN2A, PSMD1, PSMD2, PSMD3, PSMD4, PSMD5, PSMD6, PSMD7, PSMD8, RPS27A, PSMD9, ANAPC1, ANAPC5, UBE2C, PSMA2, PSMA1, MAD2L1, PSMA6, PSME1, PSMA5, PSME2, PSMA4, PSMA3, BUB1B, UBA52, PSMB10, ANAPC11, PSMA7, PSMB5, PSMB4, PSMF1, PSMB7, PSMB6, PSMB1, PSMB3, PSMB2, FBXO5, UBE2D1, BUB3, CDC23, CDC20, CDC27, PSMB8, PSMB9, PSMC6, PSMD14, PSMD13, PSMC5, PSMD12, PSMC4, PSMC3, PSMD11, PSMD10, PSMC2, P…	515	67	13528	21.9553	3.40843e-64	2.00496e-65	2.91209e-64
GOTERM_BP_FAT	GO:0051352~negative regulation of ligase activity	56	9.9115	1.69237e-67	CDC16, CDKN2A, PSMD1, PSMD2, PSMD3, PSMD4, PSMD5, PSMD6, PSMD7, PSMD8, RPS27A, PSMD9, ANAPC1, ANAPC5, UBE2C, PSMA2, PSMA1, MAD2L1, PSMA6, PSME1, PSMA5, PSME2, PSMA4, PSMA3, BUB1B, UBA52, PSMB10, ANAPC11, PSMA7, PSMB5, PSMB4, PSMF1, PSMB7, PSMB6, PSMB1, PSMB3, PSMB2, FBXO5, UBE2D1, BUB3, CDC23, CDC20, CDC27, PSMB8, PSMB9, PSMC6, PSMD14, PSMD13, PSMC5, PSMD12, PSMC4, PSMC3, PSMD11, PSMD10, PSMC2, P…	515	67	13528	21.9553	3.40843e-64	2.00496e-65	2.91209e-64
GOTERM_BP_FAT	GO:0051436~negative regulation of ubiquitin-protein ligase activity during mitotic cell cycle	55	9.73451	7.65368e-67	CDC16, PSMD1, PSMD2, PSMD3, PSMD4, PSMD5, PSMD6, PSMD7, PSMD8, RPS27A, PSMD9, ANAPC1, ANAPC5, UBE2C, PSMA2, PSMA1, MAD2L1, PSMA6, PSME1, PSMA5, PSME2, PSMA4, PSMA3, BUB1B, UBA52, PSMB10, ANAPC11, PSMA7, PSMB5, PSMB4, PSMF1, PSMB7, PSMB6, PSMB1, PSMB3, PSMB2, FBXO5, UBE2D1, BUB3, CDC23, CDC20, CDC27, PSMB8, PSMB9, PSMC6, PSMD14, PSMD13, PSMC5, PSMD12, PSMC4, PSMC3, PSMD11, PSMD10, PSMC2, PSMC1	515	65	13528	22.2267	1.54145e-63	8.56361e-65	1.31698e-63
GOTERM_BP_FAT	GO:0031398~positive regulation of protein ubiquitination	59	10.4425	2.39844e-63	CDC16, PSMD1, PSMD2, PSMD3, PSMD4, PSMD5, PSMD6, PSMD7, PSMD8, RPS27A, CUL1, PSMD9, ANAPC1, CDK1, ANAPC5, SKP1, UBE2C, UBE2N, PSMA2, PSMA1, PSMA6, PSME1, PSMA5, PSME2, PSMA4, PSMA3, UBA52, PSMB10, ANAPC11, PSMA7, PSMB5, PSMB4, PSMF1, PSMB7, PSMB6, PSMB1, PSMB3, PSMB2, FBXO5, UBE2D1, CDC23, CDC20, CDC27, BRCA1, PSMB8, PSMB9, CCNB1, PSMC6, PSMD14, PSMD13, PSMC5, PSMD12, PSMC4, PSMC3, PSMD11, PLK1, …	515	84	13528	18.4501	4.83045e-60	2.54234e-61	4.12704e-60
GOTERM_BP_FAT	GO:0031396~regulation of protein ubiquitination	63	11.1504	3.37111e-63	CDC16, CDKN2A, PSMD1, PSMD2, PSMD3, PSMD4, PSMD5, PSMD6, PSMD7, PSMD8, RPS27A, CUL1, PSMD9, ANAPC1, CDK1, ANAPC5, SKP1, UBE2C, UBE2N, PSMA2, PSMA1, MAD2L1, PSMA6, PSME1, PSMA5, PSME2, PSMA4, PSMA3, BUB1B, UBA52, PSMB10, ANAPC11, PSMA7, PSMB5, PSMB4, PSMF1, PSMB7, PSMB6, PSMB1, PSMB3, PSMB2, FBXO5, UBE2D1, BUB3, CDC23, CDC20, CDC27, BRCA1, PSMB8, PSMB9, CCNB1, PSMC6, PSMD14, PSMD13, PSMC5, PSMD12,…	515	100	13528	16.5488	6.78942e-60	3.39471e-61	5.80075e-60
GOTERM_BP_FAT	GO:0031397~negative regulation of protein ubiquitination	56	9.9115	4.74072e-63	CDC16, CDKN2A, PSMD1, PSMD2, PSMD3, PSMD4, PSMD5, PSMD6, PSMD7, PSMD8, RPS27A, PSMD9, ANAPC1, ANAPC5, UBE2C, PSMA2, PSMA1, MAD2L1, PSMA6, PSME1, PSMA5, PSME2, PSMA4, PSMA3, BUB1B, UBA52, PSMB10, ANAPC11, PSMA7, PSMB5, PSMB4, PSMF1, PSMB7, PSMB6, PSMB1, PSMB3, PSMB2, FBXO5, UBE2D1, BUB3, CDC23, CDC20, CDC27, PSMB8, PSMB9, PSMC6, PSMD14, PSMD13, PSMC5, PSMD12, PSMC4, PSMC3, PSMD11, PSMD10, PSMC2, P…	515	74	13528	19.8785	9.54782e-60	4.54658e-61	8.15746e-60
GOTERM_BP_FAT	GO:0010498~proteasomal protein catabolic process	58	10.2655	2.07397e-54	PPP2R5C, CDC16, PSMD1, PSMD2, PSMD3, PSMD4, PSMD5, PSMD6, PSMD7, PSMD8, RPS27A, PSMD9, ANAPC1, CDK1, ANAPC5, UBE2C, PSMA2, PSMA1, MAD2L1, PSMA6, PSME1, PSMA5, PSME2, PSMA4, PSMA3, BUB1B, UBA52, PSMB10, ANAPC11, PSMA7, PSMB5, PSMB4, PSMF1, PSMB7, PSMB6, PSMB1, PSMB3, PPP2CB, PSMB2, UBE2D1, BUB3, CDC23, CDC20, CDC27, PSMB8, PSMB9, CCNB1, PSMC6, PSMD14, PSMD13, PSMC5, PSMD12, PSMC4, PSMC3, PSMD11, P…	515	102	13528	14.9367	4.17698e-51	1.67079e-52	3.56872e-51
GOTERM_BP_FAT	GO:0043161~proteasomal ubiquitin-dependent protein catabolic process	58	10.2655	2.07397e-54	PPP2R5C, CDC16, PSMD1, PSMD2, PSMD3, PSMD4, PSMD5, PSMD6, PSMD7, PSMD8, RPS27A, PSMD9, ANAPC1, CDK1, ANAPC5, UBE2C, PSMA2, PSMA1, MAD2L1, PSMA6, PSME1, PSMA5, PSME2, PSMA4, PSMA3, BUB1B, UBA52, PSMB10, ANAPC11, PSMA7, PSMB5, PSMB4, PSMF1, PSMB7, PSMB6, PSMB1, PSMB3, PPP2CB, PSMB2, UBE2D1, BUB3, CDC23, CDC20, CDC27, PSMB8, PSMB9, CCNB1, PSMC6, PSMD14, PSMD13, PSMC5, PSMD12, PSMC4, PSMC3, PSMD11, P…	515	102	13528	14.9367	4.17698e-51	1.67079e-52	3.56872e-51
SP_PIR_KEYWORDS	proteasome	43	7.61062	3.09648e-53	PSMB10, PSMA7, PSMA8, PSMB5, PSMB4, PSMF1, PSMB7, PSMB6, PSMB1, PSMB3, PSMD1, PSMB2, PSMD2, PSMD3, PSMD4, PSMD5, PSMD6, PSMD7, PSMD8, PSMD9, PSMB8, PSMB9, PSMA2, PSMA1, PSMD14, PSMC6, PSMD13, PSMC5, PSMA6, PSME1, PSMD12, PSMC4, PSMA5, PSME2, PSMD11, PSMC3, PSMD10, PSMC2, PSMA4, PSMA3, PSMC1, UCHL5, PSME4	563	56	19235	26.234	1.16737e-50	1.45921e-51	4.28175e-50
GOTERM_BP_FAT	GO:0031400~negative regulation of protein modification process	59	10.4425	9.56483e-51	CDC16, CDKN2A, PSMD1, PSMD2, PSMD3, PSMD4, PSMD5, PSMD6, PSMD7, PSMD8, RPS27A, PSMD9, ANAPC1, PPP2R1A, ANAPC5, UBE2C, PSMA2, PSMA1, MAD2L1, PSMA6, PSME1, PSMA5, PSME2, PSMA4, PSMA3, BUB1B, UBA52, PSMB10, ANAPC11, PSMA7, PSMB5, PSMB4, PSMF1, PSMB7, PSMB6, PSMB1, PSMB3, PPP2CA, PSMB2, FBXO5, UBE2D1, BUB3, CDC23, CDC20, CDC27, PSMB8, PSMB9, PSMC6, PSMD14, PSMD13, PSMC5, PSMD12, PSMC4, PSMC3, PSMD11,…	515	119	13528	13.0236	1.92636e-47	7.40906e-49	1.64584e-47
GOTERM_CC_FAT	GO:0000502~proteasome complex	43	7.61062	8.1176e-47	PSMB10, PSMA7, PSMA8, PSMB5, PSMB4, PSMF1, PSMB7, PSMB6, PSMB1, PSMB3, PSMD1, PSMB2, PSMD2, PSMD3, PSMD4, PSMD5, PSMD6, PSMD7, PSMD8, PSMD9, PSMB8, PSMB9, PSMA2, PSMA1, PSMD14, PSMC6, PSMD13, PSMC5, PSMA6, PSME1, PSMD12, PSMC4, PSMA5, PSME2, PSMD11, PSMC3, PSMD10, PSMC2, PSMA4, PSMA3, PSMC1, UCHL5, PSME4	465	61	12782	19.3769	2.75999e-44	2.12307e-45	1.10544e-43
GOTERM_BP_FAT	GO:0031401~positive regulation of protein modification process	65	11.5044	3.41705e-44	TTK, CDC16, PSMD1, PSMD2, PSMD3, PSMD4, PSMD5, PSMD6, PSMD7, PSMD8, RPS27A, CUL1, PSMD9, ANAPC1, CDK1, ANAPC5, SKP1, UBE2C, UBE2N, PSMA2, PSMA1, CCND1, PSMA6, PSME1, CCND3, CCND2, PSMA5, PSME2, PSMA4, PSMA3, UBA52, PSMB10, ANAPC11, PSMA7, PSMB5, PSMB4, PSMF1, PSMB7, PSMB6, PSMB1, PSMB3, PSMB2, FBXO5, CD24, UBE2D1, CDC23, CDC20, CDC27, BRCA1, PSMB8, PSMB9, CCNB1, PSMC6, PSMD14, PSMC5, PSMD13, PSMD…	515	187	13528	9.13057	6.88194e-41	2.45784e-42	5.87979e-41
KEGG_PATHWAY	hsa03050:Proteasome	39	6.90265	4.98406e-41	PSMB10, PSMA7, PSMA8, PSMB5, PSMB4, PSMF1, PSMB7, PSMB6, PSMB1, PSMB3, PSMD1, PSMB2, PSMD2, PSMD3, PSMD4, PSMD6, PSMD7, PSMD8, PSMB8, PSMB9, PSMA2, PSMA1, PSMD14, PSMC6, PSMD13, PSMC5, PSMA6, PSME1, PSMD12, PSMC4, PSMA5, PSME2, PSMD11, PSMC3, PSMC2, PSMA4, PSMA3, PSMC1, PSME4	276	47	5085	15.2879	5.8812e-39	2.9406e-39	5.70395e-38
GOTERM_BP_FAT	GO:0032270~positive regulation of cellular protein metabolic process	68	12.0354	9.51778e-41	TTK, CDC16, PSMD1, PSMD2, PSMD3, PSMD4, PSMD5, PSMD6, PSMD7, PSMD8, RPS27A, CUL1, PSMD9, ANAPC1, CDK1, ANAPC5, SKP1, UBE2C, CDK4, UBE2N, PSMA2, PSMA1, CCND1, PSMA6, PSME1, CCND3, CCND2, PSMA5, PSME2, PSMA4, PSMA3, MDM2, UBA52, PSMB10, ANAPC11, PSMA7, PSMB5, PSMB4, PSMF1, PSMB7, PSMB6, PSMB1, PSMB3, PSMB2, FBXO5, CD24, UBE2D1, CDC23, CDC20, CDC27, BRCA1, PSMB8, PSMB9, CCNB1, PSMC6, PSMD14, HDAC2, …	515	233	13528	7.66619	1.91688e-37	6.60994e-39	1.63775e-37
GOTERM_BP_FAT	GO:0032269~negative regulation of cellular protein metabolic process	61	10.7965	1.11198e-40	CDC16, EIF4EBP1, CDKN2A, PSMD1, PSMD2, PSMD3, PSMD4, PSMD5, PSMD6, PSMD7, PSMD8, RPS27A, PSMD9, ANAPC1, PPP2R1A, ANAPC5, UBE2C, PSMA2, PSMA1, MAD2L1, PSMA6, PSME1, PSMA5, PSME2, PSMA4, PSMA3, BUB1B, UBA52, PSMB10, ANAPC11, IGF2BP3, PSMA7, PSMB5, PSMB4, PSMF1, PSMB7, PSMB6, PSMB1, PSMB3, PPP2CA, PSMB2, FBXO5, UBE2D1, BUB3, CDC23, CDC20, CDC27, PSMB8, PSMB9, PSMC6, PSMD14, PSMD13, PSMC5, PSMD12, PS…	515	180	13528	8.90192	2.23953e-37	7.4651e-39	1.91341e-37
GOTERM_BP_FAT	GO:0051247~positive regulation of protein metabolic process	69	12.2124	1.6492e-40	TTK, CDC16, PSMD1, PSMD2, PSMD3, PSMD4, PSMD5, PSMD6, PSMD7, PSMD8, RPS27A, CUL1, PSMD9, ANAPC1, CDK1, ANAPC5, SKP1, UBE2C, CDK4, UBE2N, PSMA2, PSMA1, CCND1, PSMA6, PSME1, CCND3, CCND2, PSMA5, PSME2, PSMA4, PSMA3, MDM2, UBA52, PSMB10, ANAPC11, PSMA7, PSMB5, PSMB4, PSMF1, PSMB7, PSMB6, PSMB1, PSMB3, PSMB2, FBXO5, CD24, UBE2D1, CDC23, CDC20, CDC27, BRCA1, PSMB8, PSMB9, CCNB1, PSMC6, PSMD14, HDAC2, …	515	243	13528	7.4588	3.32149e-37	1.07145e-38	2.83781e-37
GOTERM_BP_FAT	GO:0051248~negative regulation of protein metabolic process	61	10.7965	1.38313e-39	CDC16, EIF4EBP1, CDKN2A, PSMD1, PSMD2, PSMD3, PSMD4, PSMD5, PSMD6, PSMD7, PSMD8, RPS27A, PSMD9, ANAPC1, PPP2R1A, ANAPC5, UBE2C, PSMA2, PSMA1, MAD2L1, PSMA6, PSME1, PSMA5, PSME2, PSMA4, PSMA3, BUB1B, UBA52, PSMB10, ANAPC11, IGF2BP3, PSMA7, PSMB5, PSMB4, PSMF1, PSMB7, PSMB6, PSMB1, PSMB3, PPP2CA, PSMB2, FBXO5, UBE2D1, BUB3, CDC23, CDC20, CDC27, PSMB8, PSMB9, PSMC6, PSMD14, PSMD13, PSMC5, PSMD12, PS…	515	187	13528	8.56869	2.78562e-36	8.70507e-38	2.37998e-36
GOTERM_BP_FAT	GO:0031399~regulation of protein modification process	71	12.5664	1.41066e-36	TTK, CDC16, CDKN2A, PSMD1, PSMD2, PSMD3, PSMD4, PSMD5, PSMD6, PSMD7, PSMD8, RPS27A, CUL1, PSMD9, ANAPC1, CDK1, PPP2R1A, ANAPC5, SKP1, UBE2C, UBE2N, PSMA2, PSMA1, CCND1, MAD2L1, PSMA6, PSME1, CCND3, CCND2, PSMA5, PSME2, PSMA4, PSMA3, BUB1B, UBA52, PSMB10, ANAPC11, PSMA7, PSMB5, PSMB4, PSMF1, PSMB7, PSMB6, PSMB1, PSMB3, PPP2CA, PSMB2, FBXO5, CD24, UBE2D1, BUB3, CDC23, CDC20, CDC27, BRCA1, PSMB8, PS…	515	295	13528	6.32212	2.84107e-33	8.35608e-35	2.42735e-33
GOTERM_BP_FAT	GO:0006511~ubiquitin-dependent protein catabolic process	65	11.5044	1.66205e-36	PPP2R5C, CDC16, PSMD1, PSMD2, PSMD3, PSMD4, PSMD5, PSMD6, PSMD7, PSMD8, RPS27A, CUL1, PSMD9, ANAPC1, CDK1, ANAPC5, USP1, SKP2, SKP1, UBE2C, PSMA2, PSMA1, MAD2L1, PSMA6, PSME1, PSMA5, PSME2, PSMA4, PSMA3, UCHL5, BUB1B, MDM2, UBA52, PSMB10, ANAPC11, PSMA7, PSMA8, PSMB5, PSMB4, PSMF1, PSMB7, PSMB6, PSMB1, PSMB3, PPP2CB, PSMB2, UBE2D1, BUB3, CDC23, CDC20, CDC27, PSMB8, PSMB9, CCNB1, PSMC6, PSMD14, PS…	515	242	13528	7.05544	3.34737e-33	9.56391e-35	2.85993e-33
GOTERM_BP_FAT	GO:0043086~negative regulation of catalytic activity	67	11.8584	1.29771e-34	CDC16, CASP3, CDKN2A, CDKN2D, PSMD1, PSMD2, PSMD3, PSMD4, PSMD5, PSMD6, PSMD7, PSMD8, RPS27A, PSMD9, ANAPC1, PPP2R1A, ANAPC5, TP53, RB1, UBE2C, PSMA2, PSMA1, MAD2L1, PSMA6, PSME1, APITD1, PSMA5, PSME2, PSMA4, PSMA3, BUB1B, UBA52, PSMB10, ANAPC11, PSMA7, PSMB5, PSMB4, PSMF1, PSMB7, PSMB6, PSMB1, PSMB3, PPP2CA, PSMB2, FBXO5, UBE2D1, BUB3, CDC23, CDC20, BIRC5, CDC27, PSMB8, PSMB9, PSMC6, PSMD14, CDK…	515	277	13528	6.35362	2.6136e-31	7.06377e-33	2.233e-31
GOTERM_BP_FAT	GO:0044092~negative regulation of molecular function	68	12.0354	2.78284e-30	CDC16, CASP3, CDKN2A, CDKN2D, PSMD1, PSMD2, PSMD3, PSMD4, PSMD5, PSMD6, PSMD7, PSMD8, RPS27A, PSMD9, ANAPC1, PPP2R1A, ANAPC5, TP53, RB1, UBE2C, PSMA2, PSMA1, MAD2L1, PSMA6, PSME1, APITD1, PSMA5, PSME2, PSMA4, PSMA3, BUB1B, UBA52, PSMB10, ANAPC11, PSMA7, PSMB5, PSMB4, PSMF1, PSMB7, PSMB6, PSMB1, PSMB3, PPP2CA, PSMB2, FBXO5, UBE2D1, BUB3, CDC23, CDC20, BIRC5, CDC27, PSMB8, PSMB9, PSMC6, PSMD14, CDK…	515	334	13528	5.34797	5.60464e-27	1.43709e-28	4.78849e-27
GOTERM_BP_FAT	GO:0032268~regulation of cellular protein metabolic process	79	13.9823	4.24688e-29	NCBP2, TTK, CDC16, EIF4EBP1, CDKN2A, PSMD1, PSMD2, PSMD3, PSMD4, PSMD5, PSMD6, PSMD7, CUL1, PSMD8, RPS27A, PSMD9, ANAPC1, PPP2R1A, CDK1, ANAPC5, SKP1, CDK4, UBE2C, UBE2N, PSMA2, PSMA1, CCND1, PA2G4, MAD2L1, PSMA6, PSME1, CCND3, CCND2, PSME2, PSMA5, EIF2S1, PSMA4, PSMA3, BUB1B, MDM2, UBA52, PSMB10, IGF2BP3, ANAPC11, PSMA7, PSMB5, PSMB4, PSMF1, PSMB7, PSMB6, PSMB1, PSMB3, PPP2CA, PSMB2, FBXO5, CD24…	515	474	13528	4.37799	8.55321e-26	2.08615e-27	7.30769e-26
GOTERM_BP_FAT	GO:0010605~negative regulation of macromolecule metabolic process	98	17.3451	2.18907e-28	CBX3, CDC16, CBX5, EIF4EBP1, CDKN2A, RPS27A, ANAPC1, ANAPC5, RBL1, SKP2, PSMA2, PSMA1, PA2G4, MAD2L1, PSMA6, TIMELESS, PSMA5, PSMA4, PSMA3, UBA52, SMARCA4, HMGB1, HMGB2, BLM, HUS1, TIPIN, IGF2BP3, ANAPC11, PSMA7, PSMB5, PSMB4, PSMB7, PSMB6, PSMB1, PSMB3, NPM1, PSMB2, FBXO5, UBE2D1, HELLS, HNRNPAB, BRCA2, CDC23, CDC20, CDC27, PSMB8, BRCA1, PSMB9, PSMC6, PSMC5, HDAC2, CDKN1B, HDAC1, PSMC4, PSMC3, P…	515	734	13528	3.50717	4.40879e-25	1.04971e-26	3.76678e-25
GOTERM_BP_FAT	GO:0043085~positive regulation of catalytic activity	76	13.4513	2.81115e-24	CDC16, CDKN2A, CASP8AP2, PSMD1, PSMD2, PSMD3, PSMD4, PSMD5, PSMD6, MYC, PSMD7, CUL1, PSMD8, RPS27A, PSMD9, ANAPC1, CDK1, ANAPC5, TP53, SKP1, UBE2C, UBE2N, PSMA2, PSMA1, CCND1, NDEL1, PSMA6, PSME1, CCND3, CCND2, PSMA5, PSME2, PSMA4, PSMA3, UBA52, PSMB10, ANAPC11, PSMA7, GCLM, PSMB5, PSMB4, PSMF1, PSMB7, PSMB6, PSMB1, PSMB3, NPM1, PSMB2, FBXO5, CD24, UBE2D1, MSH6, MSH2, MET, CDC23, CDC20, CENPE, CD…	515	520	13528	3.83916	5.66165e-21	1.08878e-22	4.8372e-21
GOTERM_BP_FAT	GO:0044265~cellular macromolecule catabolic process	89	15.7522	4.18854e-23	NCBP2, PPP2R5C, SAE1, CDC16, CASP3, CDKN2A, PSMD1, PSMD2, PSMD3, PSMD4, PSMD5, PSMD6, MYC, PSMD7, CUL1, RPS27A, PSMD8, CDCA3, PSMD9, ANAPC1, CDK1, ANAPC5, CCNH, DTL, USP1, SKP2, SKP1, CDK7, RNASEH2A, UBE2C, UBE2N, PSMA2, PSMA1, UHRF1, MAD2L1, PSMA6, PSME1, PSME2, PSMA5, PSMA4, PSMA3, UCHL5, BUB1B, MDM2, UBE2S, UBA52, UBE2T, PSMB10, ANAPC11, PSMA7, PSMA8, RPA3, PSMB5, RPA1, PSMB4, PSMF1, RPA2, PSM…	515	725	13528	3.22462	8.43572e-20	1.59165e-21	7.20731e-20
GOTERM_BP_FAT	GO:0010604~positive regulation of macromolecule metabolic process	97	17.1681	1.23446e-22	TTK, CDC16, H2AFX, CCNA2, RPS27A, CUL1, ANAPC1, ANAPC5, RAN, SKP1, PSMA2, PSMA1, PSMA6, PSMA5, PSMA4, PSMA3, UBA52, SMARCA4, HMGB2, BLM, ANAPC11, PSMA7, PSMB5, PSMB4, PSMB7, PSMB6, PSMB1, PSMB3, PSMB2, FBXO5, UBE2D1, HNRNPAB, CDC23, CDC20, CDC27, PSMB8, BRCA1, PSMB9, DNA2, PSMC6, HDAC2, PSMC5, HDAC1, PSMC4, PSMC3, PLK1, PSMC2, PSMC1, DNMT1, E2F1, E2F3, CCNE1, PSMC3IP, PSMD1, PSMD2, PSMD3, PSMD4, …	515	857	13528	2.97315	2.48619e-19	4.43963e-21	2.12415e-19
GOTERM_BP_FAT	GO:0044093~positive regulation of molecular function	78	13.8053	2.39954e-22	CDC16, CDKN2A, CASP8AP2, PSMD1, PSMD2, PSMD3, PSMD4, PSMD5, PSMD6, MYC, PSMD7, CUL1, PSMD8, RPS27A, PSMD9, ANAPC1, CDK1, ANAPC5, TP53, SKP1, UBE2C, UBE2N, PSMA2, PSMA1, CCND1, NDEL1, PSMA6, PSME1, CCND3, CCND2, PSMA5, NME1, PSME2, PSMA4, PSMA3, UBA52, SMARCA4, PSMB10, ANAPC11, PSMA7, GCLM, PSMB5, PSMB4, PSMF1, PSMB7, PSMB6, PSMB1, PSMB3, NPM1, PSMB2, FBXO5, CD24, UBE2D1, MSH6, MSH2, MET, CDC23, C…	515	586	13528	3.49642	4.83268e-19	8.47838e-21	4.12894e-19
GOTERM_BP_FAT	GO:0019941~modification-dependent protein catabolic process	76	13.4513	1.26005e-21	PPP2R5C, SAE1, CDC16, PSMD1, PSMD2, PSMD3, PSMD4, PSMD5, PSMD6, PSMD7, CUL1, PSMD8, RPS27A, CDCA3, PSMD9, ANAPC1, CDK1, ANAPC5, DTL, USP1, SKP2, SKP1, UBE2C, UBE2N, PSMA2, PSMA1, UHRF1, MAD2L1, PSMA6, PSME1, PSMA5, PSME2, PSMA4, PSMA3, UCHL5, BUB1B, MDM2, UBE2S, UBA52, UBE2T, PSMB10, ANAPC11, PSMA7, PSMA8, PSMB5, PSMB4, PSMF1, PSMB7, PSMB6, PSMB1, PSMB3, PPP2CB, CACYBP, PSMB2, FBXO5, UBE2D1, BUB3…	515	574	13528	3.47799	2.53774e-18	4.37541e-20	2.16819e-18
GOTERM_BP_FAT	GO:0043632~modification-dependent macromolecule catabolic process	76	13.4513	1.26005e-21	PPP2R5C, SAE1, CDC16, PSMD1, PSMD2, PSMD3, PSMD4, PSMD5, PSMD6, PSMD7, CUL1, PSMD8, RPS27A, CDCA3, PSMD9, ANAPC1, CDK1, ANAPC5, DTL, USP1, SKP2, SKP1, UBE2C, UBE2N, PSMA2, PSMA1, UHRF1, MAD2L1, PSMA6, PSME1, PSMA5, PSME2, PSMA4, PSMA3, UCHL5, BUB1B, MDM2, UBE2S, UBA52, UBE2T, PSMB10, ANAPC11, PSMA7, PSMA8, PSMB5, PSMB4, PSMF1, PSMB7, PSMB6, PSMB1, PSMB3, PPP2CB, CACYBP, PSMB2, FBXO5, UBE2D1, BUB3…	515	574	13528	3.47799	2.53774e-18	4.37541e-20	2.16819e-18
GOTERM_BP_FAT	GO:0009057~macromolecule catabolic process	90	15.9292	1.77536e-21	NCBP2, PPP2R5C, SAE1, CDC16, CASP3, CDKN2A, PSMD1, PSMD2, PSMD3, PSMD4, PSMD5, PSMD6, MYC, PSMD7, CUL1, RPS27A, PSMD8, CDCA3, PSMD9, ANAPC1, CDK1, ANAPC5, CCNH, DTL, USP1, SKP2, SKP1, CDK7, RNASEH2A, UBE2C, UBE2N, PSMA2, PSMA1, UHRF1, MAD2L1, PSMA6, PSME1, PSME2, PSMA5, PSMA4, PSMA3, UCHL5, BUB1B, MDM2, UBE2S, UBA52, UBE2T, PSMB10, ANAPC11, PSMA7, PSMA8, RPA3, PSMB5, RPA1, PSMB4, PSMF1, RPA2, PSM…	515	781	13528	3.02704	3.57557e-18	5.95928e-20	3.05489e-18
GOTERM_BP_FAT	GO:0051603~proteolysis involved in cellular protein catabolic process	76	13.4513	1.79126e-20	PPP2R5C, SAE1, CDC16, PSMD1, PSMD2, PSMD3, PSMD4, PSMD5, PSMD6, PSMD7, CUL1, PSMD8, RPS27A, CDCA3, PSMD9, ANAPC1, CDK1, ANAPC5, DTL, USP1, SKP2, SKP1, UBE2C, UBE2N, PSMA2, PSMA1, UHRF1, MAD2L1, PSMA6, PSME1, PSMA5, PSME2, PSMA4, PSMA3, UCHL5, BUB1B, MDM2, UBE2S, UBA52, UBE2T, PSMB10, ANAPC11, PSMA7, PSMA8, PSMB5, PSMB4, PSMF1, PSMB7, PSMB6, PSMB1, PSMB3, PPP2CB, CACYBP, PSMB2, FBXO5, UBE2D1, BUB3…	515	600	13528	3.32728	3.6076e-17	5.81871e-19	3.08226e-17
GOTERM_BP_FAT	GO:0044257~cellular protein catabolic process	76	13.4513	2.40715e-20	PPP2R5C, SAE1, CDC16, PSMD1, PSMD2, PSMD3, PSMD4, PSMD5, PSMD6, PSMD7, CUL1, PSMD8, RPS27A, CDCA3, PSMD9, ANAPC1, CDK1, ANAPC5, DTL, USP1, SKP2, SKP1, UBE2C, UBE2N, PSMA2, PSMA1, UHRF1, MAD2L1, PSMA6, PSME1, PSMA5, PSME2, PSMA4, PSMA3, UCHL5, BUB1B, MDM2, UBE2S, UBA52, UBE2T, PSMB10, ANAPC11, PSMA7, PSMA8, PSMB5, PSMB4, PSMF1, PSMB7, PSMB6, PSMB1, PSMB3, PPP2CB, CACYBP, PSMB2, FBXO5, UBE2D1, BUB3…	515	603	13528	3.31072	4.84799e-17	7.69522e-19	4.14203e-17
GOTERM_BP_FAT	GO:0030163~protein catabolic process	77	13.6283	3.77562e-20	PPP2R5C, SAE1, CDC16, PSMD1, PSMD2, PSMD3, PSMD4, PSMD5, PSMD6, PSMD7, CUL1, PSMD8, RPS27A, CDCA3, PSMD9, ANAPC1, CDK1, ANAPC5, DTL, USP1, SKP2, SKP1, UBE2C, UBE2N, PSMA2, PSMA1, UHRF1, MAD2L1, PSMA6, PSME1, PSMA5, PSME2, PSMA4, PSMA3, UCHL5, BUB1B, MDM2, UBE2S, UBA52, UBE2T, PSMB10, ANAPC11, PSMA7, PSMA8, PSMB5, PSMB4, PSMF1, PSMB7, PSMB6, PSMB1, PSMB3, PPP2CB, CACYBP, PSMB2, FBXO5, UBE2D1, TPRK…	515	622	13528	3.25182	7.6041e-17	1.18814e-18	6.49679e-17
GOTERM_BP_FAT	GO:0006508~proteolysis	80	14.1593	3.05691e-09	PPP2R5C, SAE1, CDC16, CASP3, PSMD1, PSMD2, PSMD3, PSMD4, PSMD5, PSMD6, PSMD7, CUL1, PSMD8, RPS27A, CDCA3, PSMD9, ANAPC1, CDK1, ANAPC5, DTL, USP1, SKP2, ESPL1, SKP1, UBE2C, UBE2N, PSMA2, PSMA1, UHRF1, MAD2L1, PSMA6, PSME1, PSME2, PSMA5, PSMA4, PSMA3, UCHL5, BUB1B, MDM2, UBE2S, UBA52, UBE2T, PSMB10, ANAPC11, PSMA7, PSMA8, CTSL1, PSMB5, PSMB4, PSMF1, PSMB7, PSMB6, PSMB1, PSMB3, PPP2CB, CACYBP, PSMB2…	515	1054	13528	1.99377	6.15661e-06	6.91756e-08	5.2601e-06
Annotation Cluster 5	Enrichment Score: 37.429704049748004
Category	Term	Count	%	PValue	Genes	List Total	Pop Hits	Pop Total	Fold Enrichment	Bonferroni	Benjamini	FDR
GOTERM_BP_FAT	GO:0006260~DNA replication	74	13.0973	1.28185e-54	CLSPN, DBF4, NAP1L1, MCM10, CDT1, CCNE2, PRIM1, CDC45, MCM8, MCM7, DKC1, CDKN2D, PRIM2, TOP2A, CDC7, CDC6, RBBP4, DTL, LIG1, POLE, MCM2, MCM3, RNASEH2A, MCM4, HMGA1, CDK2, MCM5, MCM6, RAD51, RFC5, RAD1, RFC3, RFC4, RFC2, RRM2, RRM1, DSCC1, HMGB1, HMGB2, BLM, MRE11A, HUS1, TIPIN, POLA1, CHEK1, POLA2, TK2, RPA4, TK1, RPA3, RPA1, TYMS, RPA2, POLE2, POLQ, FEN1, GINS1, GINS2, NASP, GINS3, GINS4, BRCA2…	515	190	13528	10.2307	2.58164e-51	1.07569e-52	2.20571e-51
SP_PIR_KEYWORDS	dna replication	45	7.9646	4.51532e-44	BLM, DBF4, POLA1, POLA2, MCM10, RPA4, CDT1, RPA3, PRIM1, RPA1, RPA2, CDC45, MCM8, MCM7, POLE2, PRIM2, GINS1, GINS2, CDC6, RBBP4, DTL, NASP, GINS3, LIG1, POLE, GINS4, MCM2, MCM3, MCM4, MCM5, MCM6, POLD3, RFC5, DNA2, RFC3, RFC4, RFC2, RRM2, POLD1, POLD2, RRM1, PCNA, CHAF1A, CHAF1B, DSCC1	563	88	19235	17.4708	1.70228e-41	1.89142e-42	6.2437e-41
KEGG_PATHWAY	hsa03030:DNA replication	28	4.95575	1.06231e-27	POLA1, POLA2, RPA4, RPA3, RPA1, PRIM1, RPA2, MCM7, POLE2, PRIM2, FEN1, LIG1, POLE, MCM2, RNASEH2A, MCM3, MCM4, MCM5, MCM6, RFC5, POLD3, DNA2, RFC3, RFC4, RFC2, POLD1, POLD2, PCNA	276	36	5085	14.3297	1.25352e-25	4.1784e-26	1.21574e-24
GOTERM_BP_FAT	GO:0006261~DNA-dependent DNA replication	30	5.30973	3.10748e-26	HMGB1, HMGB2, BLM, POLA1, TIPIN, RPA4, TK2, CCNE2, RPA1, PRIM1, RPA2, CDC45, MCM7, POLE2, PRIM2, FEN1, BRCA2, MCM2, MCM3, HMGA1, MCM4, MCM5, MCM6, RAD51, POLD3, DNA2, RFC3, RFC4, POLD1, POLD2	515	58	13528	13.5869	6.25847e-23	1.39077e-24	5.34711e-23
Annotation Cluster 6	Enrichment Score: 33.18272837915745
Category	Term	Count	%	PValue	Genes	List Total	Pop Hits	Pop Total	Fold Enrichment	Bonferroni	Benjamini	FDR
GOTERM_BP_FAT	GO:0006259~DNA metabolic process	119	21.0619	1.38528e-61	RAD51C, DBF4, PTTG1, MCM10, PRIM1, RAD21, CDKN2A, CDKN2D, PRIM2, H2AFX, NUDT1, DTL, RAN, NEIL3, LIG1, USP1, POLE, MND1, TOPBP1, RNASEH2A, RAD1, RFC5, RFC3, UHRF1, RFC4, RFC2, DSCC1, HMGB1, HMGB2, BLM, MRE11A, HUS1, TIPIN, CHEK1, TK2, TK1, POLE2, POLQ, HELLS, GINS1, RECQL4, GINS2, GINS3, GINS4, BRCA2, BRIP1, RAD54L, BRCA1, POLD3, DNA2, POLD1, POLD2, PCNA, DNMT1, RAD54B, HSPD1, PARP1, SMC1A, CHAF1A…	515	506	13528	6.17764	2.78996e-58	1.26816e-59	2.38368e-58
GOTERM_BP_FAT	GO:0006974~response to DNA damage stimulus	79	13.9823	1.38801e-36	RAD51C, KIF22, CLSPN, PTTG1, GTSE1, CASP3, RAD21, MCM7, FANCI, CDKN2D, H2AFX, FANCA, TOP2A, CCNA2, CDK1, NUDT1, CCNH, DTL, NEIL3, LIG1, USP1, POLE, TP53, TOPBP1, CDK7, RAD51, UBE2N, RFC5, RAD1, CCND1, RFC3, UHRF1, RFC4, TIMELESS, RFC2, RUVBL2, HMGB1, HMGB2, BLM, MRE11A, UNG, HUS1, TIPIN, POLA1, PRKDC, CHEK1, CHEK2, RPA3, RPA1, TYMS, RPA2, POLE2, POLQ, FEN1, TRIP13, RECQL4, EXO1, MSH6, RAD51AP1, M…	515	373	13528	5.56346	2.79544e-33	8.47104e-35	2.38837e-33
GOTERM_BP_FAT	GO:0006281~DNA repair	68	12.0354	7.56968e-35	CLSPN, KIF22, RAD51C, PTTG1, RAD21, FANCI, CDKN2D, H2AFX, FANCA, TOP2A, NUDT1, CCNH, NEIL3, USP1, LIG1, POLE, TP53, TOPBP1, CDK7, RAD51, UBE2N, RFC5, RAD1, RFC3, UHRF1, RFC4, RFC2, RUVBL2, HMGB1, HMGB2, BLM, MRE11A, UNG, HUS1, POLA1, PRKDC, CHEK1, RPA3, RPA1, TYMS, RPA2, POLE2, POLQ, FEN1, TRIP13, RECQL4, EXO1, MSH6, RAD51AP1, MSH2, BRIP1, BRCA2, RAD54L, SMC3, BRCA1, POLD3, MNAT1, DNA2, POLD1, SF…	515	284	13528	6.28951	1.52453e-31	4.23482e-33	1.30253e-31
GOTERM_BP_FAT	GO:0033554~cellular response to stress	84	14.8673	2.29949e-27	RAD51C, KIF22, CLSPN, PTTG1, GTSE1, CASP3, RAD21, MCM7, FANCI, CDKN2D, H2AFX, FANCA, TOP2A, CCNA2, CDK1, NUDT1, CCNH, DTL, NEIL3, LIG1, USP1, POLE, TP53, TOPBP1, CDK7, RAD51, UBE2N, RFC5, RAD1, CCND1, RFC3, UHRF1, RFC4, TIMELESS, RFC2, EIF2S1, RUVBL2, VCAN, HMGB1, HMGB2, BLM, MRE11A, UNG, HUS1, POLA1, TIPIN, PRKDC, ASNS, CHEK1, CHEK2, RPA3, RPA1, TYMS, RPA2, POLE2, POLQ, FEN1, TRIP13, RECQL4, EXO…	515	566	13528	3.89843	4.63118e-24	1.07702e-25	3.95679e-24
SP_PIR_KEYWORDS	DNA damage	42	7.43363	7.67391e-23	CLSPN, RAD51C, UNG, MRE11A, HUS1, TIPIN, PRKDC, CHEK1, PTTG1, RAD21, FANCI, H2AFX, FANCA, EXO1, MSH6, RAD51AP1, DTL, MSH2, USP1, LIG1, NEIL3, POLE, BRIP1, BRCA2, TOPBP1, CDK7, RAD54L, BRCA1, SMC3, RAD51, RAD1, UBE2N, UHRF1, CCND1, TIMELESS, SFPQ, RAD54B, SMC1A, CHAF1A, PARP1, CHAF1B, BARD1	563	205	19235	6.9997	2.89306e-20	1.60726e-21	1.06113e-19
SP_PIR_KEYWORDS	dna repair	38	6.72566	3.1187e-20	CLSPN, RAD51C, UNG, MRE11A, HUS1, PRKDC, CHEK1, PTTG1, RAD21, FANCI, H2AFX, FANCA, EXO1, MSH6, RAD51AP1, MSH2, USP1, LIG1, POLE, BRCA2, BRIP1, TOPBP1, CDK7, RAD54L, BRCA1, SMC3, RAD51, RAD1, UBE2N, UHRF1, SFPQ, POLD2, RAD54B, SMC1A, CHAF1A, PARP1, CHAF1B, BARD1	563	191	19235	6.79726	1.17575e-17	5.87876e-19	4.31249e-17
Annotation Cluster 7	Enrichment Score: 26.33595688770507
Category	Term	Count	%	PValue	Genes	List Total	Pop Hits	Pop Total	Fold Enrichment	Bonferroni	Benjamini	FDR
GOTERM_BP_FAT	GO:0051726~regulation of cell cycle	87	15.3982	1.87458e-48	E2F1, E2F2, MAD1L1, XPO1, CEP76, KNTC1, PKMYT1, TTK, CDC16, GTSE1, CDT1, CCNE2, CDC45, CASP3, CDKN2A, CDKN2C, CDKN2D, H2AFX, RANBP1, MYC, FOSL1, CCNA2, ZW10, CDC7, CDC6, CDK1, TP53, SKP2, NUSAP1, ESPL1, CDK6, RB1, CDK7, CDK4, TACC3, UBE2C, CDK2, RAD1, CCND1, MAD2L1, TIMELESS, CCND3, CCND2, ZWINT, BUB1B, MDM2, SMARCA4, CKS1B, BLM, NEK2, HUS1, TIPIN, ANLN, ASNS, CHEK1, BOP1, CHEK2, RCC1, NPM1, BUB1…	515	331	13528	6.90427	3.77541e-45	1.3983e-46	3.22563e-45
GOTERM_BP_FAT	GO:0000075~cell cycle checkpoint	35	6.19469	2.50461e-25	MAD1L1, BLM, HUS1, KNTC1, TIPIN, TTK, CHEK1, CHEK2, GTSE1, CDT1, CCNE2, CDC45, CDKN2A, BUB1, H2AFX, ZWILCH, CCNA2, BUB3, ZW10, CDC6, CDK1, MSH2, TP53, CENPF, BRIP1, BIRC5, CENPE, RB1, BRCA1, RAD1, CCND1, MAD2L1, ZWINT, BUB1B, SMC1A	515	91	13528	10.1031	5.04428e-22	1.02945e-23	4.30973e-22
GOTERM_BP_FAT	GO:0007346~regulation of mitotic cell cycle	43	7.61062	4.88127e-25	MAD1L1, NEK2, HUS1, KNTC1, TTK, PKMYT1, ANLN, ASNS, CDC16, RCC1, GTSE1, CDT1, CDKN2A, BUB1, FBXO5, RANBP1, ZWILCH, MYC, CCNA2, BUB3, ZW10, CDK1, CDC6, DLGAP5, TP53, CENPF, NUSAP1, BRCA2, CDC23, BIRC5, CENPE, ESPL1, RB1, CDC25C, UBE2C, CDK2, CCND1, MAD2L1, ZWINT, KIF20B, BUB1B, MDM2, SMARCA4	515	152	13528	7.43107	9.83087e-22	1.96617e-23	8.3993e-22
GOTERM_BP_FAT	GO:0010564~regulation of cell cycle process	36	6.37168	9.79633e-23	XPO1, NEK2, CEP76, KNTC1, TIPIN, TTK, PKMYT1, ANLN, CDC16, RCC1, GTSE1, CDT1, CDKN2A, NPM1, BUB1, FBXO5, RANBP1, ZW10, CDC7, DLGAP5, CENPF, BRCA2, CDC23, NUSAP1, ESPL1, BIRC5, CENPE, RB1, UBE2C, CDC25C, BRCA1, PLK4, MAD2L1, TIMELESS, KIF20B, SMARCA4	515	114	13528	8.29515	1.97298e-19	3.58724e-21	1.68568e-19
GOTERM_BP_FAT	GO:0007093~mitotic cell cycle checkpoint	18	3.18584	9.31055e-14	MAD1L1, CDK1, HUS1, TP53, KNTC1, CENPF, TTK, CENPE, GTSE1, CCND1, MAD2L1, ZWINT, BUB1, BUB1B, ZWILCH, CCNA2, BUB3, ZW10	515	43	13528	10.9959	1.87599e-10	2.50133e-12	1.60283e-10
Annotation Cluster 8	Enrichment Score: 23.879916293427357
Category	Term	Count	%	PValue	Genes	List Total	Pop Hits	Pop Total	Fold Enrichment	Bonferroni	Benjamini	FDR
SP_PIR_KEYWORDS	atp-binding	124	21.9469	1.19992e-31	RAD51C, KIFC1, CTPS, DTYMK, PKMYT1, TTK, AURKA, AURKB, DDX18, DDX21, LIG1, WEE1, RFC5, RFC3, RFC4, RFC2, NME1, SMARCA4, PRPS1, FGFR4, KIF4A, BLM, NEK2, CHEK1, CHEK2, TK1, VRK1, POLQ, UBE2D1, HELLS, ERCC6L, RECQL4, MKI67, MET, GARS, ACACA, ATAD2, BRIP1, RAD54L, GART, DNA2, PSMC6, PLK4, CCT5, PSMC5, NOLC1, PSMC4, PLK1, PSMC3, PSMC2, PSMC1, HSPA14, RAD54B, HSPD1, SMC1A, KIF23, KIF22, FIGNL1, CAD, MT…	563	1326	19235	3.19493	4.52369e-29	4.11245e-30	1.65922e-28
UP_SEQ_FEATURE	nucleotide phosphate-binding region:ATP	97	17.1681	8.18038e-27	KIFC1, RAD51C, DTYMK, PKMYT1, TTK, AURKA, AURKB, DDX18, DDX21, WEE1, RFC5, RFC4, RFC2, SMARCA4, PRPS1, KIF4A, FGFR4, BLM, NEK2, CHEK1, CHEK2, TK1, VRK1, HELLS, ERCC6L, RECQL4, MKI67, MET, GARS, ACACA, BRIP1, ATAD2, RAD54L, GART, DNA2, PLK4, PSMC6, PSMC5, PSMC4, PSMC3, PLK1, PSMC2, PSMC1, RAD54B, SMC1A, KIF23, KIF22, FIGNL1, MTHFD1, KIF2C, MCM8, MCM7, MASTL, TOP2A, KIF2A, KIF14, CDC7, CDC6, CDK1, …	561	962	19113	3.43528	1.22624e-23	1.22624e-23	1.35909e-23
GOTERM_MF_FAT	GO:0005524~ATP binding	130	23.0088	1.76196e-26	RAD51C, KIFC1, CTPS, DTYMK, PKMYT1, TTK, AURKA, AURKB, DDX18, DDX21, LIG1, WEE1, RFC5, RFC3, RFC4, RFC2, NME1, SMARCA4, PRPS1, FGFR4, KIF4A, BLM, NEK2, CHEK1, CHEK2, TK2, TK1, VRK1, UBE2D1, POLQ, HELLS, ERCC6L, RECQL4, MKI67, MET, ACACA, GARS, ATAD2, BRIP1, RAD54L, PSMB8, GART, DNA2, PSMC6, PLK4, CCT5, PSMC5, PSMC4, NOLC1, PLK1, PSMC3, PSMC2, PSMC1, HSPA14, RAD54B, HSPD1, SMC1A, KIF23, KIF22, FIG…	433	1477	12983	2.63906	1.05189e-23	1.05189e-23	2.60049e-23
SP_PIR_KEYWORDS	nucleotide-binding	132	23.3628	3.09334e-26	RAD51C, KIFC1, TUBB2A, CTPS, DTYMK, PKMYT1, TTK, AURKA, AURKB, DDX18, DDX21, TUBG1, DCTPP1, RAN, LIG1, WEE1, RFC5, RFC3, RFC4, RFC2, NME1, TUBA4A, SMARCA4, PRPS1, FGFR4, KIF4A, BLM, NEK2, CHEK1, CHEK2, TK1, TUBB, VRK1, UBE2D1, HELLS, ERCC6L, RECQL4, MKI67, MET, ACACA, GARS, ATAD2, BRIP1, RAD54L, GART, DNA2, PSMC6, PLK4, CCT5, PSMC5, PSMC4, NOLC1, PLK1, PSMC3, PSMC2, PSMC1, HSPA14, RAD54B, HSPD1, …	563	1686	19235	2.67485	1.16619e-23	7.7746e-25	4.27742e-23
GOTERM_MF_FAT	GO:0032559~adenyl ribonucleotide binding	130	23.0088	6.33812e-26	RAD51C, KIFC1, CTPS, DTYMK, PKMYT1, TTK, AURKA, AURKB, DDX18, DDX21, LIG1, WEE1, RFC5, RFC3, RFC4, RFC2, NME1, SMARCA4, PRPS1, FGFR4, KIF4A, BLM, NEK2, CHEK1, CHEK2, TK2, TK1, VRK1, UBE2D1, POLQ, HELLS, ERCC6L, RECQL4, MKI67, MET, ACACA, GARS, ATAD2, BRIP1, RAD54L, PSMB8, GART, DNA2, PSMC6, PLK4, CCT5, PSMC5, PSMC4, NOLC1, PLK1, PSMC3, PSMC2, PSMC1, HSPA14, RAD54B, HSPD1, SMC1A, KIF23, KIF22, FIG…	433	1497	12983	2.60381	3.78386e-23	1.89193e-23	9.3545e-23
GOTERM_MF_FAT	GO:0030554~adenyl nucleotide binding	132	23.3628	7.512e-25	RAD51C, KIFC1, CTPS, DTYMK, PKMYT1, TTK, AURKA, AURKB, DDX18, DDX21, LIG1, WEE1, RFC5, RFC3, RFC4, RFC2, NME1, SMARCA4, PRPS1, FGFR4, KIF4A, BLM, NEK2, CHEK1, CHEK2, TK2, TK1, VRK1, UBE2D1, POLQ, HELLS, ERCC6L, RECQL4, MKI67, MET, ACACA, GARS, ATAD2, BRIP1, RAD54L, PSMB8, GART, DNA2, PSMC6, PLK4, CCT5, PSMC5, PSMC4, NOLC1, PLK1, PSMC3, PSMC2, PSMC1, HSPA14, RAD54B, HSPD1, SMC1A, KIF23, KIF22, FIG…	433	1577	12983	2.50974	4.48467e-22	1.49489e-22	1.1087e-21
GOTERM_MF_FAT	GO:0001882~nucleoside binding	133	23.5398	1.80188e-24	RAD51C, KIFC1, CTPS, DTYMK, PKMYT1, TTK, AURKA, AURKB, DDX18, DDX21, LIG1, WEE1, RFC5, RFC3, RFC4, RFC2, NME1, SMARCA4, PRPS1, FGFR4, KIF4A, BLM, NEK2, CHEK1, CHEK2, TK2, TK1, VRK1, UBE2D1, POLQ, HELLS, ERCC6L, RECQL4, MKI67, MET, ACACA, GARS, ATAD2, BRIP1, RAD54L, PSMB8, GART, DNA2, PSMC6, PLK4, CCT5, PSMC5, PSMC4, NOLC1, PLK1, PSMC3, PSMC2, PSMC1, HSPA14, RAD54B, HSPD1, SMC1A, KIF23, KIF22, FIG…	433	1612	12983	2.47385	1.07572e-21	2.68931e-22	2.65942e-21
GOTERM_MF_FAT	GO:0001883~purine nucleoside binding	132	23.3628	3.11338e-24	RAD51C, KIFC1, CTPS, DTYMK, PKMYT1, TTK, AURKA, AURKB, DDX18, DDX21, LIG1, WEE1, RFC5, RFC3, RFC4, RFC2, NME1, SMARCA4, PRPS1, FGFR4, KIF4A, BLM, NEK2, CHEK1, CHEK2, TK2, TK1, VRK1, UBE2D1, POLQ, HELLS, ERCC6L, RECQL4, MKI67, MET, ACACA, GARS, ATAD2, BRIP1, RAD54L, PSMB8, GART, DNA2, PSMC6, PLK4, CCT5, PSMC5, PSMC4, NOLC1, PLK1, PSMC3, PSMC2, PSMC1, HSPA14, RAD54B, HSPD1, SMC1A, KIF23, KIF22, FIG…	433	1601	12983	2.47212	1.85869e-21	3.71738e-22	4.59507e-21
GOTERM_MF_FAT	GO:0032553~ribonucleotide binding	138	24.4248	1.21406e-21	RAD51C, KIFC1, TUBB2A, CTPS, DTYMK, PKMYT1, TTK, AURKA, AURKB, DDX18, DDX21, TUBG1, RAN, LIG1, WEE1, RFC5, RFC3, RFC4, RFC2, NME1, TUBA4A, SMARCA4, PRPS1, FGFR4, KIF4A, BLM, NEK2, CHEK1, CHEK2, TK2, TK1, VRK1, TUBB, UBE2D1, POLQ, HELLS, ERCC6L, RECQL4, MKI67, MET, ACACA, GARS, ATAD2, BRIP1, RAD54L, PSMB8, GART, DNA2, PSMC6, PLK4, CCT5, PSMC5, PSMC4, NOLC1, PLK1, PSMC3, PSMC2, PSMC1, HSPA14, RAD54…	433	1836	12983	2.25369	7.24795e-19	1.03542e-19	1.79185e-18
GOTERM_MF_FAT	GO:0032555~purine ribonucleotide binding	138	24.4248	1.21406e-21	RAD51C, KIFC1, TUBB2A, CTPS, DTYMK, PKMYT1, TTK, AURKA, AURKB, DDX18, DDX21, TUBG1, RAN, LIG1, WEE1, RFC5, RFC3, RFC4, RFC2, NME1, TUBA4A, SMARCA4, PRPS1, FGFR4, KIF4A, BLM, NEK2, CHEK1, CHEK2, TK2, TK1, VRK1, TUBB, UBE2D1, POLQ, HELLS, ERCC6L, RECQL4, MKI67, MET, ACACA, GARS, ATAD2, BRIP1, RAD54L, PSMB8, GART, DNA2, PSMC6, PLK4, CCT5, PSMC5, PSMC4, NOLC1, PLK1, PSMC3, PSMC2, PSMC1, HSPA14, RAD54…	433	1836	12983	2.25369	7.24795e-19	1.03542e-19	1.79185e-18
GOTERM_MF_FAT	GO:0017076~purine nucleotide binding	140	24.7788	8.24342e-21	RAD51C, KIFC1, TUBB2A, CTPS, DTYMK, PKMYT1, TTK, AURKA, AURKB, DDX18, DDX21, TUBG1, RAN, LIG1, WEE1, RFC5, RFC3, RFC4, NME1, RFC2, TUBA4A, SMARCA4, PRPS1, FGFR4, KIF4A, BLM, NEK2, CHEK1, CHEK2, TK2, TK1, VRK1, TUBB, UBE2D1, POLQ, HELLS, ERCC6L, RECQL4, MKI67, MET, ACACA, GARS, ATAD2, BRIP1, RAD54L, PSMB8, GART, DNA2, PSMC6, PLK4, CCT5, PSMC5, PSMC4, NOLC1, PLK1, PSMC3, PSMC2, PSMC1, HSPA14, RAD54…	433	1918	12983	2.1886	4.92132e-18	6.15166e-19	1.21666e-17
GOTERM_MF_FAT	GO:0000166~nucleotide binding	154	27.2566	1.58998e-20	NCBP2, RAD51C, KIFC1, TUBB2A, CTPS, DTYMK, TTK, SYNCRIP, PKMYT1, AURKA, AURKB, DDX18, DDX21, TUBG1, DCTPP1, RAN, LIG1, POLE, HNRNPA2B1, WEE1, RFC5, RFC3, RFC4, NME1, RFC2, TUBA4A, SMARCA4, PRPS1, FGFR4, KIF4A, BLM, NEK2, CHEK1, CHEK2, IGF2BP3, TK2, TK1, VRK1, TUBB, UBE2D1, POLQ, HELLS, ERCC6L, HNRNPAB, RECQL4, MKI67, MET, ACACA, GARS, ATAD2, BRIP1, RAD54L, PSMB8, GART, DNA2, PSMC6, PLK4, CCT5, DH…	433	2245	12983	2.0568	9.49219e-18	1.05469e-18	2.34667e-17
Annotation Cluster 9	Enrichment Score: 22.01967408331341
Category	Term	Count	%	PValue	Genes	List Total	Pop Hits	Pop Total	Fold Enrichment	Bonferroni	Benjamini	FDR
GOTERM_CC_FAT	GO:0005819~spindle	61	10.7965	4.92938e-48	KIF23, KIF22, KIFC1, MAD1L1, PRC1, KNTC1, TTK, CBX3, AURKA, CBX1, AURKB, CDC16, FAM83D, CDCA8, NDE1, INCENP, TUBG1, MYC, ASPM, ZW10, KIF14, CDK1, CDC6, KIF11, KIF15, TPX2, NUSAP1, NUP85, RB1, NDEL1, MAD2L1, RCC2, SPAG5, BUB1B, MAPRE1, HAUS3, CCDC99, KIF4A, NEK2, SAC3D1, PPP2CA, PPP2CB, NPM1, BUB1, SKA3, FBXO5, CLASP1, SKA2, SKA1, CKAP2, DLGAP5, KIF18A, CENPF, BIRC5, CENPE, CDC20, RACGAP1, CDC27, …	465	147	12782	11.4067	1.67599e-45	1.52363e-46	6.71275e-45
GOTERM_CC_FAT	GO:0015630~microtubule cytoskeleton	98	17.3451	5.49825e-41	KIFC1, PRC1, CEP76, TUBB2A, KNTC1, CBX3, TTK, AURKA, CDC16, AURKB, CBX1, CDCA8, INCENP, TUBG1, CCNA1, ASPM, ESPL1, TOPBP1, MAD2L1, NDEL1, RCC2, NME1, SPAG5, FGFR1OP, TUBA4A, STMN1, KIF4A, CCDC99, NEK2, CHEK1, PSMB4, TUBB, SAC3D1, NPM1, FBXO5, SKA3, CLASP1, SKA2, SKA1, NUDC, CKAP2, CKAP5, BRCA2, CDC20, CDC27, BRCA1, PLK4, PLK1, KIF23, KIF22, MAD1L1, GTSE1, FAM83D, CCNE1, KIF2C, NDE1, CDC45, TUBB6,…	465	549	12782	4.90681	1.8694e-38	1.16838e-39	7.48743e-38
GOTERM_BP_FAT	GO:0007017~microtubule-based process	59	10.4425	1.64595e-29	KIF23, KIF22, KIFC1, PRC1, TUBB2A, TTK, AURKA, GTSE1, KIF2C, NDE1, SEH1L, TUBB6, RANBP1, TUBG1, TUBA1A, TUBB3, ZW10, KIF2A, KIF14, KIF11, RAN, KIF15, NUSAP1, ESPL1, TACC3, UBE2C, SS18, NDEL1, SPAG5, ZWINT, FGFR1OP, BUB1B, TUBA4A, STMN1, KPNA2, HAUS3, CCDC99, KIF4A, NEK2, RCC1, SPC25, TUBB, SAC3D1, CENPA, NPM1, FBXO5, CLASP1, CKAP5, KIF18A, KIF18B, BRCA2, NDC80, CENPE, SMC3, BRCA1, CKS2, KIF20B, S…	515	253	13528	6.12573	3.31493e-26	8.28733e-28	2.83221e-26
GOTERM_CC_FAT	GO:0044430~cytoskeletal part	98	17.3451	1.69021e-21	KIFC1, PRC1, CEP76, TUBB2A, KNTC1, CBX3, TTK, AURKA, CDC16, AURKB, CBX1, CDCA8, INCENP, TUBG1, ASPM, ESPL1, TOPBP1, MAD2L1, NDEL1, RCC2, NME1, SPAG5, FGFR1OP, TUBA4A, STMN1, KIF4A, CCDC99, LMNB1, LMNB2, NEK2, ANLN, CHEK1, PSMB4, TUBB, SAC3D1, NPM1, FBXO5, SKA3, CLASP1, SKA2, SKA1, NUDC, CKAP2, CKAP5, BRCA2, CDC20, CDC27, BRCA1, PLK4, PLK1, KIF23, KIF22, MAD1L1, GTSE1, FAM83D, CCNE1, KIF2C, NDE1, …	465	952	12782	2.82966	5.74671e-19	2.87336e-20	2.3017e-18
GOTERM_CC_FAT	GO:0005815~microtubule organizing center	45	7.9646	1.87132e-18	HAUS3, MAD1L1, KIFC1, CCDC99, NEK2, CEP76, CHEK1, AURKA, CEP55, CDC16, CCNE1, PSMB4, CDC45, NDE1, SAC3D1, NPM1, BUB1, CLASP1, RANBP1, TUBG1, TOP2A, KIF2A, CKAP5, DLGAP5, KIF15, KIF18A, BRCA2, BIRC5, ESPL1, TOPBP1, MCM3, CDC27, BRCA1, CDC25B, CCNB1, PLK4, NDEL1, MAD2L1, NME1, PLK1, FGFR1OP, KIF20B, BUB1B, RUVBL1, MAPRE1	465	253	12782	4.8892	6.3625e-16	2.89205e-17	2.54834e-15
SP_PIR_KEYWORDS	microtubule	39	6.90265	3.32762e-18	KIF23, HAUS3, KIFC1, KIF22, KIF4A, PRC1, TUBB2A, GTSE1, KIF2C, NDE1, TUBB, INCENP, TUBB6, SKA3, CLASP1, SKA2, SKA1, TUBG1, TUBA1A, NUDC, TUBB3, KIF2A, CKAP2, KIF14, KIF11, KIF15, KIF18A, NUSAP1, KIF18B, CENPE, RACGAP1, NDEL1, RCC2, SPAG5, KIF20B, TUBA4A, STMN1, MAPRE1, KIF20A	563	231	19235	5.76815	1.25451e-15	5.70232e-17	4.60136e-15
GOTERM_CC_FAT	GO:0005813~centrosome	42	7.43363	4.27572e-18	HAUS3, MAD1L1, KIFC1, CCDC99, NEK2, CEP76, CHEK1, AURKA, CEP55, CDC16, CCNE1, PSMB4, CDC45, NDE1, SAC3D1, NPM1, CLASP1, RANBP1, TUBG1, TOP2A, KIF2A, CKAP5, DLGAP5, KIF15, KIF18A, BRCA2, BIRC5, ESPL1, TOPBP1, MCM3, CDC27, CDC25B, CCNB1, PLK4, NDEL1, NME1, PLK1, FGFR1OP, KIF20B, BUB1B, RUVBL1, MAPRE1	465	224	12782	5.15403	1.45375e-15	6.32063e-17	5.82261e-15
GOTERM_CC_FAT	GO:0005874~microtubule	46	8.14159	7.4845e-18	KIF23, HAUS3, KIF22, KIFC1, KIF4A, PRC1, TUBB2A, KNTC1, CDC16, GTSE1, KIF2C, NDE1, TUBB, INCENP, TUBB6, SKA3, CLASP1, SKA2, SKA1, TUBG1, TUBA1A, NUDC, TUBB3, ZW10, KIF2A, CKAP2, KIF14, CDK1, KIF11, KIF15, KIF18A, KIF18B, NUSAP1, BIRC5, CENPE, RACGAP1, CDC27, SS18, NDEL1, RCC2, SPAG5, KIF20B, TUBA4A, STMN1, MAPRE1, KIF20A	465	274	12782	4.6148	2.54473e-15	1.0603e-16	1.01923e-14
SP_PIR_KEYWORDS	cytoskeleton	58	10.2655	4.96197e-14	KIF23, KIFC1, MAD1L1, PRC1, CEP76, KNTC1, AURKA, RANGAP1, AURKB, CDC16, FAM83D, KIF2C, CDCA8, NDE1, INCENP, TUBG1, ZW10, KIF2A, KIF14, KIF15, SGOL1, TPX2, NUSAP1, NUP85, TOPBP1, NDEL1, RCC2, SPAG5, FGFR1OP, BUB1B, RUVBL1, MAPRE1, HAUS3, CCDC99, KIF4A, CHEK1, ANLN, CEP55, PPP2CA, PPP2CB, SKA3, FBXO5, CLASP1, SKA2, SKA1, NUDC, CKAP2, DLGAP5, KIF18A, CENPF, BIRC5, CENPE, COTL1, RACGAP1, CDC25B, CCNB…	563	636	19235	3.11569	1.87094e-11	7.48401e-13	6.86229e-11
GOTERM_CC_FAT	GO:0005856~cytoskeleton	106	18.7611	6.03339e-14	KIFC1, PRC1, CEP76, TUBB2A, KNTC1, CBX3, TTK, AURKA, CBX1, CDC16, AURKB, CDCA8, INCENP, TUBG1, CCNA1, STAG2, ASPM, ESPL1, TOPBP1, MAD2L1, NDEL1, RCC2, NME1, SPAG5, FGFR1OP, PSMA3, TUBA4A, STMN1, KIF4A, CCDC99, LMNB1, LMNB2, NEK2, ANLN, CHEK1, PSMB4, TUBB, SAC3D1, NPM1, FBXO5, SKA3, CLASP1, SKA2, SKA1, NUDC, CKAP2, CKAP5, BRCA2, CDC20, CDC27, BRCA1, PLK4, PLK1, KIF23, KIF22, MAD1L1, GTSE1, FAM83D,…	465	1381	12782	2.10988	2.04969e-11	6.83231e-13	8.20899e-11
GOTERM_BP_FAT	GO:0007018~microtubule-based movement	22	3.89381	1.35065e-09	KIF23, KIF14, KIFC1, KIF22, KIF4A, KIF11, TUBB2A, KIF15, KIF18A, KIF18B, CENPE, KIF2C, NDE1, TUBB, NDEL1, KIF20B, TUBB6, TUBA4A, TUBA1A, TUBB3, KIF2A, KIF20A	515	113	13528	5.11412	2.7202e-06	3.16303e-08	2.32409e-06
Annotation Cluster 10	Enrichment Score: 21.91155552391524
Category	Term	Count	%	PValue	Genes	List Total	Pop Hits	Pop Total	Fold Enrichment	Bonferroni	Benjamini	FDR
GOTERM_BP_FAT	GO:0051329~interphase of mitotic cell cycle	38	6.72566	9.58664e-27	E2F1, BCAT1, BLM, DBF4, POLA1, CHEK1, RCC1, GTSE1, CCNE1, CDKN2A, CDKN2C, CDKN2D, CDCA5, CUL1, CDC7, CDC6, ANAPC5, POLE, SKP2, CENPF, CDC23, CDK6, BIRC5, RB1, CDKN3, CDK4, CDC25C, CDC25A, CDK2, CCNB1, MNAT1, CDKN1A, CCND1, CDKN1B, CCND2, POLD1, MDM2, KPNA2	515	103	13528	9.69109	1.93075e-23	4.38806e-25	1.64959e-23
GOTERM_BP_FAT	GO:0051325~interphase	38	6.72566	3.16682e-26	E2F1, BCAT1, BLM, DBF4, POLA1, CHEK1, RCC1, GTSE1, CCNE1, CDKN2A, CDKN2C, CDKN2D, CDCA5, CUL1, CDC7, CDC6, ANAPC5, POLE, SKP2, CENPF, CDC23, CDK6, BIRC5, RB1, CDKN3, CDK4, CDC25C, CDC25A, CDK2, CCNB1, MNAT1, CDKN1A, CCND1, CDKN1B, CCND2, POLD1, MDM2, KPNA2	515	106	13528	9.41682	6.37798e-23	1.38652e-24	5.44922e-23
GOTERM_BP_FAT	GO:0000082~G1/S transition of mitotic cell cycle	21	3.71681	6.06797e-15	CDC7, BCAT1, DBF4, POLE, SKP2, RB1, CDK4, RCC1, CDKN3, CDC25A, CCNE1, MNAT1, CCND1, CDKN1A, CDKN2A, CDKN1B, CCND2, CDKN2C, CDKN2D, CDCA5, CUL1	515	56	13528	9.85049	1.22979e-11	1.73195e-13	1.05027e-11
Annotation Cluster 11	Enrichment Score: 20.820707538551673
Category	Term	Count	%	PValue	Genes	List Total	Pop Hits	Pop Total	Fold Enrichment	Bonferroni	Benjamini	FDR
GOTERM_BP_FAT	GO:0007017~microtubule-based process	59	10.4425	1.64595e-29	KIF23, KIF22, KIFC1, PRC1, TUBB2A, TTK, AURKA, GTSE1, KIF2C, NDE1, SEH1L, TUBB6, RANBP1, TUBG1, TUBA1A, TUBB3, ZW10, KIF2A, KIF14, KIF11, RAN, KIF15, NUSAP1, ESPL1, TACC3, UBE2C, SS18, NDEL1, SPAG5, ZWINT, FGFR1OP, BUB1B, TUBA4A, STMN1, KPNA2, HAUS3, CCDC99, KIF4A, NEK2, RCC1, SPC25, TUBB, SAC3D1, CENPA, NPM1, FBXO5, CLASP1, CKAP5, KIF18A, KIF18B, BRCA2, NDC80, CENPE, SMC3, BRCA1, CKS2, KIF20B, S…	515	253	13528	6.12573	3.31493e-26	8.28733e-28	2.83221e-26
GOTERM_BP_FAT	GO:0000226~microtubule cytoskeleton organization	42	7.43363	1.222e-24	KIF23, HAUS3, CCDC99, PRC1, NEK2, TTK, AURKA, RCC1, KIF2C, SPC25, NDE1, TUBB, SAC3D1, SEH1L, CENPA, NPM1, FBXO5, CLASP1, RANBP1, TUBG1, ZW10, KIF11, CKAP5, RAN, KIF18A, BRCA2, NUSAP1, NDC80, ESPL1, UBE2C, TACC3, BRCA1, SMC3, SS18, NDEL1, SPAG5, ZWINT, FGFR1OP, CKS2, BUB1B, STMN1, SMC1A	515	147	13528	7.50513	2.46111e-21	4.82571e-23	2.10273e-21
GOTERM_BP_FAT	GO:0007051~spindle organization	25	4.42478	8.41317e-23	KIF23, HAUS3, PRC1, TTK, AURKA, RCC1, SPC25, TUBB, SAC3D1, FBXO5, RANBP1, TUBG1, KIF11, RAN, ESPL1, NDC80, UBE2C, TACC3, SMC3, SPAG5, ZWINT, CKS2, BUB1B, STMN1, SMC1A	515	45	13528	14.5933	1.69441e-19	3.1378e-21	1.44767e-19
GOTERM_BP_FAT	GO:0007010~cytoskeleton organization	45	7.9646	3.08122e-09	KIF23, HAUS3, CCDC99, PRC1, NEK2, DIAPH3, TTK, ANLN, AURKA, RCC1, KIF2C, SPC25, NDE1, TUBB, SAC3D1, SEH1L, CENPA, NPM1, FBXO5, CLASP1, RANBP1, TUBG1, ZW10, KIF11, CKAP5, RAN, KIF18A, BRCA2, NUSAP1, NDC80, ESPL1, RACGAP1, UBE2C, TACC3, BRCA1, SMC3, SS18, NDEL1, SPAG5, ZWINT, FGFR1OP, CKS2, BUB1B, STMN1, SMC1A	515	436	13528	2.71114	6.20556e-06	6.89509e-08	5.30192e-06
Annotation Cluster 12	Enrichment Score: 18.605408018257656
Category	Term	Count	%	PValue	Genes	List Total	Pop Hits	Pop Total	Fold Enrichment	Bonferroni	Benjamini	FDR
GOTERM_BP_FAT	GO:0007059~chromosome segregation	54	9.55752	6.14129e-56	KIFC1, RAD51C, PTTG1, RAD21, SEH1L, INCENP, NUP37, TOP2A, CDCA5, STAG2, ZW10, STAG1, DSN1, SGOL2, SGOL1, NUSAP1, ESPL1, NCAPD3, SRPK1, NCAPD2, NDEL1, MAD2L1, ZWINT, NSL1, NUP43, DSCC1, CCDC99, NEK2, SPC25, NCAPH, HJURP, NCAPG, SKA3, SKA2, SKA1, BUB3, CENPO, DLGAP5, NUF2, KIF18A, CENPF, CDC23, BIRC5, NDC80, CENPE, PMF1, SMC2, BRCA1, MIS12, SMC3, CENPH, SMC4, RRS1, SMC1A	515	81	13528	17.512	1.23686e-52	5.37763e-54	1.05674e-52
GOTERM_BP_FAT	GO:0000070~mitotic sister chromatid segregation	25	4.42478	3.8934e-26	KIFC1, CCDC99, NEK2, NCAPH, NCAPG, SEH1L, CDCA5, BUB3, ZW10, DLGAP5, KIF18A, CDC23, NUSAP1, ESPL1, CENPE, NDC80, SMC2, NCAPD3, NCAPD2, SMC4, MAD2L1, ZWINT, RRS1, SMC1A, DSCC1	515	36	13528	18.2416	7.8413e-23	1.66836e-24	6.69945e-23
GOTERM_BP_FAT	GO:0000819~sister chromatid segregation	25	4.42478	1.06788e-25	KIFC1, CCDC99, NEK2, NCAPH, NCAPG, SEH1L, CDCA5, BUB3, ZW10, DLGAP5, KIF18A, CDC23, NUSAP1, ESPL1, CENPE, NDC80, SMC2, NCAPD3, NCAPD2, SMC4, MAD2L1, ZWINT, RRS1, SMC1A, DSCC1	515	37	13528	17.7486	2.1507e-22	4.48063e-24	1.83752e-22
GOTERM_BP_FAT	GO:0050000~chromosome localization	12	2.12389	2.55242e-13	NDE1, CCDC99, SEH1L, DLGAP5, KIF18A, CENPF, CDC23, RRS1, BIRC5, CENPE, CDCA5, ZW10	515	15	13528	21.0144	5.14054e-10	6.67599e-12	4.39193e-10
GOTERM_BP_FAT	GO:0051303~establishment of chromosome localization	12	2.12389	2.55242e-13	NDE1, CCDC99, SEH1L, DLGAP5, KIF18A, CENPF, CDC23, RRS1, BIRC5, CENPE, CDCA5, ZW10	515	15	13528	21.0144	5.14054e-10	6.67599e-12	4.39193e-10
GOTERM_BP_FAT	GO:0051640~organelle localization	21	3.71681	1.7863e-10	CCDC99, DLGAP5, KIF18A, CENPF, CDC23, NUSAP1, NDC80, CENPE, BIRC5, ESPL1, TACC3, NDE1, NDEL1, CENPA, SEH1L, NPM1, RRS1, CDCA5, ASPM, NUDC, ZW10	515	92	13528	5.99595	3.59761e-07	4.38733e-09	3.07372e-07
GOTERM_BP_FAT	GO:0051656~establishment of organelle localization	18	3.18584	5.26848e-10	CCDC99, DLGAP5, KIF18A, CENPF, NUSAP1, CDC23, NDC80, CENPE, BIRC5, ESPL1, NDE1, CENPA, SEH1L, NPM1, RRS1, CDCA5, NUDC, ZW10	515	69	13528	6.85251	1.06107e-06	1.26318e-08	9.06558e-07
GOTERM_BP_FAT	GO:0051310~metaphase plate congression	9	1.59292	6.143e-10	CCDC99, SEH1L, KIF18A, CENPF, CDC23, RRS1, CENPE, CDCA5, ZW10	515	11	13528	21.492	1.2372e-06	1.45553e-08	1.05704e-06
GOTERM_BP_FAT	GO:0007080~mitotic metaphase plate congression	8	1.41593	3.7008e-09	CCDC99, SEH1L, KIF18A, CDC23, RRS1, CENPE, CDCA5, ZW10	515	9	13528	23.3493	7.45338e-06	8.01441e-08	6.36804e-06
Annotation Cluster 13	Enrichment Score: 17.08832573687336
Category	Term	Count	%	PValue	Genes	List Total	Pop Hits	Pop Total	Fold Enrichment	Bonferroni	Benjamini	FDR
SP_PIR_KEYWORDS	ubl conjugation	71	12.5664	4.88453e-24	KIF22, SYNCRIP, RANGAP1, AURKA, PTTG1, MCM10, SLC7A5, CDT1, CDCA8, CASP8AP2, H2AFV, FANCI, H2AFZ, H2AFX, CDCA5, PSMD7, KPNB1, CUL1, RPS27A, CDCA3, KIF14, CDK1, RBBP4, RAN, LIG1, USP1, SGOL1, TP53, NUSAP1, TOPBP1, UBE2C, WEE1, UBE2N, PSMA1, CCND1, UHRF1, PSMA6, HIST2H2BE, NME1, BUB1B, MDM2, UBE2S, UBA52, HIST1H2AC, HMGB1, DIAPH3, ANLN, CHEK1, ANAPC11, TUBB, HIST1H4B, CENPA, NPM1, BUB1, HIST1H4C, B…	563	588	19235	4.12539	1.84147e-21	1.15092e-22	6.75424e-21
UP_SEQ_FEATURE	cross-link:Glycyl lysine isopeptide (Lys-Gly) (interchain with G-Cter in ubiquitin)	34	6.0177	5.84504e-16	HMGB1, HIST1H2AC, DIAPH3, SYNCRIP, CHEK1, MCM10, SLC7A5, TUBB, CASP8AP2, H2AFV, FANCI, H2AFZ, H2AFX, KPNB1, PSMD7, CUL1, BUB3, RPS27A, KIF14, CDK1, RBBP4, RAN, LIG1, TP53, CENPE, PSMA1, UHRF1, PSMA6, NME1, HIST2H2BE, PSMC1, PCNA, UBA52, BARD1	561	199	19113	5.82092	8.32112e-13	2.77334e-13	9.21485e-13
SP_PIR_KEYWORDS	isopeptide bond	39	6.90265	1.90288e-13	HMGB1, HIST1H2AC, DIAPH3, SYNCRIP, CHEK1, RANGAP1, MCM10, SLC7A5, TUBB, CASP8AP2, H2AFV, FANCI, HIST1H4B, NPM1, H2AFZ, H2AFX, HIST1H4C, KPNB1, PSMD7, CUL1, BUB3, RPS27A, KIF14, CDK1, RBBP4, RAN, LIG1, TP53, CENPE, UBE2N, PSMA1, UHRF1, PSMA6, HDAC1, NME1, HIST2H2BE, PSMC1, PCNA, UBA52, BARD1	563	319	19235	4.17694	7.17402e-11	2.75924e-12	2.63134e-10
Annotation Cluster 14	Enrichment Score: 16.811085149717943
Category	Term	Count	%	PValue	Genes	List Total	Pop Hits	Pop Total	Fold Enrichment	Bonferroni	Benjamini	FDR
GOTERM_BP_FAT	GO:0051321~meiotic cell cycle	33	5.84071	1.65197e-21	RAD51C, NEK2, MRE11A, CHEK1, RPA1, RAD21, PSMC3IP, FBXO5, H2AFX, TUBG1, CCNA1, FANCA, STAG2, ZW10, TRIP13, EXO1, MSH6, MKI67, SGOL2, SGOL1, BRCA2, MND1, ESPL1, RAD54L, SMC3, CDC25B, RAD51, RAD1, PSMD13, PLK1, CKS2, RAD54B, SMC1A	515	100	13528	8.66843	3.32706e-18	5.63908e-20	2.84257e-18
GOTERM_BP_FAT	GO:0007126~meiosis	32	5.66372	1.0472e-20	RAD51C, NEK2, MRE11A, CHEK1, RPA1, RAD21, PSMC3IP, FBXO5, H2AFX, CCNA1, FANCA, STAG2, ZW10, TRIP13, EXO1, MSH6, MKI67, SGOL2, SGOL1, BRCA2, MND1, ESPL1, RAD54L, SMC3, CDC25B, RAD51, RAD1, PSMD13, PLK1, CKS2, RAD54B, SMC1A	515	98	13528	8.57729	2.10905e-17	3.45746e-19	1.80193e-17
GOTERM_BP_FAT	GO:0051327~M phase of meiotic cell cycle	32	5.66372	1.0472e-20	RAD51C, NEK2, MRE11A, CHEK1, RPA1, RAD21, PSMC3IP, FBXO5, H2AFX, CCNA1, FANCA, STAG2, ZW10, TRIP13, EXO1, MSH6, MKI67, SGOL2, SGOL1, BRCA2, MND1, ESPL1, RAD54L, SMC3, CDC25B, RAD51, RAD1, PSMD13, PLK1, CKS2, RAD54B, SMC1A	515	98	13528	8.57729	2.10905e-17	3.45746e-19	1.80193e-17
GOTERM_BP_FAT	GO:0007127~meiosis I	12	2.12389	3.14487e-07	RAD1, RAD51C, MSH6, RAD21, PSMD13, MRE11A, CKS2, CHEK1, ESPL1, RAD54B, TRIP13, RAD51	515	42	13528	7.50513	0.000633176	5.81078e-06	0.000541143
Annotation Cluster 15	Enrichment Score: 16.45545544402581
Category	Term	Count	%	PValue	Genes	List Total	Pop Hits	Pop Total	Fold Enrichment	Bonferroni	Benjamini	FDR
KEGG_PATHWAY	hsa03030:DNA replication	28	4.95575	1.06231e-27	POLA1, POLA2, RPA4, RPA3, RPA1, PRIM1, RPA2, MCM7, POLE2, PRIM2, FEN1, LIG1, POLE, MCM2, RNASEH2A, MCM3, MCM4, MCM5, MCM6, RFC5, POLD3, DNA2, RFC3, RFC4, RFC2, POLD1, POLD2, PCNA	276	36	5085	14.3297	1.25352e-25	4.1784e-26	1.21574e-24
GOTERM_CC_FAT	GO:0005657~replication fork	20	3.53982	6.64342e-20	BLM, TP53, POLA1, CHEK1, POLA2, MCM3, RPA4, RPA3, RPA1, RFC5, POLD3, PRIM1, RPA2, RFC3, HDAC2, RFC4, RFC2, PRIM2, PCNA, H2AFX	465	32	12782	17.1801	2.25876e-17	1.0756e-18	9.0469e-17
GOTERM_BP_FAT	GO:0006297~nucleotide-excision repair, DNA gap filling	14	2.47788	6.07424e-16	LIG1, POLE, RPA3, RFC5, POLD3, RPA1, RPA2, RFC3, RFC4, POLE2, RFC2, POLD1, POLD2, PCNA	515	17	13528	21.6324	1.11799e-12	1.66533e-14	9.54792e-13
KEGG_PATHWAY	hsa03430:Mismatch repair	16	2.83186	2.2596e-14	EXO1, MSH6, MSH2, LIG1, RPA4, RPA3, RPA1, RFC5, POLD3, RPA2, RFC3, RFC4, RFC2, POLD1, POLD2, PCNA	276	23	5085	12.8166	2.67253e-12	5.34461e-13	2.59237e-11
GOTERM_BP_FAT	GO:0006289~nucleotide-excision repair	20	3.53982	5.86653e-14	CCNH, NEIL3, LIG1, POLE, TP53, BRCA2, CDK7, RPA3, RPA1, RFC5, POLD3, RPA2, MNAT1, RFC3, RFC4, POLE2, RFC2, POLD1, POLD2, PCNA	515	55	13528	9.55199	1.1806e-10	1.61726e-12	1.00864e-10
KEGG_PATHWAY	hsa03420:Nucleotide excision repair	18	3.18584	3.25628e-11	CCNH, LIG1, POLE, CDK7, RPA4, RPA3, RPA1, RFC5, POLD3, MNAT1, RPA2, RFC3, RFC4, POLE2, RFC2, POLD1, POLD2, PCNA	276	44	5085	7.53706	3.84242e-09	6.40403e-10	3.72662e-08
Annotation Cluster 16	Enrichment Score: 14.664598338768162
Category	Term	Count	%	PValue	Genes	List Total	Pop Hits	Pop Total	Fold Enrichment	Bonferroni	Benjamini	FDR
SP_PIR_KEYWORDS	proteasome	43	7.61062	3.09648e-53	PSMB10, PSMA7, PSMA8, PSMB5, PSMB4, PSMF1, PSMB7, PSMB6, PSMB1, PSMB3, PSMD1, PSMB2, PSMD2, PSMD3, PSMD4, PSMD5, PSMD6, PSMD7, PSMD8, PSMD9, PSMB8, PSMB9, PSMA2, PSMA1, PSMD14, PSMC6, PSMD13, PSMC5, PSMA6, PSME1, PSMD12, PSMC4, PSMA5, PSME2, PSMD11, PSMC3, PSMD10, PSMC2, PSMA4, PSMA3, PSMC1, UCHL5, PSME4	563	56	19235	26.234	1.16737e-50	1.45921e-51	4.28175e-50
GOTERM_CC_FAT	GO:0000502~proteasome complex	43	7.61062	8.1176e-47	PSMB10, PSMA7, PSMA8, PSMB5, PSMB4, PSMF1, PSMB7, PSMB6, PSMB1, PSMB3, PSMD1, PSMB2, PSMD2, PSMD3, PSMD4, PSMD5, PSMD6, PSMD7, PSMD8, PSMD9, PSMB8, PSMB9, PSMA2, PSMA1, PSMD14, PSMC6, PSMD13, PSMC5, PSMA6, PSME1, PSMD12, PSMC4, PSMA5, PSME2, PSMD11, PSMC3, PSMD10, PSMC2, PSMA4, PSMA3, PSMC1, UCHL5, PSME4	465	61	12782	19.3769	2.75999e-44	2.12307e-45	1.10544e-43
KEGG_PATHWAY	hsa03050:Proteasome	39	6.90265	4.98406e-41	PSMB10, PSMA7, PSMA8, PSMB5, PSMB4, PSMF1, PSMB7, PSMB6, PSMB1, PSMB3, PSMD1, PSMB2, PSMD2, PSMD3, PSMD4, PSMD6, PSMD7, PSMD8, PSMB8, PSMB9, PSMA2, PSMA1, PSMD14, PSMC6, PSMD13, PSMC5, PSMA6, PSME1, PSMD12, PSMC4, PSMA5, PSME2, PSMD11, PSMC3, PSMC2, PSMA4, PSMA3, PSMC1, PSME4	276	47	5085	15.2879	5.8812e-39	2.9406e-39	5.70395e-38
GOTERM_CC_FAT	GO:0005839~proteasome core complex	19	3.36283	1.53662e-24	PSMB10, PSMA7, PSMA8, PSMB8, PSMB9, PSMB5, PSMA2, PSMA1, PSMF1, PSMB4, PSMB7, PSMB6, PSMB1, PSMA6, PSMA5, PSMB3, PSMA4, PSMB2, PSMA3	465	20	12782	26.1138	5.22449e-22	2.74973e-23	2.09254e-21
INTERPRO	IPR001353:Proteasome, subunit alpha/beta	18	3.18584	2.41687e-24	PSMB10, PSMA7, PSMA8, PSMB8, PSMB9, PSMB5, PSMA2, PSMA1, PSMB4, PSMB7, PSMB6, PSMB1, PSMA6, PSMA5, PSMB3, PSMA4, PSMB2, PSMA3	513	19	16659	30.7645	2.06159e-21	2.06159e-21	3.74116e-21
SP_PIR_KEYWORDS	threonine protease	18	3.18584	6.79676e-24	PSMB10, PSMA7, PSMA8, PSMB8, PSMB9, PSMB5, PSMA2, PSMA1, PSMB4, PSMB7, PSMB6, PSMB1, PSMA6, PSMA5, PSMB3, PSMA4, PSMB2, PSMA3	563	20	19235	30.7487	2.56238e-21	1.50728e-22	9.39844e-21
GOTERM_MF_FAT	GO:0004298~threonine-type endopeptidase activity	18	3.18584	5.70717e-23	PSMB10, PSMA7, PSMA8, PSMB8, PSMB9, PSMB5, PSMA2, PSMA1, PSMB4, PSMB7, PSMB6, PSMB1, PSMA6, PSMA5, PSMB3, PSMA4, PSMB2, PSMA3	433	20	12983	26.9855	3.40718e-20	5.67863e-21	8.42327e-20
GOTERM_MF_FAT	GO:0070003~threonine-type peptidase activity	18	3.18584	5.70717e-23	PSMB10, PSMA7, PSMA8, PSMB8, PSMB9, PSMB5, PSMA2, PSMA1, PSMB4, PSMB7, PSMB6, PSMB1, PSMA6, PSMA5, PSMB3, PSMA4, PSMB2, PSMA3	433	20	12983	26.9855	3.40718e-20	5.67863e-21	8.42327e-20
SP_PIR_KEYWORDS	proteinase	15	2.65487	1.75793e-19	PSMB10, PSMA7, PSMB8, PSMB9, PSMB5, PSMA2, PSMB4, PSMB6, PSMB1, PSMA6, PSMA5, PSMA4, PSMB3, PSMA3, PSMB2	563	17	19235	30.1458	6.62741e-17	3.15591e-18	2.43084e-16
INTERPRO	IPR001353:Proteasome, alpha and beta subunits	13	2.30088	5.3619e-17	PSMB10, PSMA7, PSMB8, PSMB9, PSMB5, PSMA1, PSMB4, PSMB7, PSMB6, PSMB1, PSMA5, PSMB3, PSMB2	513	14	16659	30.1541	4.5737e-14	2.28685e-14	8.29988e-14
INTERPRO	IPR016050:Proteasome, beta-type subunit, conserved site	11	1.9469	4.30695e-14	PSMB5, PSMB10, PSMB4, PSMB7, PSMB6, PSMB1, PSMA4, PSMB3, PSMB2, PSMB8, PSMB9	513	12	16659	29.7675	3.67444e-11	1.22481e-11	6.668e-11
INTERPRO	IPR000426:Proteasome, alpha-subunit, conserved site	8	1.41593	1.93828e-10	PSMA2, PSMA1, PSMA6, PSMA5, PSMA4, PSMA3, PSMA7, PSMA8	513	8	16659	32.4737	1.65335e-07	2.75559e-08	3.00033e-07
INTERPRO	IPR000243:Peptidase T1A, proteasome beta-subunit	6	1.06195	5.36742e-07	PSMB5, PSMB10, PSMB7, PSMB6, PSMB8, PSMB9	513	7	16659	27.8346	0.000457737	2.69315e-05	0.00083084
PIR_SUPERFAMILY	PIRSF001212:multicatalytic endopeptidase complex chain C9	5	0.884956	1.0184e-05	PSMB5, PSMB10, PSMA5, PSMB3, PSMB8	284	5	7396	26.0423	0.00292872	0.000977193	0.0135233
PIR_SUPERFAMILY	PIRSF001214:multicatalytic endopeptidase complex chain C5	4	0.707965	0.000215513	PSMB7, PSMB6, PSMB1, PSMB9	284	4	7396	26.0423	0.0601869	0.0123381	0.285818
UP_SEQ_FEATURE	site:Cleavage; by autocatalysis	3	0.530973	0.00252086	PSMB10, PSMB8, PSMB9	561	3	19113	34.0695	0.977258	0.126395	4.10675
GOTERM_MF_FAT	GO:0004175~endopeptidase activity	22	3.89381	0.0138646	PSMB10, USP1, PSMA7, PSMA8, CTSL1, PSMB8, PSMB9, PSMB5, PSMA2, PSMB4, PSMA1, CASP3, PSMB7, PSMB6, PSMB1, PSMA6, PSMA5, PSMB3, PSMA4, PSMB2, PSMA3, ENO1	433	375	12983	1.75905	0.99976	0.116977	18.6217
SP_PIR_KEYWORDS	Protease	24	4.24779	0.015434	PSMB10, USP1, ESPL1, PSMA7, PSMA8, CTSL1, PSMB8, PSMB9, PSMB5, PSMA2, PSMB4, PSMA1, CASP3, PSMD14, PSMB7, PSMB6, PSMB1, PSMA6, PSMA5, PSMB3, PSMA4, PSMB2, PSMA3, UCHL5	563	484	19235	1.69414	0.99716	0.0792728	19.3525
GOTERM_MF_FAT	GO:0008233~peptidase activity	28	4.95575	0.044476	PSMB10, PPP2R5C, PSMA7, PSMA8, CTSL1, PSMB5, PSMB4, CASP3, PSMB7, PSMB6, PSMB1, PSMB3, PSMB2, ENO1, USP1, GGH, ESPL1, PSMB8, PSMB9, PSMA2, PSMA1, PSMD14, NDEL1, PSMA6, PSMA5, PSMA4, PSMA3, UCHL5	433	574	12983	1.46263	1	0.284889	48.9044
GOTERM_MF_FAT	GO:0070011~peptidase activity, acting on L-amino acid peptides	26	4.60177	0.0693377	PSMB10, PSMA7, PSMA8, CTSL1, PSMB5, PSMB4, CASP3, PSMB7, PSMB6, PSMB1, PSMB3, PSMB2, ENO1, USP1, GGH, ESPL1, PSMB8, PSMB9, PSMA2, PSMA1, PSMD14, PSMA6, PSMA5, PSMA4, PSMA3, UCHL5	433	549	12983	1.42	1	0.382465	65.3742
UP_SEQ_FEATURE	active site:Nucleophile	9	1.59292	0.19151	PSMB5, PSMB10, PSMB7, PSMB6, DKC1, TXN, GGH, PSMB8, PSMB9	561	189	19113	1.62236	1	0.992573	97.0752
SP_PIR_KEYWORDS	zymogen	9	1.59292	0.255795	PSMB5, PSMB10, PSMB4, PSMB7, CASP3, PSMB6, PSMB8, CTSL1, PSMB9	563	206	19235	1.49265	1	0.643457	98.3181
UP_SEQ_FEATURE	propeptide:Removed in mature form	7	1.23894	0.665608	PSMB5, PSMB10, PSMB7, PSMB6, CD24, PSMB8, PSMB9	561	229	19113	1.04143	1	1	100
Annotation Cluster 17	Enrichment Score: 14.089236122816335
Category	Term	Count	%	PValue	Genes	List Total	Pop Hits	Pop Total	Fold Enrichment	Bonferroni	Benjamini	FDR
GOTERM_BP_FAT	GO:0007346~regulation of mitotic cell cycle	43	7.61062	4.88127e-25	MAD1L1, NEK2, HUS1, KNTC1, TTK, PKMYT1, ANLN, ASNS, CDC16, RCC1, GTSE1, CDT1, CDKN2A, BUB1, FBXO5, RANBP1, ZWILCH, MYC, CCNA2, BUB3, ZW10, CDK1, CDC6, DLGAP5, TP53, CENPF, NUSAP1, BRCA2, CDC23, BIRC5, CENPE, ESPL1, RB1, CDC25C, UBE2C, CDK2, CCND1, MAD2L1, ZWINT, KIF20B, BUB1B, MDM2, SMARCA4	515	152	13528	7.43107	9.83087e-22	1.96617e-23	8.3993e-22
GOTERM_BP_FAT	GO:0010564~regulation of cell cycle process	36	6.37168	9.79633e-23	XPO1, NEK2, CEP76, KNTC1, TIPIN, TTK, PKMYT1, ANLN, CDC16, RCC1, GTSE1, CDT1, CDKN2A, NPM1, BUB1, FBXO5, RANBP1, ZW10, CDC7, DLGAP5, CENPF, BRCA2, CDC23, NUSAP1, ESPL1, BIRC5, CENPE, RB1, UBE2C, CDC25C, BRCA1, PLK4, MAD2L1, TIMELESS, KIF20B, SMARCA4	515	114	13528	8.29515	1.97298e-19	3.58724e-21	1.68568e-19
GOTERM_BP_FAT	GO:0033043~regulation of organelle organization	30	5.30973	3.49041e-09	XPO1, CEP76, NEK2, PKMYT1, TTK, CDC16, RCC1, NPM1, BUB1, SKA3, CLASP1, SKA2, RANBP1, SKA1, MYC, DLGAP5, CENPF, CDC23, NUSAP1, ESPL1, CENPE, CDC25C, BRCA1, UBE2N, PLK4, CDKN1B, MAD2L1, KIF20B, DNMT1, MAPRE1	515	217	13528	3.63152	7.02966e-06	7.64096e-08	6.00602e-06
GOTERM_BP_FAT	GO:0051783~regulation of nuclear division	15	2.65487	1.46445e-08	NEK2, DLGAP5, CENPF, NUSAP1, PKMYT1, TTK, CDC23, CENPE, ESPL1, CDC16, CDC25C, RCC1, MAD2L1, BUB1, KIF20B	515	56	13528	7.03606	2.94935e-05	2.97919e-07	2.5199e-05
GOTERM_BP_FAT	GO:0007088~regulation of mitosis	15	2.65487	1.46445e-08	NEK2, DLGAP5, CENPF, NUSAP1, PKMYT1, TTK, CDC23, CENPE, ESPL1, CDC16, CDC25C, RCC1, MAD2L1, BUB1, KIF20B	515	56	13528	7.03606	2.94935e-05	2.97919e-07	2.5199e-05
Annotation Cluster 18	Enrichment Score: 13.265592273087385
Category	Term	Count	%	PValue	Genes	List Total	Pop Hits	Pop Total	Fold Enrichment	Bonferroni	Benjamini	FDR
GOTERM_BP_FAT	GO:0000075~cell cycle checkpoint	35	6.19469	2.50461e-25	MAD1L1, BLM, HUS1, KNTC1, TIPIN, TTK, CHEK1, CHEK2, GTSE1, CDT1, CCNE2, CDC45, CDKN2A, BUB1, H2AFX, ZWILCH, CCNA2, BUB3, ZW10, CDC6, CDK1, MSH2, TP53, CENPF, BRIP1, BIRC5, CENPE, RB1, BRCA1, RAD1, CCND1, MAD2L1, ZWINT, BUB1B, SMC1A	515	91	13528	10.1031	5.04428e-22	1.02945e-23	4.30973e-22
GOTERM_BP_FAT	GO:0031570~DNA integrity checkpoint	18	3.18584	3.53118e-12	CDK1, CDC6, BLM, MSH2, HUS1, TP53, TIPIN, BRIP1, CHEK1, CHEK2, BRCA1, GTSE1, CDT1, RAD1, CCND1, CDC45, H2AFX, CCNA2	515	52	13528	9.09276	7.11179e-09	9.00227e-11	6.07617e-09
GOTERM_BP_FAT	GO:0000077~DNA damage checkpoint	15	2.65487	1.61006e-09	CDK1, BLM, MSH2, HUS1, TP53, TIPIN, BRIP1, CHEK1, CHEK2, GTSE1, BRCA1, RAD1, CCND1, H2AFX, CCNA2	515	48	13528	8.20874	3.24265e-06	3.68484e-08	2.77046e-06
GOTERM_BP_FAT	GO:0042770~DNA damage response, signal transduction	18	3.18584	6.08316e-09	CDK1, MSH6, BLM, MSH2, HUS1, TP53, TIPIN, BRIP1, BRCA2, CHEK1, CHEK2, BRCA1, GTSE1, RAD1, CCND1, H2AFX, SMC1A, CCNA2	515	80	13528	5.91029	1.22514e-05	1.28963e-07	1.04674e-05
Annotation Cluster 19	Enrichment Score: 12.185389243374923
Category	Term	Count	%	PValue	Genes	List Total	Pop Hits	Pop Total	Fold Enrichment	Bonferroni	Benjamini	FDR
KEGG_PATHWAY	hsa03030:DNA replication	28	4.95575	1.06231e-27	POLA1, POLA2, RPA4, RPA3, RPA1, PRIM1, RPA2, MCM7, POLE2, PRIM2, FEN1, LIG1, POLE, MCM2, RNASEH2A, MCM3, MCM4, MCM5, MCM6, RFC5, POLD3, DNA2, RFC3, RFC4, RFC2, POLD1, POLD2, PCNA	276	36	5085	14.3297	1.25352e-25	4.1784e-26	1.21574e-24
GOTERM_CC_FAT	GO:0005657~replication fork	20	3.53982	6.64342e-20	BLM, TP53, POLA1, CHEK1, POLA2, MCM3, RPA4, RPA3, RPA1, RFC5, POLD3, PRIM1, RPA2, RFC3, HDAC2, RFC4, RFC2, PRIM2, PCNA, H2AFX	465	32	12782	17.1801	2.25876e-17	1.0756e-18	9.0469e-17
GOTERM_CC_FAT	GO:0043601~nuclear replisome	10	1.76991	1.72718e-10	POLD3, RPA1, PRIM1, RPA2, PRIM2, POLA1, POLA2, MCM3, RPA4, RPA3	465	14	12782	19.6344	5.87242e-08	1.67783e-09	2.35205e-07
GOTERM_CC_FAT	GO:0030894~replisome	10	1.76991	1.72718e-10	POLD3, RPA1, PRIM1, RPA2, PRIM2, POLA1, POLA2, MCM3, RPA4, RPA3	465	14	12782	19.6344	5.87242e-08	1.67783e-09	2.35205e-07
GOTERM_CC_FAT	GO:0043596~nuclear replication fork	10	1.76991	4.17971e-10	POLD3, RPA1, PRIM1, RPA2, PRIM2, POLA1, POLA2, MCM3, RPA4, RPA3	465	15	12782	18.3254	1.4211e-07	3.9475e-09	5.69186e-07
GOTERM_CC_FAT	GO:0032993~protein-DNA complex	17	3.00885	6.53745e-08	HIST1H2AC, POLA1, POLA2, MCM3, RPA4, RPA3, RPA1, POLD3, PRIM1, RPA2, H2AFV, HIST1H4B, HIST2H2BE, CENPA, PRIM2, H2AFZ, HIST1H4C, H2AFX	465	86	12782	5.43371	2.22271e-05	5.29222e-07	8.90258e-05
GOTERM_CC_FAT	GO:0005662~DNA replication factor A complex	4	0.707965	0.0008758	RPA1, RPA2, RPA4, RPA3	465	6	12782	18.3254	0.257626	0.00471745	1.18608
Annotation Cluster 20	Enrichment Score: 12.061512608860566
Category	Term	Count	%	PValue	Genes	List Total	Pop Hits	Pop Total	Fold Enrichment	Bonferroni	Benjamini	FDR
SP_PIR_KEYWORDS	cell cycle control	24	4.24779	2.06765e-29	CKS1B, CDK1, MKI67, CCNH, SKP2, CDK6, RB1, SKP1, CDK4, CDC25C, CDKN3, CDK2, WEE1, CDC25A, CDC25B, CCNB1, CCNE1, CCND1, CDKN2A, CCND3, CCND2, CDKN2C, CKS2, CCNA2	563	31	19235	26.4505	7.79505e-27	6.49588e-28	2.85911e-26
BIOCARTA	h_cellcyclePathway:Cyclins and Cell Cycle Regulation	22	3.89381	1.84722e-21	E2F1, CDK1, CCNH, RBL1, CDK6, RB1, CDK7, CDK4, CDC25A, CDK2, CCNB1, CCNE1, CCND1, CDKN1A, CDKN2A, CDKN1B, CCND3, CCND2, CDKN2C, CDKN2D, CCNA1, TFDP1	106	25	1437	11.9298	2.1243e-19	2.1243e-19	2.10413e-18
SP_PIR_KEYWORDS	cyclin	18	3.18584	2.61918e-14	CCNH, CCNF, CDK6, CDK4, CCNB1, CCNE2, CCNE1, CCND1, CDKN1A, CCNB2, CDKN2A, CDKN1B, CCND3, CCND2, CDKN2C, CACYBP, CCNA1, CCNA2	563	50	19235	12.2995	9.87788e-12	4.29434e-13	3.62266e-11
INTERPRO	IPR004367:Cyclin, C-terminal	10	1.76991	3.98524e-11	CCNE2, CCNB1, CCNE1, CCND1, CCNB2, CCND3, CCND2, CCNF, CCNA1, CCNA2	513	14	16659	23.1955	3.39941e-08	8.49854e-09	6.16891e-08
SMART	SM00385:CYCLIN	13	2.30088	2.82709e-10	CCNH, CCNF, RBL1, RB1, CCNB1, CCNE2, CCNE1, CCND1, CCNB2, CCND3, CCND2, CCNA1, CCNA2	243	40	9079	12.1427	3.70349e-08	1.85175e-08	3.29678e-07
INTERPRO	IPR014400:Cyclin, A/B/D/E	9	1.59292	3.35025e-10	CCNE2, CCNB1, CCNE1, CCND1, CCNB2, CCND3, CCND2, CCNA1, CCNA2	513	12	16659	24.3553	2.85777e-07	4.08252e-08	5.18598e-07
INTERPRO	IPR013763:Cyclin-related	13	2.30088	5.7503e-10	CCNH, CCNF, RBL1, RB1, CCNB1, CCNE2, CCNE1, CCND1, CCNB2, CCND3, CCND2, CCNA1, CCNA2	513	37	16659	11.4097	4.90501e-07	6.13126e-08	8.90111e-07
PIR_SUPERFAMILY	PIRSF001771:cyclin, A/B/D/E types	9	1.59292	6.22684e-10	CCNE2, CCNB1, CCNE1, CCND1, CCNB2, CCND3, CCND2, CCNA1, CCNA2	284	11	7396	21.3073	1.79333e-07	1.79333e-07	8.26912e-07
KEGG_PATHWAY	hsa04115:p53 signaling pathway	20	3.53982	1.39033e-09	CDK1, TP53, CDK6, CHEK1, CHEK2, CDK4, GTSE1, CDK2, CCNB1, CCNE2, CCNE1, CCND1, CDKN1A, CASP3, CDKN2A, CCNB2, CCND3, CCND2, RRM2, MDM2	276	68	5085	5.4188	1.6406e-07	1.82288e-08	1.59115e-06
INTERPRO	IPR006670:Cyclin	13	2.30088	1.59437e-09	CCNH, CCNF, RBL1, RB1, CCNB1, CCNE2, CCNE1, CCND1, CCNB2, CCND3, CCND2, CCNA1, CCNA2	513	40	16659	10.5539	1.36e-06	1.51111e-07	2.46799e-06
PIR_SUPERFAMILY	PIRSF001771:Cyclin_A_B_D_E	9	1.59292	1.8063e-09	CCNE2, CCNB1, CCNE1, CCND1, CCNB2, CCND3, CCND2, CCNA1, CCNA2	284	12	7396	19.5317	5.20215e-07	2.60107e-07	2.39873e-06
INTERPRO	IPR006671:Cyclin, N-terminal	11	1.9469	3.37566e-08	CCNE2, CCNB1, CCNE1, CCND1, CCNB2, CCND3, CCND2, CCNH, CCNF, CCNA1, CCNA2	513	33	16659	10.8246	2.8794e-05	2.21495e-06	5.22531e-05
Annotation Cluster 21	Enrichment Score: 11.438303200706201
Category	Term	Count	%	PValue	Genes	List Total	Pop Hits	Pop Total	Fold Enrichment	Bonferroni	Benjamini	FDR
GOTERM_BP_FAT	GO:0034621~cellular macromolecular complex subunit organization	54	9.55752	6.4553e-18	NCBP2, XPO1, TUBB2A, NAP1L1, SNRPD1, KIF2C, H2AFV, SEH1L, WDR77, H2AFZ, TUBB6, H2AFX, TUBG1, TUBA1A, KPNB1, TUBB3, NUP133, HSP90AA1, MCM2, HMGA1, TTF2, HIST2H2BE, NUP205, SNRPB, TUBA4A, STMN1, SNRPF, HIST1H2AC, HMGB2, FKBP4, AHCTF1, ANLN, TUBB, CSE1L, HJURP, CENPA, HIST1H4B, NPM1, FBXO5, HSPA4, HIST1H4C, ASF1B, GEMIN6, TNPO1, HELLS, NASP, KIF18A, CENPF, CENPE, MIS12, CENPH, TMEM48, HSPD1, CHAF1A,…	515	357	13528	3.97331	1.3001e-14	1.96985e-16	1.11078e-14
GOTERM_BP_FAT	GO:0043933~macromolecular complex subunit organization	75	13.2743	1.19747e-15	NCBP2, E2F2, XPO1, E2F3, TUBB2A, NAP1L1, SNRPD1, KNTC1, KIF2C, H2AFV, SEH1L, WDR77, H2AFZ, TUBB6, H2AFX, TUBG1, TUBA1A, FANCA, KPNB1, MYC, TUBB3, DCTPP1, ZW10, PPP2R1A, NUP133, HSP90AA1, CCNH, TP53, PFKP, MCM2, CDK7, HMGA1, TTF2, RAD51, HIST2H2BE, RRM2, NUP205, RRM1, SNRPB, TUBA4A, MDM2, STMN1, SNRPF, HIST1H2AC, HMGB2, BLM, FKBP4, AHCTF1, ANLN, PDSS1, TUBB, CSE1L, HIST1H4B, CENPA, HJURP, NPM1, FB…	515	710	13528	2.77478	2.45959e-12	3.56382e-14	2.09832e-12
GOTERM_BP_FAT	GO:0034622~cellular macromolecular complex assembly	45	7.9646	7.68955e-14	NCBP2, XPO1, HIST1H2AC, HMGB2, TUBB2A, FKBP4, SNRPD1, NAP1L1, AHCTF1, ANLN, TUBB, CSE1L, H2AFV, HJURP, CENPA, HIST1H4B, NPM1, WDR77, H2AFZ, TUBB6, FBXO5, HSPA4, H2AFX, HIST1H4C, TUBG1, ASF1B, TUBA1A, GEMIN6, TNPO1, KPNB1, TUBB3, HELLS, HSP90AA1, CENPF, CENPE, MCM2, MIS12, TMEM48, HIST2H2BE, NUP205, SNRPB, TUBA4A, HSPD1, SNRPF, CHAF1A, CHAF1B	515	318	13528	3.71716	1.54954e-10	2.09399e-12	1.32394e-10
GOTERM_BP_FAT	GO:0065003~macromolecular complex assembly	67	11.8584	5.12285e-13	NCBP2, E2F2, XPO1, E2F3, TUBB2A, NAP1L1, SNRPD1, KNTC1, H2AFV, WDR77, H2AFZ, TUBB6, H2AFX, TUBG1, TUBA1A, FANCA, KPNB1, MYC, TUBB3, DCTPP1, ZW10, PPP2R1A, HSP90AA1, CCNH, TP53, PFKP, MCM2, CDK7, HMGA1, RAD51, HIST2H2BE, RRM2, NUP205, RRM1, SNRPB, TUBA4A, MDM2, SNRPF, HIST1H2AC, HMGB2, BLM, FKBP4, AHCTF1, ANLN, PDSS1, TUBB, CSE1L, HIST1H4B, HJURP, CENPA, NPM1, FBXO5, HSPA4, HIST1H4C, GEMIN6, ASF1B…	515	665	13528	2.64655	1.03169e-09	1.32268e-11	8.8145e-10
GOTERM_BP_FAT	GO:0070271~protein complex biogenesis	48	8.49558	1.16133e-08	E2F2, XPO1, E2F3, BLM, TUBB2A, FKBP4, KNTC1, AHCTF1, ANLN, PDSS1, TUBB, CSE1L, NPM1, TUBB6, FBXO5, HSPA4, TUBG1, TUBA1A, TNPO1, KPNB1, MYC, FANCA, TUBB3, DCTPP1, ZW10, SHMT1, PPP2R1A, HSP90AA1, CCNH, TP53, PFKP, CENPF, CENPE, CDK7, HMGA1, MIS12, RAD51, MNAT1, PPIH, TMEM48, RRM2, NUP205, RRM1, TUBA4A, MDM2, HSPD1, CHAF1A, CHAF1B	515	505	13528	2.49676	2.3389e-05	2.38666e-07	1.99833e-05
GOTERM_BP_FAT	GO:0006461~protein complex assembly	48	8.49558	1.16133e-08	E2F2, XPO1, E2F3, BLM, TUBB2A, FKBP4, KNTC1, AHCTF1, ANLN, PDSS1, TUBB, CSE1L, NPM1, TUBB6, FBXO5, HSPA4, TUBG1, TUBA1A, TNPO1, KPNB1, MYC, FANCA, TUBB3, DCTPP1, ZW10, SHMT1, PPP2R1A, HSP90AA1, CCNH, TP53, PFKP, CENPF, CENPE, CDK7, HMGA1, MIS12, RAD51, MNAT1, PPIH, TMEM48, RRM2, NUP205, RRM1, TUBA4A, MDM2, HSPD1, CHAF1A, CHAF1B	515	505	13528	2.49676	2.3389e-05	2.38666e-07	1.99833e-05
GOTERM_BP_FAT	GO:0043623~cellular protein complex assembly	23	4.0708	2.08147e-07	XPO1, HSP90AA1, TUBB2A, FKBP4, CENPF, AHCTF1, CENPE, ANLN, MIS12, TUBB, TMEM48, CSE1L, NUP205, TUBB6, TUBA4A, FBXO5, HSPA4, HSPD1, TUBG1, TUBA1A, TNPO1, KPNB1, TUBB3	515	162	13528	3.7294	0.000419121	3.95479e-06	0.000358163
Annotation Cluster 22	Enrichment Score: 10.822708410017695
Category	Term	Count	%	PValue	Genes	List Total	Pop Hits	Pop Total	Fold Enrichment	Bonferroni	Benjamini	FDR
GOTERM_BP_FAT	GO:0006310~DNA recombination	31	5.48673	1.13255e-18	RAD51C, HMGB1, BLM, UNG, MRE11A, HUS1, PRKDC, CHEK1, RPA1, RAD21, PSMC3IP, H2AFX, TRIP13, RECQL4, EXO1, MSH6, RAD51AP1, MSH2, LIG1, BRCA2, MND1, HMGA1, RAD54L, BRCA1, RAD51, UBE2N, SFPQ, RAD54B, RUVBL2, RUVBL1, HSPD1	515	105	13528	7.7553	2.28096e-15	3.50918e-17	1.94881e-15
GOTERM_BP_FAT	GO:0006302~double-strand break repair	21	3.71681	5.69991e-14	RECQL4, RAD51AP1, BLM, MSH2, MRE11A, HUS1, TP53, POLA1, PRKDC, BRCA2, BRIP1, RAD54L, BRCA1, RAD51, RPA1, UBE2N, RAD21, H2AFX, RAD54B, FEN1, TRIP13	515	62	13528	8.89721	1.14706e-10	1.59317e-12	9.79994e-11
GOTERM_BP_FAT	GO:0000725~recombinational repair	11	1.9469	3.90299e-10	RPA1, UBE2N, RAD51AP1, BLM, HUS1, BRCA2, H2AFX, RAD54B, RAD54L, BRCA1, RAD51	515	19	13528	15.2078	7.86063e-07	9.47064e-09	6.71596e-07
GOTERM_BP_FAT	GO:0000724~double-strand break repair via homologous recombination	11	1.9469	3.90299e-10	RPA1, UBE2N, RAD51AP1, BLM, HUS1, BRCA2, H2AFX, RAD54B, RAD54L, BRCA1, RAD51	515	19	13528	15.2078	7.86063e-07	9.47064e-09	6.71596e-07
GOTERM_BP_FAT	GO:0010212~response to ionizing radiation	11	1.9469	7.82952e-05	CCND1, BLM, MSH2, TP53, PRKDC, BRCA2, TOPBP1, H2AFX, RAD54B, RAD54L, BRCA1	515	60	13528	4.81579	0.145888	0.00108695	0.134639
Annotation Cluster 23	Enrichment Score: 9.03799521316552
Category	Term	Count	%	PValue	Genes	List Total	Pop Hits	Pop Total	Fold Enrichment	Bonferroni	Benjamini	FDR
GOTERM_MF_FAT	GO:0008094~DNA-dependent ATPase activity	20	3.53982	1.11475e-14	RECQL4, RAD51C, RBBP4, BLM, CCNH, G3BP1, BRIP1, CDK7, TTF2, RAD51, RFC5, MNAT1, DNA2, RFC3, RFC4, RFC2, RUVBL2, RAD54B, TOP2A, SMARCA4	433	57	12983	10.5206	6.62803e-12	6.62803e-13	1.63869e-11
GOTERM_MF_FAT	GO:0016887~ATPase activity	36	6.37168	1.72626e-09	RAD51C, BLM, DDX18, DDX21, POLQ, PSMD6, TOP2A, HSPA8, RECQL4, MSH6, RBBP4, CCNH, MSH2, G3BP1, BRIP1, ATAD2, CDK7, TTF2, RAD51, RFC5, DNA2, MNAT1, RFC3, PSMC6, RFC4, PSMC5, PSMC4, RFC2, PSMC2, PSMC1, KIF20B, RAD54B, RUVBL2, RUVBL1, HSPD1, SMARCA4	433	334	12983	3.23179	1.03058e-06	7.92753e-08	2.54781e-06
GOTERM_MF_FAT	GO:0042623~ATPase activity, coupled	24	4.24779	3.99696e-05	RECQL4, RAD51C, RBBP4, BLM, CCNH, G3BP1, BRIP1, CDK7, TTF2, RAD51, RFC5, MNAT1, DNA2, RFC3, DDX18, RFC4, RFC2, RAD54B, DDX21, RUVBL2, POLQ, TOP2A, HSPA8, SMARCA4	433	272	12983	2.64563	0.0235799	0.000954038	0.0589754
Annotation Cluster 24	Enrichment Score: 7.563927626770948
Category	Term	Count	%	PValue	Genes	List Total	Pop Hits	Pop Total	Fold Enrichment	Bonferroni	Benjamini	FDR
UP_SEQ_FEATURE	domain:Kinesin-motor	14	2.47788	1.66928e-10	KIF14, KIF23, KIFC1, KIF22, KIF4A, KIF11, KIF15, KIF18A, KIF18B, CENPE, KIF2C, KIF20B, KIF2A, KIF20A	561	43	19113	11.0924	2.50225e-07	5.00451e-08	2.77335e-07
SMART	SM00129:KISc	13	2.30088	5.33706e-10	KIF14, KIF23, KIFC1, KIF22, KIF4A, KIF11, KIF15, KIF18A, KIF18B, CENPE, KIF2C, KIF2A, KIF20A	243	42	9079	11.5645	6.99155e-08	2.33052e-08	6.22374e-07
GOTERM_BP_FAT	GO:0007018~microtubule-based movement	22	3.89381	1.35065e-09	KIF23, KIF14, KIFC1, KIF22, KIF4A, KIF11, TUBB2A, KIF15, KIF18A, KIF18B, CENPE, KIF2C, NDE1, TUBB, NDEL1, KIF20B, TUBB6, TUBA4A, TUBA1A, TUBB3, KIF2A, KIF20A	515	113	13528	5.11412	2.7202e-06	3.16303e-08	2.32409e-06
INTERPRO	IPR019821:Kinesin, motor region, conserved site	13	2.30088	2.98379e-09	KIF14, KIF23, KIFC1, KIF22, KIF4A, KIF11, KIF15, KIF18A, KIF18B, CENPE, KIF2C, KIF2A, KIF20A	513	42	16659	10.0514	2.54517e-06	2.54517e-07	4.61872e-06
INTERPRO	IPR001752:Kinesin, motor region	13	2.30088	2.98379e-09	KIF14, KIF23, KIFC1, KIF22, KIF4A, KIF11, KIF15, KIF18A, KIF18B, CENPE, KIF2C, KIF2A, KIF20A	513	42	16659	10.0514	2.54517e-06	2.54517e-07	4.61872e-06
GOTERM_MF_FAT	GO:0003777~microtubule motor activity	16	2.83186	2.83916e-08	KIF14, KIF23, KIFC1, KIF22, KIF4A, KIF11, KIF15, KIF18A, KIF18B, CENPE, SMC3, KIF2C, KIF20B, SMC1A, KIF2A, KIF20A	433	77	12983	6.23041	1.69496e-05	1.05936e-06	4.19035e-05
GOTERM_MF_FAT	GO:0003774~motor activity	16	2.83186	7.6356e-05	KIF14, KIF23, KIFC1, KIF22, KIF4A, KIF11, KIF15, KIF18A, KIF18B, CENPE, SMC3, KIF2C, KIF20B, SMC1A, KIF2A, KIF20A	433	142	12983	3.37846	0.0445629	0.00162676	0.112636
SP_PIR_KEYWORDS	motor protein	14	2.47788	0.000132628	KIF14, KIF23, KIFC1, KIF22, KIF4A, KIF11, KIF15, KIF18A, KIF18B, CENPE, KIF2C, KIF20B, KIF2A, KIF20A	563	132	19235	3.62358	0.0487745	0.00121887	0.18324
Annotation Cluster 25	Enrichment Score: 7.554199131205016
Category	Term	Count	%	PValue	Genes	List Total	Pop Hits	Pop Total	Fold Enrichment	Bonferroni	Benjamini	FDR
GOTERM_BP_FAT	GO:0006270~DNA replication initiation	10	1.76991	1.38896e-09	CCNE2, CDC45, MCM7, POLA1, MCM2, MCM3, MCM4, MCM5, RPA4, MCM6	515	16	13528	16.4175	2.79736e-06	3.21536e-08	2.39001e-06
UP_SEQ_FEATURE	domain:MCM	7	1.23894	1.64108e-08	MCM8, MCM7, MCM2, MCM3, MCM4, MCM5, MCM6	561	8	19113	29.8108	2.45994e-05	4.09995e-06	2.72649e-05
INTERPRO	IPR018525:DNA-dependent ATPase MCM, conserved site	7	1.23894	2.17566e-08	MCM8, MCM7, MCM2, MCM3, MCM4, MCM5, MCM6	513	8	16659	28.4145	1.85582e-05	1.54653e-06	3.36778e-05
SMART	SM00350:MCM	7	1.23894	2.64954e-08	MCM8, MCM7, MCM2, MCM3, MCM4, MCM5, MCM6	243	9	9079	29.0594	3.47089e-06	8.67723e-07	3.08972e-05
INTERPRO	IPR012340:Nucleic acid-binding, OB-fold	13	2.30088	5.29084e-08	LIG1, MCM2, MCM3, MCM4, RPA4, MCM5, RPA3, MCM6, RPA1, RPA2, MCM8, MCM7, EIF2S1	513	53	16659	7.96524	4.51298e-05	3.22363e-06	8.18988e-05
INTERPRO	IPR001208:DNA-dependent ATPase MCM	7	1.23894	6.35715e-08	MCM8, MCM7, MCM2, MCM3, MCM4, MCM5, MCM6	513	9	16659	25.2573	5.4225e-05	3.61509e-06	9.84047e-05
GOTERM_BP_FAT	GO:0006268~DNA unwinding during replication	8	1.41593	2.98703e-07	HMGB1, HMGB2, MCM7, MCM2, MCM4, HMGA1, MCM6, RAD51	515	14	13528	15.0103	0.000601407	5.6223e-06	0.000513984
Annotation Cluster 26	Enrichment Score: 7.117596089899994
Category	Term	Count	%	PValue	Genes	List Total	Pop Hits	Pop Total	Fold Enrichment	Bonferroni	Benjamini	FDR
INTERPRO	IPR003959:ATPase, AAA-type, core	15	2.65487	1.41491e-10	CDC6, FIGNL1, ATAD2, RFC5, PSMC6, PSMC5, RFC4, PSMC4, RFC2, PSMC3, PSMC2, PSMC1, RUVBL2, RUVBL1, TRIP13	513	49	16659	9.94092	1.20692e-07	2.41384e-08	2.1902e-07
SMART	SM00382:AAA	22	3.89381	1.78701e-10	CDC6, RAD51C, FIGNL1, ATAD2, MCM3, MCM4, RAD51, RFC5, RFC3, MCM8, PSMC6, MCM7, PSMC5, RFC4, PSMC4, RFC2, PSMC3, PSMC2, PSMC1, RUVBL2, RUVBL1, TRIP13	243	144	9079	5.7081	2.34098e-08	2.34098e-08	2.0839e-07
INTERPRO	IPR003593:ATPase, AAA+ type, core	22	3.89381	3.09758e-09	CDC6, RAD51C, FIGNL1, ATAD2, MCM3, MCM4, RAD51, RFC5, RFC3, MCM8, PSMC6, MCM7, PSMC5, RFC4, PSMC4, RFC2, PSMC3, PSMC2, PSMC1, RUVBL2, RUVBL1, TRIP13	513	144	16659	4.96126	2.64223e-06	2.40203e-07	4.79486e-06
INTERPRO	IPR005937:26S proteasome subunit P45	6	1.06195	5.36742e-07	PSMC6, PSMC5, PSMC4, PSMC3, PSMC2, PSMC1	513	7	16659	27.8346	0.000457737	2.69315e-05	0.00083084
INTERPRO	IPR003960:ATPase, AAA-type, conserved site	9	1.59292	6.76206e-06	PSMC6, PSMC5, PSMC4, PSMC3, FIGNL1, PSMC2, PSMC1, ATAD2, TRIP13	513	34	16659	8.59598	0.00575146	0.000303536	0.0104667
COG_ONTOLOGY	Posttranslational modification, protein turnover, chaperones	12	2.12389	0.000692946	PSMC6, PSMC5, PSMC4, PSMD11, PSMC3, PSMC2, PSMC1, PSMD1, PSMD2, SKP1, PSMD6, PSMB8	69	104	1950	3.26087	0.0158169	0.0158169	0.547938
Annotation Cluster 27	Enrichment Score: 6.7686995487796615
Category	Term	Count	%	PValue	Genes	List Total	Pop Hits	Pop Total	Fold Enrichment	Bonferroni	Benjamini	FDR
GOTERM_BP_FAT	GO:0032508~DNA duplex unwinding	9	1.59292	1.28627e-07	RECQL4, HMGB1, HMGB2, MCM7, MCM2, MCM4, HMGA1, MCM6, RAD51	515	18	13528	13.134	0.00025902	2.51508e-06	0.00022133
GOTERM_BP_FAT	GO:0032392~DNA geometric change	9	1.59292	1.28627e-07	RECQL4, HMGB1, HMGB2, MCM7, MCM2, MCM4, HMGA1, MCM6, RAD51	515	18	13528	13.134	0.00025902	2.51508e-06	0.00022133
GOTERM_BP_FAT	GO:0006268~DNA unwinding during replication	8	1.41593	2.98703e-07	HMGB1, HMGB2, MCM7, MCM2, MCM4, HMGA1, MCM6, RAD51	515	14	13528	15.0103	0.000601407	5.6223e-06	0.000513984
Annotation Cluster 28	Enrichment Score: 6.228495012067042
Category	Term	Count	%	PValue	Genes	List Total	Pop Hits	Pop Total	Fold Enrichment	Bonferroni	Benjamini	FDR
BIOCARTA	h_p27Pathway:Regulation of p27 Phosphorylation during Cell Cycle Progression	10	1.76991	2.38393e-08	E2F1, CCNE1, CKS1B, CDKN1B, SKP2, RB1, SKP1, CDK2, CUL1, TFDP1	106	13	1437	10.4282	2.74152e-06	6.85381e-07	2.7155e-05
BIOCARTA	h_skp2e2fPathway:E2F1 Destruction Pathway	9	1.59292	2.50511e-08	E2F1, CCNE1, SKP2, RB1, SKP1, CCNA1, CDK2, CUL1, TFDP1	106	10	1437	12.2009	2.88087e-06	5.76175e-07	2.85352e-05
BIOCARTA	h_fbw7Pathway:Cyclin E Destruction Pathway	7	1.23894	9.29977e-06	E2F1, CCNE1, RB1, SKP1, CDK2, CUL1, TFDP1	106	9	1437	10.544	0.00106891	0.000118824	0.0105927
BIOCARTA	h_RacCycDPathway:Influence of Ras and Rho proteins on G1 to S Transition	10	1.76991	2.19496e-05	E2F1, CCNE1, CDKN1A, CCND1, CDKN1B, CDK6, RB1, CDK4, CDK2, TFDP1	106	24	1437	5.64858	0.00252105	0.000229449	0.0249995
Annotation Cluster 29	Enrichment Score: 5.7531355107464375
Category	Term	Count	%	PValue	Genes	List Total	Pop Hits	Pop Total	Fold Enrichment	Bonferroni	Benjamini	FDR
GOTERM_BP_FAT	GO:0007076~mitotic chromosome condensation	8	1.41593	1.54403e-07	NCAPH, NCAPG, NUSAP1, CDCA5, SMC2, NCAPD3, NCAPD2, SMC4	515	13	13528	16.1649	0.000310919	2.99007e-06	0.000265684
GOTERM_BP_FAT	GO:0030261~chromosome condensation	10	1.76991	1.82516e-07	NCAPH, NCAPG2, NCAPG, NUSAP1, CDCA5, TOP2A, SMC2, NCAPD3, NCAPD2, SMC4	515	25	13528	10.5072	0.000367521	3.50083e-06	0.000314059
GOTERM_CC_FAT	GO:0000796~condensin complex	6	1.06195	3.59333e-07	NCAPH, NCAPG, SMC2, NCAPD3, NCAPD2, SMC4	465	6	12782	27.4882	0.000122166	2.71496e-06	0.000489332
SP_PIR_KEYWORDS	dna condensation	7	1.23894	4.81872e-07	NCAPH, NCAPG2, NCAPG, SMC2, NCAPD3, NCAPD2, SMC4	563	12	19235	19.9297	0.000181649	5.67704e-06	0.000666321
COG_ONTOLOGY	Chromatin structure and dynamics / Cell division and chromosome partitioning	3	0.530973	0.00351509	NCAPG, NCAPD3, NCAPD2	69	3	1950	28.2609	0.0777966	0.0266354	2.75251
Annotation Cluster 30	Enrichment Score: 5.110238669998466
Category	Term	Count	%	PValue	Genes	List Total	Pop Hits	Pop Total	Fold Enrichment	Bonferroni	Benjamini	FDR
GOTERM_BP_FAT	GO:0051052~regulation of DNA metabolic process	24	4.24779	3.84795e-11	MSH6, CDC6, PPP2R1A, BLM, MSH2, USP1, MRE11A, GMNN, HUS1, TP53, TIPIN, BRCA2, BRCA1, CDK2, RAD51, CDT1, UBE2N, DNA2, CDC45, PPP2CA, PCNA, H2AFX, KPNA2, MYC	515	114	13528	5.5301	7.74978e-08	9.56763e-10	6.62126e-08
GOTERM_BP_FAT	GO:0006275~regulation of DNA replication	14	2.47788	4.4561e-07	PPP2R1A, CDC6, BLM, GMNN, HUS1, TP53, TIPIN, BRCA2, CDK2, CDT1, DNA2, CDC45, PPP2CA, PCNA	515	62	13528	5.93148	0.000897057	8.013e-06	0.000766769
GOTERM_BP_FAT	GO:0051053~negative regulation of DNA metabolic process	11	1.9469	1.35195e-06	MSH6, CDC6, CDC45, BLM, MSH2, GMNN, HUS1, TIPIN, TP53, BRCA2, CDT1	515	39	13528	7.40891	0.00271912	2.34723e-05	0.0023263
GOTERM_BP_FAT	GO:0008156~negative regulation of DNA replication	9	1.59292	6.52618e-06	CDC6, CDC45, BLM, GMNN, HUS1, TIPIN, TP53, BRCA2, CDT1	515	28	13528	8.44327	0.0130578	0.000105145	0.0112292
GOTERM_BP_FAT	GO:0000076~DNA replication checkpoint	4	0.707965	0.00170224	CDC6, CDC45, TIPIN, CDT1	515	7	13528	15.0103	0.967653	0.0191988	2.88903
GOTERM_BP_FAT	GO:0032297~negative regulation of DNA replication initiation	4	0.707965	0.00170224	CDC6, CDC45, TIPIN, CDT1	515	7	13528	15.0103	0.967653	0.0191988	2.88903
GOTERM_BP_FAT	GO:0030174~regulation of DNA replication initiation	4	0.707965	0.00385907	CDC6, CDC45, TIPIN, CDT1	515	9	13528	11.6746	0.999585	0.0399507	6.43673
Annotation Cluster 31	Enrichment Score: 5.04072889967727
Category	Term	Count	%	PValue	Genes	List Total	Pop Hits	Pop Total	Fold Enrichment	Bonferroni	Benjamini	FDR
GOTERM_BP_FAT	GO:0000079~regulation of cyclin-dependent protein kinase activity	21	3.71681	2.59016e-15	CDC6, CKS1B, BLM, PKMYT1, CHEK1, CDK7, CDC25C, CDKN3, CDC25A, CCNE2, MNAT1, CASP3, CCND1, CDKN1A, CDKN2A, CDKN1B, CCND3, CCND2, CDKN2C, CDKN2D, CKS2	515	54	13528	10.2153	5.14278e-12	7.34968e-14	4.39648e-12
GOTERM_BP_FAT	GO:0043549~regulation of kinase activity	32	5.66372	1.60128e-05	CKS1B, BLM, PKMYT1, CHEK1, CCNE2, CASP3, CDKN2A, CDKN2C, CDKN2D, PPP2CA, NPM1, CD24, CDC6, PPP2R1A, RBL1, MET, CENPE, RB1, CDK7, CDC25C, CDKN3, CDC25A, CDC25B, MNAT1, CDKN1A, CCND1, CDKN1B, CCND3, CCND2, CKS2, LRP8, DUSP9	515	357	13528	2.35455	0.0317356	0.000244289	0.02755
GOTERM_BP_FAT	GO:0045859~regulation of protein kinase activity	31	5.48673	2.14224e-05	CKS1B, BLM, PKMYT1, CHEK1, CCNE2, CASP3, CDKN2A, CDKN2C, CDKN2D, PPP2CA, NPM1, CD24, CDC6, PPP2R1A, MET, CENPE, RB1, CDK7, CDC25C, CDKN3, CDC25A, CDC25B, MNAT1, CDKN1A, CCND1, CDKN1B, CCND3, CCND2, CKS2, LRP8, DUSP9	515	345	13528	2.36031	0.0422276	0.000321927	0.0368555
GOTERM_BP_FAT	GO:0051338~regulation of transferase activity	32	5.66372	3.56287e-05	CKS1B, BLM, PKMYT1, CHEK1, CCNE2, CASP3, CDKN2A, CDKN2C, CDKN2D, PPP2CA, NPM1, CD24, CDC6, PPP2R1A, RBL1, MET, CENPE, RB1, CDK7, CDC25C, CDKN3, CDC25A, CDC25B, MNAT1, CDKN1A, CCND1, CDKN1B, CCND3, CCND2, CKS2, LRP8, DUSP9	515	372	13528	2.25961	0.0692434	0.000519846	0.0612893
GOTERM_BP_FAT	GO:0042325~regulation of phosphorylation	35	6.19469	0.000206717	CKS1B, BLM, TTK, PKMYT1, CHEK1, CCNE2, CASP3, CDKN2A, MCM7, CDKN2C, CDKN2D, PPP2CA, NPM1, CD24, CDC6, PPP2R1A, RBL1, MET, CENPE, RB1, CDK7, CDC25C, CDKN3, CDC25A, CDC25B, MNAT1, CDKN1A, CCND1, CDKN1B, CCND3, CCND2, CKS2, LRP8, DUSP9, BARD1	515	466	13528	1.97292	0.340565	0.00275363	0.355107
GOTERM_MF_FAT	GO:0019887~protein kinase regulator activity	11	1.9469	0.000340564	CCNE2, CKS1B, CDKN1A, CCND1, CASP3, CDKN1B, CDKN2A, CDKN2C, CDKN2D, CKS2, CD24	433	81	12983	4.07188	0.184008	0.0054809	0.501466
GOTERM_BP_FAT	GO:0051174~regulation of phosphorus metabolic process	35	6.19469	0.000433117	CKS1B, BLM, TTK, PKMYT1, CHEK1, CCNE2, CASP3, CDKN2A, MCM7, CDKN2C, CDKN2D, PPP2CA, NPM1, CD24, CDC6, PPP2R1A, RBL1, MET, CENPE, RB1, CDK7, CDC25C, CDKN3, CDC25A, CDC25B, MNAT1, CDKN1A, CCND1, CDKN1B, CCND3, CCND2, CKS2, LRP8, DUSP9, BARD1	515	485	13528	1.89563	0.582089	0.00547232	0.742664
GOTERM_BP_FAT	GO:0019220~regulation of phosphate metabolic process	35	6.19469	0.000433117	CKS1B, BLM, TTK, PKMYT1, CHEK1, CCNE2, CASP3, CDKN2A, MCM7, CDKN2C, CDKN2D, PPP2CA, NPM1, CD24, CDC6, PPP2R1A, RBL1, MET, CENPE, RB1, CDK7, CDC25C, CDKN3, CDC25A, CDC25B, MNAT1, CDKN1A, CCND1, CDKN1B, CCND3, CCND2, CKS2, LRP8, DUSP9, BARD1	515	485	13528	1.89563	0.582089	0.00547232	0.742664
GOTERM_MF_FAT	GO:0019207~kinase regulator activity	11	1.9469	0.00102847	CCNE2, CKS1B, CDKN1A, CCND1, CASP3, CDKN1B, CDKN2A, CDKN2C, CDKN2D, CKS2, CD24	433	93	12983	3.54647	0.458987	0.01452	1.50724
Annotation Cluster 32	Enrichment Score: 4.565670142065857
Category	Term	Count	%	PValue	Genes	List Total	Pop Hits	Pop Total	Fold Enrichment	Bonferroni	Benjamini	FDR
GOTERM_BP_FAT	GO:0032886~regulation of microtubule-based process	14	2.47788	2.21504e-08	XPO1, CEP76, CENPE, TACC3, BRCA1, PLK4, CDKN1B, NPM1, SKA3, SKA2, RANBP1, CLASP1, MAPRE1, SKA1	515	49	13528	7.50513	4.46099e-05	4.46109e-07	3.81147e-05
GOTERM_BP_FAT	GO:0070507~regulation of microtubule cytoskeleton organization	13	2.30088	3.1108e-08	XPO1, CEP76, CENPE, BRCA1, PLK4, CDKN1B, NPM1, SKA3, SKA2, RANBP1, CLASP1, MAPRE1, SKA1	515	42	13528	8.13056	6.26495e-05	6.20311e-07	5.35281e-05
GOTERM_BP_FAT	GO:0046605~regulation of centrosome cycle	6	1.06195	3.95547e-06	XPO1, PLK4, CEP76, NPM1, RANBP1, BRCA1	515	8	13528	19.701	0.00793468	6.58352e-05	0.00680604
GOTERM_BP_FAT	GO:0010824~regulation of centrosome duplication	5	0.884956	2.90757e-05	XPO1, PLK4, CEP76, NPM1, BRCA1	515	6	13528	21.89	0.0568777	0.000427349	0.0500194
GOTERM_BP_FAT	GO:0046599~regulation of centriole replication	3	0.530973	0.00421373	PLK4, CEP76, BRCA1	515	3	13528	26.268	0.999797	0.0426749	7.00828
GOTERM_BP_FAT	GO:0051493~regulation of cytoskeleton organization	13	2.30088	0.00564444	XPO1, CEP76, CENPE, BRCA1, PLK4, CDKN1B, NPM1, SKA3, SKA2, RANBP1, CLASP1, MAPRE1, SKA1	515	136	13528	2.51091	0.999989	0.0540923	9.28072
GOTERM_BP_FAT	GO:0031110~regulation of microtubule polymerization or depolymerization	6	1.06195	0.00582157	CDKN1B, SKA3, CLASP1, SKA2, SKA1, MAPRE1	515	31	13528	5.08412	0.999992	0.0554834	9.55839
Annotation Cluster 33	Enrichment Score: 4.547562134622092
Category	Term	Count	%	PValue	Genes	List Total	Pop Hits	Pop Total	Fold Enrichment	Bonferroni	Benjamini	FDR
UP_SEQ_FEATURE	repeat:HEAT 6	9	1.59292	1.71101e-06	PPP2R1B, XPO1, PPP2R1A, NCAPG, CKAP5, CLASP1, PSME4, KPNB1, TNPO1	561	30	19113	10.2209	0.00256153	0.000366335	0.00284264
UP_SEQ_FEATURE	repeat:HEAT 4	10	1.76991	3.45837e-06	PPP2R1B, XPO1, PPP2R1A, NCAPG, CKAP5, CLASP1, PSME4, KPNB1, TNPO1, NCAPD3	561	43	19113	7.92314	0.00517069	0.000575846	0.00574559
UP_SEQ_FEATURE	repeat:HEAT 7	8	1.41593	4.00439e-06	PPP2R1B, XPO1, PPP2R1A, NCAPG, CKAP5, CLASP1, KPNB1, TNPO1	561	24	19113	11.3565	0.00598461	0.000600079	0.00665269
UP_SEQ_FEATURE	repeat:HEAT 5	9	1.59292	6.04678e-06	PPP2R1B, XPO1, PPP2R1A, NCAPG, CKAP5, CLASP1, PSME4, KPNB1, TNPO1	561	35	19113	8.76073	0.00902319	0.000823674	0.0100457
UP_SEQ_FEATURE	repeat:HEAT 2	11	1.9469	6.33332e-06	PPP2R1B, XPO1, PPP2R1A, NCAPG, CKAP5, PRKDC, CLASP1, PSME4, KPNB1, TNPO1, NCAPD3	561	58	19113	6.46146	0.00944876	0.000790827	0.0105217
UP_SEQ_FEATURE	repeat:HEAT 1	11	1.9469	6.33332e-06	PPP2R1B, XPO1, PPP2R1A, NCAPG, CKAP5, PRKDC, CLASP1, PSME4, KPNB1, TNPO1, NCAPD3	561	58	19113	6.46146	0.00944876	0.000790827	0.0105217
UP_SEQ_FEATURE	repeat:HEAT 8	7	1.23894	1.20683e-05	PPP2R1B, XPO1, PPP2R1A, NCAPG, CKAP5, KPNB1, TNPO1	561	19	19113	12.5519	0.0179279	0.00139061	0.0200485
UP_SEQ_FEATURE	repeat:HEAT 3	10	1.76991	1.28029e-05	PPP2R1B, XPO1, PPP2R1A, NCAPG, CKAP5, CLASP1, PSME4, KPNB1, TNPO1, NCAPD3	561	50	19113	6.8139	0.0190087	0.0013699	0.0212687
INTERPRO	IPR000357:HEAT	9	1.59292	0.000257473	PPP2R1B, PPP2R1A, CKAP5, PRKDC, CLASP1, PSME4, KPNB1, TNPO1, NCAPD3	513	55	16659	5.31388	0.197203	0.00950468	0.397811
UP_SEQ_FEATURE	repeat:HEAT 10	5	0.884956	0.000769268	PPP2R1B, XPO1, PPP2R1A, NCAPG, CKAP5	561	15	19113	11.3565	0.684494	0.056047	1.27042
UP_SEQ_FEATURE	repeat:HEAT 9	5	0.884956	0.000769268	PPP2R1B, XPO1, PPP2R1A, NCAPG, CKAP5	561	15	19113	11.3565	0.684494	0.056047	1.27042
INTERPRO	IPR011989:Armadillo-like helical	12	2.12389	0.00198592	PPP2R1B, XPO1, PPP2R1A, CSE1L, CKAP5, KIAA1524, PSMD1, CLASP1, PSMD5, KPNA2, KPNB1, TNPO1	513	128	16659	3.04441	0.816524	0.0500861	3.03027
Annotation Cluster 34	Enrichment Score: 4.394883814007159
Category	Term	Count	%	PValue	Genes	List Total	Pop Hits	Pop Total	Fold Enrichment	Bonferroni	Benjamini	FDR
BBID	94.E2F_transcriptional_activity_cell_cycle	7	1.23894	2.11952e-06	CDKN1A, CDKN2A, TP53, CDK6, RB1, CDK4, CDK2	33	7	358	10.8485	6.14644e-05	3.07327e-05	0.00178959
BIOCARTA	h_rbPathway:RB Tumor Suppressor/Checkpoint Signaling in response to DNA damage	8	1.41593	5.34976e-06	CDK1, YWHAH, TP53, CHEK1, RB1, CDK4, CDK2, WEE1	106	12	1437	9.03774	0.000615035	7.69e-05	0.00609364
BBID	157.14-3-3_Cell_Cycle	4	0.707965	0.00576469	CDK1, CDKN1A, TP53, CDK2	33	5	358	8.67879	0.154358	0.0275565	4.76424
Annotation Cluster 35	Enrichment Score: 4.340435210113603
Category	Term	Count	%	PValue	Genes	List Total	Pop Hits	Pop Total	Fold Enrichment	Bonferroni	Benjamini	FDR
GOTERM_BP_FAT	GO:0006323~DNA packaging	27	4.77876	1.84205e-13	HIST1H2AC, HMGB2, NAP1L1, HAT1, NCAPH, H2AFV, HIST1H4B, CENPA, NCAPG2, NCAPG, HJURP, NPM1, H2AFZ, HIST1H4C, H2AFX, ASF1B, CDCA5, TOP2A, HELLS, NUSAP1, MCM2, SMC2, NCAPD3, SMC4, NCAPD2, HIST2H2BE, CHAF1A, CHAF1B	515	117	13528	6.06184	3.70951e-10	4.88087e-12	3.16935e-10
GOTERM_BP_FAT	GO:0065004~protein-DNA complex assembly	19	3.36283	7.29259e-09	HIST1H2AC, HMGB2, NAP1L1, CENPF, CENPE, MCM2, MIS12, H2AFV, CENPA, HIST1H4B, HIST2H2BE, HJURP, NPM1, H2AFZ, HIST1H4C, H2AFX, CHAF1A, ASF1B, CHAF1B, HELLS	515	91	13528	5.48452	1.46872e-05	1.52992e-07	1.25485e-05
GOTERM_BP_FAT	GO:0006333~chromatin assembly or disassembly	20	3.53982	3.06878e-07	HIST1H2AC, HMGB2, NAP1L1, CBX3, MCM2, CBX1, HMGA1, CBX5, H2AFV, CENPA, HIST1H4B, HIST2H2BE, HJURP, NPM1, H2AFZ, HIST1H4C, H2AFX, CHAF1A, ASF1B, CHAF1B, HELLS	515	127	13528	4.13669	0.000617862	5.7227e-06	0.000528051
GOTERM_BP_FAT	GO:0034728~nucleosome organization	17	3.00885	3.80487e-07	HIST1H2AC, HMGB2, NASP, NAP1L1, MCM2, HMGA1, H2AFV, CENPA, HIST1H4B, HIST2H2BE, HJURP, NPM1, H2AFZ, HIST1H4C, H2AFX, ASF1B, CHAF1A, CHAF1B	515	93	13528	4.80167	0.000766007	6.90359e-06	0.00065471
GOTERM_BP_FAT	GO:0031497~chromatin assembly	16	2.83186	8.54639e-07	HIST1H2AC, HMGB2, NAP1L1, MCM2, H2AFV, HIST1H4B, HIST2H2BE, HJURP, CENPA, NPM1, H2AFZ, HIST1H4C, H2AFX, ASF1B, CHAF1A, CHAF1B, HELLS	515	87	13528	4.83089	0.00171976	1.50985e-05	0.00147058
GOTERM_BP_FAT	GO:0006325~chromatin organization	36	6.37168	1.05361e-06	HMGB1, HIST1H2AC, HMGB2, HMGN2, EZH2, NAP1L1, CBX3, HAT1, CBX1, CBX5, H2AFV, HJURP, CENPA, HIST1H4B, NPM1, H2AFZ, HIST1H4C, H2AFX, ASF1B, HELLS, RBBP4, NASP, RBL1, WHSC1, RB1, MCM2, HMGA1, UBE2N, HDAC2, HDAC1, HIST2H2BE, DNMT1, RUVBL2, RUVBL1, CHAF1A, CHAF1B, SMARCA4	515	378	13528	2.50171	0.00211971	1.84517e-05	0.00181295
GOTERM_BP_FAT	GO:0006334~nucleosome assembly	15	2.65487	3.01168e-06	HIST1H2AC, HMGB2, NAP1L1, MCM2, H2AFV, HIST1H4B, HIST2H2BE, HJURP, CENPA, NPM1, H2AFZ, HIST1H4C, H2AFX, ASF1B, CHAF1A, CHAF1B	515	84	13528	4.69071	0.00604718	5.05448e-05	0.00518214
INTERPRO	IPR007125:Histone core	7	1.23894	0.00240956	HIST1H2AC, H2AFV, HIST2H2BE, CENPA, HIST1H4B, H2AFZ, H2AFX, HIST1H4C	513	45	16659	5.05146	0.872269	0.0587292	3.66548
SP_PIR_KEYWORDS	nucleosome core	7	1.23894	0.00262211	HIST1H2AC, H2AFV, HIST2H2BE, CENPA, HIST1H4B, H2AFZ, H2AFX, HIST1H4C	563	48	19235	4.98242	0.628362	0.017836	3.56546
SMART	SM00414:H2A	4	0.707965	0.0132171	HIST1H2AC, H2AFV, H2AFZ, H2AFX	243	19	9079	7.86571	0.825004	0.117061	14.372
PIR_SUPERFAMILY	PIRSF002048:histone H2A	4	0.707965	0.0179201	HIST1H2AC, H2AFV, H2AFZ, H2AFX	284	15	7396	6.9446	0.994526	0.405943	21.3478
INTERPRO	IPR002119:Histone H2A	4	0.707965	0.0193866	HIST1H2AC, H2AFV, H2AFZ, H2AFX	513	19	16659	6.83657	1	0.288798	26.143
GOTERM_CC_FAT	GO:0000786~nucleosome	7	1.23894	0.0263209	HIST1H2AC, H2AFV, HIST2H2BE, CENPA, HIST1H4B, H2AFZ, H2AFX, HIST1H4C	465	63	12782	3.05424	0.999885	0.103507	30.4577
INTERPRO	IPR009072:Histone-fold	5	0.884956	0.0838713	H2AFV, HIST2H2BE, CENPA, HIST1H4B, H2AFZ, HIST1H4C	513	54	16659	3.00682	1	0.672165	74.2302
KEGG_PATHWAY	hsa05322:Systemic lupus erythematosus	8	1.41593	0.287231	HIST1H2AC, H2AFV, HIST2H2BE, HIST1H4B, SNRPD1, H2AFZ, SNRPB, H2AFX, HIST1H4C	276	99	5085	1.4888	1	0.702024	97.9246
Annotation Cluster 36	Enrichment Score: 4.2296635003109895
Category	Term	Count	%	PValue	Genes	List Total	Pop Hits	Pop Total	Fold Enrichment	Bonferroni	Benjamini	FDR
BIOCARTA	h_g1Pathway:Cell Cycle: G1/S Check Point	18	3.18584	3.38999e-13	E2F1, CDK1, TP53, SKP2, CDK6, RB1, CDK4, CDC25A, CDK2, CCNE1, CCND1, CDKN1A, CDKN2A, CDKN1B, DHFR, HDAC1, CCNA1, TFDP1	106	29	1437	8.41444	3.89794e-11	1.94896e-11	3.86091e-10
BIOCARTA	h_p53Pathway:p53 Signaling Pathway	10	1.76991	6.31503e-07	E2F1, CCNE1, CDKN1A, CCND1, TP53, PCNA, MDM2, RB1, CDK4, CDK2	106	17	1437	7.97447	7.26202e-05	1.03746e-05	0.000719331
BBID	94.E2F_transcriptional_activity_cell_cycle	7	1.23894	2.11952e-06	CDKN1A, CDKN2A, TP53, CDK6, RB1, CDK4, CDK2	33	7	358	10.8485	6.14644e-05	3.07327e-05	0.00178959
BIOCARTA	h_RacCycDPathway:Influence of Ras and Rho proteins on G1 to S Transition	10	1.76991	2.19496e-05	E2F1, CCNE1, CDKN1A, CCND1, CDKN1B, CDK6, RB1, CDK4, CDK2, TFDP1	106	24	1437	5.64858	0.00252105	0.000229449	0.0249995
KEGG_PATHWAY	hsa05222:Small cell lung cancer	16	2.83186	3.40499e-05	E2F1, E2F2, CKS1B, E2F3, TP53, SKP2, CDK6, RB1, CDK4, CDK2, CCNE2, MAX, CCNE1, CCND1, CDKN1B, MYC	276	84	5085	3.50932	0.0040099	0.000334774	0.0389611
KEGG_PATHWAY	hsa05220:Chronic myeloid leukemia	15	2.65487	3.72943e-05	E2F1, E2F2, E2F3, TP53, CDK6, RB1, CDK4, CCND1, CDKN1A, HDAC2, CDKN1B, CDKN2A, HDAC1, MDM2, MYC	276	75	5085	3.68478	0.00439114	0.000338467	0.0426727
KEGG_PATHWAY	hsa05219:Bladder cancer	11	1.9469	5.71643e-05	E2F1, E2F2, CDKN1A, E2F3, CCND1, CDKN2A, TP53, MDM2, RB1, CDK4, MYC	276	42	5085	4.82531	0.00672288	0.000481711	0.0654014
KEGG_PATHWAY	hsa05218:Melanoma	12	2.12389	0.00132977	E2F1, E2F2, CDKN1A, E2F3, CCND1, CDKN2A, MET, TP53, MDM2, CDK6, RB1, CDK4	276	71	5085	3.1139	0.145311	0.00976561	1.51132
KEGG_PATHWAY	hsa05214:Glioma	11	1.9469	0.00181276	E2F1, E2F2, CDKN1A, E2F3, CCND1, CDKN2A, TP53, MDM2, CDK6, RB1, CDK4	276	63	5085	3.21687	0.192732	0.011824	2.05506
KEGG_PATHWAY	hsa05215:Prostate cancer	13	2.30088	0.00277575	E2F1, E2F2, E2F3, HSP90AA1, TP53, RB1, CDK2, CCNE2, CCNE1, CCND1, CDKN1A, CDKN1B, MDM2	276	89	5085	2.69113	0.279632	0.0162659	3.13102
KEGG_PATHWAY	hsa05200:Pathways in cancer	31	5.48673	0.00281739	E2F1, E2F2, CKS1B, E2F3, CCNE2, CCNE1, MAX, CASP3, CDKN2A, SLC2A1, CCNA1, MYC, MSH6, HSP90AA1, MSH2, MET, TP53, SKP2, BRCA2, CDK6, BIRC5, RB1, CDK4, CDK2, RAD51, CDKN1A, CCND1, CDKN1B, HDAC2, HDAC1, MDM2	276	328	5085	1.74128	0.283173	0.0157284	3.17731
KEGG_PATHWAY	hsa05212:Pancreatic cancer	11	1.9469	0.00495264	E2F1, E2F2, E2F3, CCND1, CDKN2A, TP53, BRCA2, CDK6, RB1, CDK4, RAD51	276	72	5085	2.81476	0.443375	0.0251507	5.52366
KEGG_PATHWAY	hsa05223:Non-small cell lung cancer	9	1.59292	0.007842	E2F1, E2F2, E2F3, CCND1, CDKN2A, TP53, CDK6, RB1, CDK4	276	54	5085	3.07065	0.605053	0.0379689	8.61608
BIOCARTA	h_arfPathway:Tumor Suppressor Arf Inhibits Ribosomal Biogenesis	5	0.884956	0.0115075	E2F1, CDKN2A, TP53, MDM2, RB1	106	13	1437	5.21408	0.735796	0.0712785	12.3519
Annotation Cluster 37	Enrichment Score: 4.176825351269186
Category	Term	Count	%	PValue	Genes	List Total	Pop Hits	Pop Total	Fold Enrichment	Bonferroni	Benjamini	FDR
GOTERM_BP_FAT	GO:0051318~G1 phase	8	1.41593	8.02202e-06	E2F1, CDC6, CDC23, MDM2, CDK6, RB1, CDC25C, CDK2	515	21	13528	10.0068	0.0160266	0.000128217	0.0138028
GOTERM_BP_FAT	GO:0000080~G1 phase of mitotic cell cycle	7	1.23894	3.67151e-05	E2F1, CDC6, CDC23, MDM2, CDK6, CDC25C, CDK2	515	18	13528	10.2153	0.0712777	0.000531841	0.0631576
GOTERM_BP_FAT	GO:0007089~traversing start control point of mitotic cell cycle	4	0.707965	0.00100091	CDC6, MDM2, CDC25C, CDK2	515	6	13528	17.512	0.866925	0.0118631	1.70839
Annotation Cluster 38	Enrichment Score: 3.9707025606607185
Category	Term	Count	%	PValue	Genes	List Total	Pop Hits	Pop Total	Fold Enrichment	Bonferroni	Benjamini	FDR
GOTERM_BP_FAT	GO:0006271~DNA strand elongation during DNA replication	5	0.884956	9.993e-06	DNA2, RFC3, RFC4, POLA1, FEN1	515	5	13528	26.268	0.0199248	0.000156003	0.0171938
GOTERM_BP_FAT	GO:0022616~DNA strand elongation	5	0.884956	2.90757e-05	DNA2, RFC3, RFC4, POLA1, FEN1	515	6	13528	21.89	0.0568777	0.000427349	0.0500194
GOTERM_BP_FAT	GO:0006273~lagging strand elongation	3	0.530973	0.00421373	DNA2, POLA1, FEN1	515	3	13528	26.268	0.999797	0.0426749	7.00828
Annotation Cluster 39	Enrichment Score: 3.9525537159375816
Category	Term	Count	%	PValue	Genes	List Total	Pop Hits	Pop Total	Fold Enrichment	Bonferroni	Benjamini	FDR
GOTERM_CC_FAT	GO:0000307~cyclin-dependent protein kinase holoenzyme complex	8	1.41593	2.3105e-08	CDKN1A, CCND1, CCND3, CCND2, PCNA, CDK6, CDK4, CDK2	465	11	12782	19.9914	7.85567e-06	1.91602e-07	3.1464e-05
BBID	94.E2F_transcriptional_activity_cell_cycle	7	1.23894	2.11952e-06	CDKN1A, CDKN2A, TP53, CDK6, RB1, CDK4, CDK2	33	7	358	10.8485	6.14644e-05	3.07327e-05	0.00178959
GOTERM_BP_FAT	GO:0048145~regulation of fibroblast proliferation	5	0.884956	0.0425525	CDKN1A, TP53, CDK6, CDK4, CCNA2	515	35	13528	3.75257	1	0.278759	52.6804
GOTERM_BP_FAT	GO:0048146~positive regulation of fibroblast proliferation	4	0.707965	0.0742875	CDKN1A, CDK6, CDK4, CCNA2	515	26	13528	4.04122	1	0.400341	73.506
Annotation Cluster 40	Enrichment Score: 3.8272213183643613
Category	Term	Count	%	PValue	Genes	List Total	Pop Hits	Pop Total	Fold Enrichment	Bonferroni	Benjamini	FDR
GOTERM_BP_FAT	GO:0009411~response to UV	13	2.30088	1.74691e-06	MSH6, MSH2, USP1, HUS1, TP53, BRCA2, CCND1, CDKN1A, CASP3, CDKN2D, POLD1, TUBB3, FEN1	515	59	13528	5.78786	0.00351209	3.00703e-05	0.0030059
GOTERM_BP_FAT	GO:0009314~response to radiation	22	3.89381	2.45789e-05	MSH6, BLM, MSH2, USP1, HUS1, TP53, PRKDC, BRCA2, TOPBP1, RAD54L, BRCA1, CCND1, CDKN1A, CASP3, POLD1, CDKN2D, H2AFX, RAD54B, SMC1A, MYC, FEN1, TUBB3	515	200	13528	2.88948	0.0482972	0.000366618	0.042285
GOTERM_BP_FAT	GO:0009628~response to abiotic stimulus	27	4.77876	0.00180633	BLM, HUS1, PRKDC, CASP3, CDKN2D, SLC2A1, HSPA4, H2AFX, MYC, FOSL1, FEN1, TUBB3, MSH6, MSH2, USP1, TP53, BRCA2, TOPBP1, RAD54L, BRCA1, CDKN1A, CCND1, HDAC2, TIMELESS, POLD1, RAD54B, SMC1A	515	368	13528	1.92727	0.97378	0.0202486	3.0631
GOTERM_BP_FAT	GO:0009416~response to light stimulus	13	2.30088	0.0063312	MSH6, MSH2, USP1, HUS1, TP53, BRCA2, CCND1, CDKN1A, CASP3, CDKN2D, POLD1, TUBB3, FEN1	515	138	13528	2.47452	0.999997	0.0593684	10.3528
Annotation Cluster 41	Enrichment Score: 3.7499238359408773
Category	Term	Count	%	PValue	Genes	List Total	Pop Hits	Pop Total	Fold Enrichment	Bonferroni	Benjamini	FDR
GOTERM_CC_FAT	GO:0005643~nuclear pore	24	4.24779	3.21381e-15	XPOT, NUP133, MAD1L1, XPO1, RAN, AHCTF1, NUP93, NUP85, RANGAP1, NUP155, TMEM48, MAD2L1, CSE1L, SEH1L, NUP205, NUP50, SEC13, NUP37, NUP107, KPNA2, TNPO1, NUP43, LBR, KPNB1	465	79	12782	8.35084	1.09468e-12	3.90799e-14	4.38538e-12
GOTERM_CC_FAT	GO:0005635~nuclear envelope	36	6.37168	1.38325e-14	XPO1, MAD1L1, LMNB1, LMNB2, POLA1, AHCTF1, CBX3, NUP93, RANGAP1, CBX5, CSE1L, SEH1L, NUP50, CACYBP, NUP37, TNPO1, KPNB1, LBR, XPOT, NUP133, RAN, SCD, CENPF, NUP85, NUP155, NDEL1, TMEM48, MAD2L1, NUP205, PCNA, SEC13, NUP107, TMPO, PARP1, KPNA2, NUP43	465	205	12782	4.82719	4.71845e-12	1.62759e-13	1.8896e-11
GOTERM_CC_FAT	GO:0046930~pore complex	24	4.24779	2.55244e-13	XPOT, NUP133, MAD1L1, XPO1, RAN, AHCTF1, NUP93, NUP85, RANGAP1, NUP155, TMEM48, MAD2L1, CSE1L, SEH1L, NUP205, NUP50, SEC13, NUP37, NUP107, KPNA2, TNPO1, NUP43, LBR, KPNB1	465	95	12782	6.94438	8.67817e-11	2.71194e-12	3.47578e-10
SP_PIR_KEYWORDS	mRNA transport	16	2.83186	2.98259e-09	NCBP2, NUP133, XPO1, AHCTF1, NUP93, NUP85, NUP155, TMEM48, SEH1L, NUP205, NUP50, MAGOHB, THOC4, NUP37, NUP107, NUP43	563	74	19235	7.38707	1.12444e-06	4.01585e-08	4.12428e-06
GOTERM_BP_FAT	GO:0051236~establishment of RNA localization	20	3.53982	3.30582e-09	XPOT, NCBP2, NUP133, XPO1, RAN, CKAP5, HNRNPA2B1, NUP93, NUP85, NUP155, TMEM48, SEH1L, NUP205, NPM1, NUP50, MAGOHB, THOC4, NUP37, NUP107, NUP43	515	97	13528	5.41607	6.65789e-06	7.31639e-08	5.68839e-06
GOTERM_BP_FAT	GO:0050657~nucleic acid transport	20	3.53982	3.30582e-09	XPOT, NCBP2, NUP133, XPO1, RAN, CKAP5, HNRNPA2B1, NUP93, NUP85, NUP155, TMEM48, SEH1L, NUP205, NPM1, NUP50, MAGOHB, THOC4, NUP37, NUP107, NUP43	515	97	13528	5.41607	6.65789e-06	7.31639e-08	5.68839e-06
GOTERM_BP_FAT	GO:0050658~RNA transport	20	3.53982	3.30582e-09	XPOT, NCBP2, NUP133, XPO1, RAN, CKAP5, HNRNPA2B1, NUP93, NUP85, NUP155, TMEM48, SEH1L, NUP205, NPM1, NUP50, MAGOHB, THOC4, NUP37, NUP107, NUP43	515	97	13528	5.41607	6.65789e-06	7.31639e-08	5.68839e-06
GOTERM_BP_FAT	GO:0006403~RNA localization	20	3.53982	5.63509e-09	XPOT, NCBP2, NUP133, XPO1, RAN, CKAP5, HNRNPA2B1, NUP93, NUP85, NUP155, TMEM48, SEH1L, NUP205, NPM1, NUP50, MAGOHB, THOC4, NUP37, NUP107, NUP43	515	100	13528	5.25359	1.1349e-05	1.20735e-07	9.69642e-06
GOTERM_BP_FAT	GO:0015931~nucleobase, nucleoside, nucleotide and nucleic acid transport	21	3.71681	8.06869e-09	XPOT, NCBP2, NUP133, XPO1, RAN, CKAP5, HNRNPA2B1, NUP93, NUP85, NUP155, SLC29A1, TMEM48, SEH1L, NUP205, NPM1, NUP50, MAGOHB, THOC4, NUP37, NUP107, NUP43	515	113	13528	4.88166	1.62502e-05	1.67529e-07	1.3884e-05
GOTERM_CC_FAT	GO:0031080~Nup107-160 complex	8	1.41593	8.67293e-09	NUP133, SEH1L, SEC13, AHCTF1, NUP85, NUP37, NUP107, NUP43	465	10	12782	21.9905	2.94879e-06	7.56102e-08	1.18107e-05
SP_PIR_KEYWORDS	nuclear pore complex	12	2.12389	1.2879e-08	NUP133, TMEM48, SEH1L, NUP205, NUP50, NUP93, AHCTF1, NUP85, NUP37, NUP107, NUP155, NUP43	563	40	19235	10.2496	4.85536e-06	1.61846e-07	1.78088e-05
SP_PIR_KEYWORDS	translocation	13	2.30088	1.4497e-06	NUP133, AHCTF1, NUP93, NUP85, NUP155, TIMM8A, TMEM48, SEH1L, NUP205, NUP50, NUP37, NUP107, NUP43	563	74	19235	6.00199	0.000546389	1.60745e-05	0.0020046
GOTERM_BP_FAT	GO:0051028~mRNA transport	15	2.65487	4.6231e-06	NCBP2, NUP133, XPO1, NUP93, NUP85, NUP155, TMEM48, SEH1L, NUP205, NUP50, MAGOHB, THOC4, NUP37, NUP107, NUP43	515	87	13528	4.52896	0.00926774	7.63164e-05	0.00795478
GOTERM_CC_FAT	GO:0031967~organelle envelope	43	7.61062	7.08122e-05	MAD1L1, XPO1, LMNB1, LMNB2, POLA1, HK2, NUP93, AHCTF1, CBX3, RANGAP1, TK2, CBX5, CSE1L, SEH1L, NUP50, CACYBP, NUP37, TNPO1, KPNB1, LBR, XPOT, NUP133, SHMT2, RAN, SCD, CENPF, NUP85, NUP155, PPP1CC, TIMM8A, PPIF, NDEL1, MAD2L1, TMEM48, NUP205, PCNA, SEC13, NUP107, TMPO, HSPD1, PARP1, KPNA2, NUP43	465	620	12782	1.90644	0.0237894	0.000471986	0.0963878
GOTERM_CC_FAT	GO:0031975~envelope	43	7.61062	7.59729e-05	MAD1L1, XPO1, LMNB1, LMNB2, POLA1, HK2, NUP93, AHCTF1, CBX3, RANGAP1, TK2, CBX5, CSE1L, SEH1L, NUP50, CACYBP, NUP37, TNPO1, KPNB1, LBR, XPOT, NUP133, SHMT2, RAN, SCD, CENPF, NUP85, NUP155, PPP1CC, TIMM8A, PPIF, NDEL1, MAD2L1, TMEM48, NUP205, PCNA, SEC13, NUP107, TMPO, HSPD1, PARP1, KPNA2, NUP43	465	622	12782	1.90031	0.025501	0.000496642	0.103409
GOTERM_BP_FAT	GO:0006913~nucleocytoplasmic transport	17	3.00885	0.000292835	XPOT, NCBP2, NUP133, XPO1, RAN, TP53, POLA2, NUP155, PPIH, CSE1L, NUP205, NPM1, THOC4, NUP107, KPNA2, KPNB1, TNPO1	515	156	13528	2.86253	0.445593	0.00379829	0.502693
GOTERM_BP_FAT	GO:0051169~nuclear transport	17	3.00885	0.000338406	XPOT, NCBP2, NUP133, XPO1, RAN, TP53, POLA2, NUP155, PPIH, CSE1L, NUP205, NPM1, THOC4, NUP107, KPNA2, KPNB1, TNPO1	515	158	13528	2.8263	0.494225	0.00436011	0.580707
GOTERM_BP_FAT	GO:0000059~protein import into nucleus, docking	5	0.884956	0.00330365	XPO1, CSE1L, NUP205, KPNB1, TNPO1	515	17	13528	7.72587	0.998725	0.0348288	5.53499
GOTERM_BP_FAT	GO:0006405~RNA export from nucleus	7	1.23894	0.00423961	XPOT, NCBP2, NUP133, RAN, NPM1, THOC4, NUP107	515	41	13528	4.48477	0.999808	0.0427175	7.04986
GOTERM_BP_FAT	GO:0006606~protein import into nucleus	10	1.76991	0.00527392	XPO1, PPIH, CSE1L, RAN, NUP205, TP53, POLA2, KPNA2, KPNB1, TNPO1	515	86	13528	3.05441	0.999976	0.0511096	8.69729
GOTERM_BP_FAT	GO:0051170~nuclear import	10	1.76991	0.00613167	XPO1, PPIH, CSE1L, RAN, NUP205, TP53, POLA2, KPNA2, KPNB1, TNPO1	515	88	13528	2.985	0.999996	0.0580862	10.0426
UP_SEQ_FEATURE	domain:Importin N-terminal	4	0.707965	0.00715504	XPO1, CSE1L, KPNB1, TNPO1	561	14	19113	9.73415	0.999979	0.293353	11.246
GOTERM_BP_FAT	GO:0051168~nuclear export	8	1.41593	0.0074257	XPOT, NCBP2, NUP133, XPO1, RAN, NPM1, THOC4, NUP107	515	60	13528	3.50239	1	0.067742	12.0369
SP_PIR_KEYWORDS	protein transport	25	4.42478	0.00876724	XPO1, SNX5, NUP93, AHCTF1, CSE1L, SEH1L, NUP50, NUP37, KPNB1, TNPO1, ZW10, NUP133, RAN, NASP, KIF18A, NUP85, NUP155, TIMM8A, TMEM48, NUP205, SEC13, NUP107, NUP43, KPNA2, KIF20A	563	485	19235	1.76109	0.963841	0.0490563	11.4645
GOTERM_BP_FAT	GO:0034504~protein localization in nucleus	10	1.76991	0.00935736	XPO1, PPIH, CSE1L, RAN, NUP205, TP53, POLA2, KPNA2, KPNB1, TNPO1	515	94	13528	2.79446	1	0.0821086	14.9365
INTERPRO	IPR001494:Importin-beta, N-terminal	4	0.707965	0.00996794	XPO1, CSE1L, KPNB1, TNPO1	513	15	16659	8.65965	0.999806	0.184097	14.3646
GOTERM_CC_FAT	GO:0012505~endomembrane system	41	7.25664	0.0176917	MAD1L1, XPO1, LMNB1, LMNB2, POLA1, AHCTF1, CBX3, NUP93, RANGAP1, CBX5, SSR1, CSE1L, SEH1L, NUP50, CACYBP, NUP37, ELOVL6, TNPO1, KPNB1, LBR, XPOT, NUP133, RAN, SCD, CENPF, NUP85, NUP155, NDEL1, MAD2L1, TMEM48, SQLE, NUP205, PCNA, MDM2, SEC13, NUP107, TMPO, HSPD1, PARP1, KPNA2, NUP43	465	782	12782	1.4412	0.997687	0.0739465	21.5791
GOTERM_BP_FAT	GO:0017038~protein import	11	1.9469	0.0276286	XPO1, PPIH, CSE1L, RAN, NUP205, TP53, POLA2, KPNA2, KPNB1, TNPO1, TIMM8A	515	131	13528	2.20571	1	0.202773	38.2517
GOTERM_BP_FAT	GO:0033365~protein localization in organelle	11	1.9469	0.0517439	XPO1, PPIH, CSE1L, RAN, NUP205, TP53, POLA2, KPNA2, KPNB1, TNPO1, TIMM8A	515	146	13528	1.97909	1	0.317615	59.9175
GOTERM_BP_FAT	GO:0046907~intracellular transport	32	5.66372	0.125033	NCBP2, XPO1, KIF4A, POLA2, SSR1, NDE1, CSE1L, NUP50, NPM1, RANBP1, CD24, KPNB1, TNPO1, HSPA8, ZW10, XPOT, NUP133, HSP90AA1, RAN, TP53, NUP155, TIMM8A, PPIF, PPIH, YWHAH, NDEL1, NUP205, PCNA, SEC13, THOC4, NUP107, KPNA2	515	657	13528	1.27941	1	0.553097	89.9576
GOTERM_BP_FAT	GO:0000060~protein import into nucleus, translocation	4	0.707965	0.137583	TP53, POLA2, KPNB1, TNPO1	515	34	13528	3.09035	1	0.577505	92.168
GOTERM_BP_FAT	GO:0008104~protein localization	40	7.07965	0.181863	XPO1, CCDC99, SNX5, NUP93, AURKB, POLA2, SSR1, CSE1L, SEH1L, NUP50, NPM1, NUP37, CD24, TNPO1, KPNB1, ZW10, NUP133, RAN, SGOL2, NASP, KIF18A, TP53, CENPF, NUP85, CENPE, NDC80, NUP155, TACC3, TIMM8A, PPIH, YWHAH, TMEM48, FGFR1OP, NUP205, PCNA, SEC13, NUP107, KPNA2, NUP43, KIF20A	515	882	13528	1.19129	1	0.677736	96.8379
GOTERM_BP_FAT	GO:0006605~protein targeting	12	2.12389	0.195942	XPO1, PPIH, CSE1L, RAN, NUP205, TP53, POLA2, KPNA2, KPNB1, TNPO1, SSR1, TIMM8A	515	215	13528	1.46612	1	0.700801	97.6543
GOTERM_BP_FAT	GO:0034613~cellular protein localization	20	3.53982	0.219124	XPO1, CCDC99, RAN, TP53, POLA2, AURKB, SSR1, TIMM8A, PPIH, YWHAH, CSE1L, NUP205, NPM1, PCNA, SEC13, CD24, KPNA2, KPNB1, TNPO1, ZW10	515	411	13528	1.27825	1	0.732285	98.5821
GOTERM_BP_FAT	GO:0070727~cellular macromolecule localization	20	3.53982	0.228084	XPO1, CCDC99, RAN, TP53, POLA2, AURKB, SSR1, TIMM8A, PPIH, YWHAH, CSE1L, NUP205, NPM1, PCNA, SEC13, CD24, KPNA2, KPNB1, TNPO1, ZW10	515	414	13528	1.26898	1	0.746417	98.8375
GOTERM_BP_FAT	GO:0045184~establishment of protein localization	34	6.0177	0.259276	XPO1, SNX5, NUP93, POLA2, SSR1, CSE1L, SEH1L, NUP50, NPM1, NUP37, CD24, KPNB1, TNPO1, ZW10, NUP133, RAN, NASP, KIF18A, TP53, CENPF, NUP85, CENPE, NUP155, TIMM8A, PPIH, YWHAH, TMEM48, NUP205, PCNA, SEC13, NUP107, KPNA2, NUP43, KIF20A	515	769	13528	1.16139	1	0.783523	99.4283
GOTERM_BP_FAT	GO:0015031~protein transport	33	5.84071	0.300206	XPO1, SNX5, NUP93, POLA2, SSR1, CSE1L, SEH1L, NUP50, NPM1, NUP37, CD24, KPNB1, TNPO1, ZW10, NUP133, RAN, NASP, KIF18A, TP53, CENPF, NUP85, NUP155, TIMM8A, PPIH, TMEM48, YWHAH, NUP205, PCNA, SEC13, NUP107, KPNA2, NUP43, KIF20A	515	762	13528	1.13759	1	0.826094	99.785
GOTERM_MF_FAT	GO:0008565~protein transporter activity	5	0.884956	0.328698	XPO1, CSE1L, KPNA2, KPNB1, TNPO1	433	87	12983	1.72321	1	0.866855	99.7211
GOTERM_BP_FAT	GO:0006886~intracellular protein transport	17	3.00885	0.348819	XPO1, RAN, TP53, POLA2, SSR1, TIMM8A, PPIH, YWHAH, CSE1L, NUP205, NPM1, PCNA, SEC13, CD24, KPNA2, KPNB1, TNPO1	515	374	13528	1.194	1	0.868405	99.9377
GOTERM_BP_FAT	GO:0006406~mRNA export from nucleus	3	0.530973	0.358576	NUP133, THOC4, NUP107	515	33	13528	2.388	1	0.876262	99.952
SP_PIR_KEYWORDS	transport	40	7.07965	0.944936	NCBP2, XPO1, SLC20A1, SNX5, AHCTF1, NUP93, SLC7A5, SLC29A1, SLC16A1, CSE1L, SEH1L, SLC2A1, NUP50, MAGOHB, NUP37, TNPO1, KPNB1, ZW10, XPOT, NUP133, RAN, NASP, G3BP1, KIF18A, NUP85, NUP155, RACGAP1, TIMM8A, TMEM48, NDEL1, NUP205, TXN, SEC13, TXNRD1, THOC4, NUP107, KPNA2, NUP43, FABP5, KIF20A	563	1670	19235	0.818328	1	0.999521	100
GOTERM_BP_FAT	GO:0055085~transmembrane transport	14	2.47788	0.985038	NUP133, NUP93, NUP85, NUP155, TIMM8A, SLC16A1, TMEM48, SEH1L, NUP205, NUP50, SLC2A1, NUP37, NUP107, NUP43	515	569	13528	0.646312	1	0.999999	100
GOTERM_CC_FAT	GO:0031224~intrinsic to membrane	51	9.02655	1	XPO1, MAD1L1, SLC20A1, PPP2R5C, RANGAP1, SLC7A5, SSR1, SLC16A1, SEH1L, SLC2A1, NUP37, ELOVL6, KPNB1, LBR, TUBB3, NUP133, RAN, NUP85, MAD2L1, SQLE, KIAA1524, NUP205, VCAN, NUP107, STMN1, KPNA2, NUP43, NETO2, FGFR4, TNFRSF12A, TMEM194A, AHCTF1, NUP93, SLC29A1, CSE1L, NUP50, CD24, TNPO1, XPOT, EBP, TMEM97, RRP12, SCD, MET, NUP155, TMEM48, TFRC, SEC13, LRP8, HSPD1, TMPO	465	5485	12782	0.255587	1	1	100
GOTERM_CC_FAT	GO:0016021~integral to membrane	50	8.84956	1	XPO1, MAD1L1, SLC20A1, PPP2R5C, RANGAP1, SLC7A5, SSR1, SLC16A1, SEH1L, SLC2A1, NUP37, ELOVL6, KPNB1, LBR, TUBB3, NUP133, RAN, NUP85, MAD2L1, SQLE, KIAA1524, NUP205, VCAN, NUP107, STMN1, KPNA2, NUP43, NETO2, FGFR4, TNFRSF12A, TMEM194A, AHCTF1, NUP93, SLC29A1, CSE1L, NUP50, TNPO1, XPOT, EBP, TMEM97, RRP12, SCD, MET, NUP155, TMEM48, TFRC, SEC13, LRP8, HSPD1, TMPO	465	5297	12782	0.259469	1	1	100
Annotation Cluster 42	Enrichment Score: 3.7261902316862456
Category	Term	Count	%	PValue	Genes	List Total	Pop Hits	Pop Total	Fold Enrichment	Bonferroni	Benjamini	FDR
GOTERM_BP_FAT	GO:0010948~negative regulation of cell cycle process	9	1.59292	2.51183e-06	MAD2L1, BUB1, CENPF, TTK, CENPE, ESPL1, RB1, BRCA1, SMARCA4	515	25	13528	9.45647	0.00504606	4.25103e-05	0.00432207
GOTERM_BP_FAT	GO:0030071~regulation of mitotic metaphase/anaphase transition	8	1.41593	1.13823e-05	MAD2L1, DLGAP5, BUB1, CENPF, CDC23, TTK, CENPE, ESPL1	515	22	13528	9.55199	0.0226633	0.000176323	0.0195839
GOTERM_BP_FAT	GO:0031577~spindle checkpoint	6	1.06195	4.92714e-05	MAD2L1, BUB1, CENPF, TTK, BIRC5, CENPE	515	12	13528	13.134	0.0944701	0.000698594	0.0847484
GOTERM_BP_FAT	GO:0007094~mitotic cell cycle spindle assembly checkpoint	5	0.884956	0.000549252	MAD2L1, BUB1, CENPF, TTK, CENPE	515	11	13528	11.94	0.669285	0.00676534	0.940915
GOTERM_BP_FAT	GO:0045841~negative regulation of mitotic metaphase/anaphase transition	5	0.884956	0.000549252	MAD2L1, BUB1, CENPF, TTK, CENPE	515	11	13528	11.94	0.669285	0.00676534	0.940915
GOTERM_BP_FAT	GO:0051784~negative regulation of nuclear division	5	0.884956	0.000799243	MAD2L1, BUB1, CENPF, TTK, CENPE	515	12	13528	10.945	0.800176	0.00965381	1.3664
GOTERM_BP_FAT	GO:0045839~negative regulation of mitosis	5	0.884956	0.000799243	MAD2L1, BUB1, CENPF, TTK, CENPE	515	12	13528	10.945	0.800176	0.00965381	1.3664
GOTERM_BP_FAT	GO:0051129~negative regulation of cellular component organization	15	2.65487	0.00101803	HMGB1, CENPF, TTK, CENPE, ESPL1, BRCA1, EIF4EBP1, YWHAH, MAD2L1, NPM1, BUB1, DNMT1, CLASP1, MAPRE1, SPP1	515	142	13528	2.77478	0.871439	0.0119942	1.73736
GOTERM_BP_FAT	GO:0010639~negative regulation of organelle organization	11	1.9469	0.00105394	MAD2L1, NPM1, BUB1, CENPF, DNMT1, TTK, CLASP1, CENPE, ESPL1, MAPRE1, BRCA1	515	82	13528	3.52375	0.880417	0.0123428	1.79812
Annotation Cluster 43	Enrichment Score: 3.6921562226745395
Category	Term	Count	%	PValue	Genes	List Total	Pop Hits	Pop Total	Fold Enrichment	Bonferroni	Benjamini	FDR
GOTERM_BP_FAT	GO:0051297~centrosome organization	9	1.59292	1.93124e-05	HAUS3, NDE1, KIF11, SAC3D1, NEK2, CKAP5, NPM1, BRCA2, BRCA1	515	32	13528	7.38786	0.0381488	0.000292405	0.0332261
GOTERM_BP_FAT	GO:0031023~microtubule organizing center organization	9	1.59292	3.90825e-05	HAUS3, NDE1, KIF11, SAC3D1, NEK2, CKAP5, NPM1, BRCA2, BRCA1	515	35	13528	6.75462	0.0756954	0.000562082	0.0672287
GOTERM_BP_FAT	GO:0007098~centrosome cycle	7	1.23894	5.19461e-05	NDE1, KIF11, SAC3D1, NEK2, NPM1, BRCA2, BRCA1	515	19	13528	9.67767	0.0993352	0.000731356	0.0893471
GOTERM_BP_FAT	GO:0051298~centrosome duplication	3	0.530973	0.0434514	NDE1, SAC3D1, BRCA2	515	9	13528	8.75599	1	0.282943	53.4391
Annotation Cluster 44	Enrichment Score: 3.6389606805135433
Category	Term	Count	%	PValue	Genes	List Total	Pop Hits	Pop Total	Fold Enrichment	Bonferroni	Benjamini	FDR
INTERPRO	IPR003316:Transcription factor E2F/dimerisation partner (TDP)	7	1.23894	3.317e-07	E2F1, E2F2, E2F3, E2F5, E2F7, E2F8, TFDP1	513	11	16659	20.6651	0.0002829	1.76836e-05	0.000513449
INTERPRO	IPR015633:E2F Family	6	1.06195	1.39505e-06	E2F1, E2F2, E2F3, E2F5, E2F7, E2F8	513	8	16659	24.3553	0.00118927	6.61078e-05	0.00215943
UP_SEQ_FEATURE	short sequence motif:DEF box	5	0.884956	8.17027e-05	E2F1, E2F2, E2F3, E2F5, TFDP1	561	9	19113	18.9275	0.115274	0.00762561	0.135655
UP_SEQ_FEATURE	region of interest:Dimerization	5	0.884956	0.000769268	E2F1, E2F2, E2F3, E2F5, TFDP1	561	15	19113	11.3565	0.684494	0.056047	1.27042
UP_SEQ_FEATURE	region of interest:Transactivation	4	0.707965	0.00125502	E2F1, E2F2, E2F3, E2F5	561	8	19113	17.0348	0.847783	0.0820074	2.06478
INTERPRO	IPR011991:Winged helix repressor DNA-binding	15	2.65487	0.00195453	E2F1, E2F2, E2F3, E2F5, FOXM1, E2F7, E2F8, DEPDC1, RPA4, RPA2, PSMD12, PSMD11, DEPDC1B, CUL1, TFDP1	513	187	16659	2.60484	0.811535	0.0508148	2.98305
UP_SEQ_FEATURE	region of interest:Cyclin A/CDK2 binding	3	0.530973	0.00252086	E2F1, E2F2, E2F3	561	3	19113	34.0695	0.977258	0.126395	4.10675
UP_SEQ_FEATURE	domain:Leucine-zipper	8	1.41593	0.0429956	E2F1, E2F2, MAX, E2F3, E2F5, PRKDC, FOSL1, MYC	561	110	19113	2.47778	1	0.776245	51.8159
Annotation Cluster 45	Enrichment Score: 3.6266043027327877
Category	Term	Count	%	PValue	Genes	List Total	Pop Hits	Pop Total	Fold Enrichment	Bonferroni	Benjamini	FDR
GOTERM_BP_FAT	GO:0040001~establishment of mitotic spindle localization	7	1.23894	7.67143e-08	NDE1, CCDC99, CENPA, NUSAP1, ESPL1, NDC80, ZW10	515	8	13528	22.9845	0.000154491	1.51473e-06	0.000132004
GOTERM_BP_FAT	GO:0051653~spindle localization	7	1.23894	5.38956e-07	NDE1, CCDC99, CENPA, NUSAP1, ESPL1, NDC80, ZW10	515	10	13528	18.3876	0.00108487	9.60577e-06	0.000927389
GOTERM_BP_FAT	GO:0051293~establishment of spindle localization	7	1.23894	5.38956e-07	NDE1, CCDC99, CENPA, NUSAP1, ESPL1, NDC80, ZW10	515	10	13528	18.3876	0.00108487	9.60577e-06	0.000927389
GOTERM_BP_FAT	GO:0000132~establishment of mitotic spindle orientation	5	0.884956	2.90757e-05	NDE1, CCDC99, CENPA, NDC80, ZW10	515	6	13528	21.89	0.0568777	0.000427349	0.0500194
GOTERM_BP_FAT	GO:0051294~establishment of spindle orientation	5	0.884956	2.90757e-05	NDE1, CCDC99, CENPA, NDC80, ZW10	515	6	13528	21.89	0.0568777	0.000427349	0.0500194
GOTERM_BP_FAT	GO:0030010~establishment of cell polarity	5	0.884956	0.00614517	NDE1, CCDC99, CENPA, NDC80, ZW10	515	20	13528	6.56699	0.999996	0.0579391	10.0636
GOTERM_BP_FAT	GO:0007163~establishment or maintenance of cell polarity	6	1.06195	0.0375433	NDE1, CCDC99, CENPA, CLASP1, NDC80, ZW10	515	49	13528	3.21649	1	0.255677	48.2349
GOTERM_BP_FAT	GO:0000902~cell morphogenesis	13	2.30088	0.70567	CCDC99, NDC80, ECT2, SS18, NDE1, NDEL1, CENPA, VCAN, CLASP1, RPS27A, UBA52, HNRNPAB, ZW10	515	356	13528	0.959223	1	0.991315	100
GOTERM_BP_FAT	GO:0032989~cellular component morphogenesis	14	2.47788	0.747912	CCDC99, CASC5, NDC80, ECT2, SS18, NDE1, NDEL1, CENPA, VCAN, CLASP1, RPS27A, UBA52, HNRNPAB, ZW10	515	397	13528	0.926326	1	0.99468	100
Annotation Cluster 46	Enrichment Score: 3.6261052627623327
Category	Term	Count	%	PValue	Genes	List Total	Pop Hits	Pop Total	Fold Enrichment	Bonferroni	Benjamini	FDR
BIOCARTA	h_ranMSpathway:Role of Ran in mitotic spindle regulation	9	1.59292	2.43326e-07	RAN, KIF15, TPX2, RANBP1, AURKA, RANGAP1, RCC1, KPNA2, KPNB1	106	12	1437	10.1675	2.79821e-05	4.66375e-06	0.000277168
BIOCARTA	h_ranPathway:Cycling of Ran in nucleocytoplasmic transport	4	0.707965	0.00644816	RAN, RANBP1, RANGAP1, RCC1	106	6	1437	9.03774	0.524762	0.0483862	7.10382
BIOCARTA	h_npcPathway:Mechanism of Protein Import into the Nucleus	5	0.884956	0.0084345	RAN, RANGAP1, RCC1, KPNA2, KPNB1	106	12	1437	5.64858	0.622461	0.0590639	9.19749
Annotation Cluster 47	Enrichment Score: 3.551145546493442
Category	Term	Count	%	PValue	Genes	List Total	Pop Hits	Pop Total	Fold Enrichment	Bonferroni	Benjamini	FDR
GOTERM_CC_FAT	GO:0005663~DNA replication factor C complex	5	0.884956	2.42647e-05	RFC5, RFC3, RFC4, RFC2, PCNA	465	6	12782	22.9068	0.00821615	0.000171862	0.0330382
PIR_SUPERFAMILY	PIRSF004274:phage T4 DNA polymerase accessory protein 44	4	0.707965	0.000215513	RFC5, RFC3, RFC4, RFC2	284	4	7396	26.0423	0.0601869	0.0123381	0.285818
GOTERM_MF_FAT	GO:0003689~DNA clamp loader activity	4	0.707965	0.000348033	RFC5, RFC3, RFC4, RFC2	433	5	12983	23.9871	0.18764	0.00545381	0.512438
GOTERM_MF_FAT	GO:0033170~protein-DNA loading ATPase activity	4	0.707965	0.000348033	RFC5, RFC3, RFC4, RFC2	433	5	12983	23.9871	0.18764	0.00545381	0.512438
INTERPRO	IPR013748:Replication factor C	3	0.530973	0.00277066	RFC5, RFC4, RFC2	513	3	16659	32.4737	0.906206	0.0636261	4.20385
Annotation Cluster 48	Enrichment Score: 3.528493879941414
Category	Term	Count	%	PValue	Genes	List Total	Pop Hits	Pop Total	Fold Enrichment	Bonferroni	Benjamini	FDR
GOTERM_BP_FAT	GO:0034508~centromere complex assembly	5	0.884956	2.90757e-05	HJURP, CENPF, CENPE, MIS12, HELLS	515	6	13528	21.89	0.0568777	0.000427349	0.0500194
GOTERM_BP_FAT	GO:0051383~kinetochore organization	4	0.707965	0.000211993	CENPF, CENPE, MIS12, CENPH	515	4	13528	26.268	0.347536	0.00280527	0.364155
GOTERM_BP_FAT	GO:0051382~kinetochore assembly	3	0.530973	0.00421373	CENPF, CENPE, MIS12	515	3	13528	26.268	0.999797	0.0426749	7.00828
Annotation Cluster 49	Enrichment Score: 3.4681394413723194
Category	Term	Count	%	PValue	Genes	List Total	Pop Hits	Pop Total	Fold Enrichment	Bonferroni	Benjamini	FDR
KEGG_PATHWAY	hsa00240:Pyrimidine metabolism	24	4.24779	5.64361e-10	POLR3K, CTPS, POLE, DTYMK, DCK, POLA1, CAD, POLA2, TK2, TK1, POLD3, PRIM1, TYMS, UMPS, POLE2, NME1, RRM2, POLD1, POLD2, PRIM2, RRM1, TXNRD1, UCK2, DUT	276	95	5085	4.65446	6.65946e-08	8.32432e-09	6.45876e-07
GOTERM_BP_FAT	GO:0000731~DNA synthesis during DNA repair	6	1.06195	8.62138e-06	POLD3, RFC3, POLD1, CDKN2D, POLE, POLA1	515	9	13528	17.512	0.0172136	0.000135643	0.0148339
GOTERM_MF_FAT	GO:0034061~DNA polymerase activity	9	1.59292	6.14606e-05	POLD3, DKC1, POLE2, POLD1, POLD2, POLE, POLA1, POLA2, POLQ	433	42	12983	6.42511	0.0360281	0.00141028	0.0906721
GOTERM_MF_FAT	GO:0003887~DNA-directed DNA polymerase activity	8	1.41593	7.0348e-05	POLD3, POLE2, POLD1, POLD2, POLE, POLA1, POLA2, POLQ	433	32	12983	7.49596	0.0411295	0.00155432	0.103777
SP_PIR_KEYWORDS	dna-directed dna polymerase	6	1.06195	0.000288625	POLD3, POLE2, POLD1, POLD2, POLE, POLA1	563	21	19235	9.76148	0.103115	0.00241546	0.398367
KEGG_PATHWAY	hsa00230:Purine metabolism	19	3.36283	0.00137714	POLR3K, POLE, DCK, POLA1, POLA2, GMPS, PPAT, GART, POLD3, PRIM1, POLE2, NME1, POLD1, RRM2, POLD2, PRIM2, RRM1, PAICS, PRPS1	276	153	5085	2.28794	0.150081	0.00951993	1.56476
INTERPRO	IPR007185:DNA polymerase alpha/epsilon, subunit B	3	0.530973	0.00277066	POLE2, POLD2, POLA2	513	3	16659	32.4737	0.906206	0.0636261	4.20385
GOTERM_MF_FAT	GO:0016779~nucleotidyltransferase activity	12	2.12389	0.00300578	POLD3, PRIM1, DKC1, POLR3K, POLE2, POLD1, POLD2, PRIM2, POLE, POLA1, POLA2, POLQ	433	125	12983	2.87845	0.83423	0.0346246	4.34569
INTERPRO	IPR006133:DNA-directed DNA polymerase, family B, exonuclease	3	0.530973	0.00542851	POLD1, POLE, POLA1	513	4	16659	24.3553	0.990373	0.112241	8.08067
INTERPRO	IPR006134:DNA-directed DNA polymerase, family B, conserved region	3	0.530973	0.00542851	POLD1, POLE, POLA1	513	4	16659	24.3553	0.990373	0.112241	8.08067
SMART	SM00486:POLBc	3	0.530973	0.00670941	POLD1, POLE, POLA1	243	5	9079	22.4173	0.586002	0.0770426	7.55022
SP_PIR_KEYWORDS	nucleotidyltransferase	8	1.41593	0.00672494	POLD3, PRIM1, POLE2, POLD1, POLD2, PRIM2, POLE, POLA1	563	76	19235	3.59634	0.921438	0.0408451	8.90847
INTERPRO	IPR006172:DNA-directed DNA polymerase, family B	3	0.530973	0.00886379	POLD1, POLE, POLA1	513	5	16659	19.4842	0.999497	0.169089	12.8742
Annotation Cluster 50	Enrichment Score: 3.410339613319851
Category	Term	Count	%	PValue	Genes	List Total	Pop Hits	Pop Total	Fold Enrichment	Bonferroni	Benjamini	FDR
UP_SEQ_FEATURE	domain:BRCT 2	5	0.884956	0.000299202	DBF4, TOPBP1, ECT2, BRCA1, BARD1	561	12	19113	14.1956	0.36146	0.0233325	0.495936
UP_SEQ_FEATURE	domain:BRCT 1	5	0.884956	0.000299202	DBF4, TOPBP1, ECT2, BRCA1, BARD1	561	12	19113	14.1956	0.36146	0.0233325	0.495936
SMART	SM00292:BRCT	6	1.06195	0.000362308	DBF4, TOPBP1, PARP1, ECT2, BRCA1, BARD1	243	24	9079	9.34053	0.0463618	0.00788061	0.421686
INTERPRO	IPR001357:BRCT	6	1.06195	0.000704099	DBF4, TOPBP1, PARP1, ECT2, BRCA1, BARD1	513	24	16659	8.11842	0.451632	0.0220064	1.08436
Annotation Cluster 51	Enrichment Score: 3.1677976016890157
Category	Term	Count	%	PValue	Genes	List Total	Pop Hits	Pop Total	Fold Enrichment	Bonferroni	Benjamini	FDR
GOTERM_MF_FAT	GO:0003678~DNA helicase activity	11	1.9469	5.19113e-07	RECQL4, DNA2, MCM7, BLM, G3BP1, BRIP1, RUVBL2, RAD54B, RUVBL1, MCM4, MCM6	433	40	12983	8.24555	0.000309863	1.72171e-05	0.000766162
GOTERM_MF_FAT	GO:0004386~helicase activity	19	3.36283	8.91994e-07	RECQL4, BLM, G3BP1, BRIP1, RAD54L, MCM4, TTF2, MCM6, DNA2, DDX18, MCM7, DDX21, RUVBL2, RAD54B, RUVBL1, POLQ, HELLS, SMARCA4, ERCC6L	433	140	12983	4.06923	0.000532379	2.66257e-05	0.0013165
SP_PIR_KEYWORDS	helicase	16	2.83186	8.92154e-06	RECQL4, BLM, G3BP1, BRIP1, RAD54L, TTF2, DNA2, DDX18, DDX21, RUVBL2, RAD54B, RUVBL1, POLQ, HELLS, ERCC6L, SMARCA4	563	134	19235	4.07943	0.00335779	9.08995e-05	0.0123358
GOTERM_MF_FAT	GO:0042623~ATPase activity, coupled	24	4.24779	3.99696e-05	RECQL4, RAD51C, RBBP4, BLM, CCNH, G3BP1, BRIP1, CDK7, TTF2, RAD51, RFC5, MNAT1, DNA2, RFC3, DDX18, RFC4, RFC2, RAD54B, DDX21, RUVBL2, POLQ, TOP2A, HSPA8, SMARCA4	433	272	12983	2.64563	0.0235799	0.000954038	0.0589754
SMART	SM00487:DEXDc	12	2.12389	0.000147455	RECQL4, DDX18, BLM, BRIP1, DDX21, RAD54B, POLQ, RAD54L, HELLS, TTF2, ERCC6L, SMARCA4	243	109	9079	4.11326	0.0191327	0.00385616	0.171818
SMART	SM00490:HELICc	11	1.9469	0.000508185	RECQL4, DDX18, BLM, DDX21, RAD54B, POLQ, RAD54L, HELLS, TTF2, ERCC6L, SMARCA4	243	106	9079	3.8772	0.0644206	0.00946764	0.591011
INTERPRO	IPR014001:DEAD-like helicase, N-terminal	12	2.12389	0.000526917	RECQL4, DDX18, BLM, BRIP1, DDX21, RAD54B, POLQ, RAD54L, HELLS, TTF2, ERCC6L, SMARCA4	513	109	16659	3.57508	0.362103	0.0185581	0.812531
GOTERM_MF_FAT	GO:0004003~ATP-dependent DNA helicase activity	6	1.06195	0.00122023	RECQL4, DNA2, BLM, G3BP1, BRIP1, RUVBL2	433	25	12983	7.19612	0.517571	0.0168088	1.78591
UP_SEQ_FEATURE	domain:Helicase ATP-binding	11	1.9469	0.00146508	RECQL4, DDX18, BLM, BRIP1, DDX21, RAD54B, RAD54L, HELLS, TTF2, ERCC6L, SMARCA4	561	110	19113	3.40695	0.888949	0.0875059	2.40645
INTERPRO	IPR001650:DNA/RNA helicase, C-terminal	11	1.9469	0.00168322	RECQL4, DDX18, BLM, DDX21, RAD54B, POLQ, RAD54L, HELLS, TTF2, ERCC6L, SMARCA4	513	107	16659	3.33842	0.76236	0.0452968	2.57401
INTERPRO	IPR014021:Helicase, superfamily 1 and 2, ATP-binding	11	1.9469	0.00168322	RECQL4, DDX18, BLM, DDX21, RAD54B, POLQ, RAD54L, HELLS, TTF2, ERCC6L, SMARCA4	513	107	16659	3.33842	0.76236	0.0452968	2.57401
INTERPRO	IPR000330:SNF2-related	6	1.06195	0.00272542	RAD54B, RAD54L, HELLS, TTF2, ERCC6L, SMARCA4	513	32	16659	6.08882	0.902505	0.0643493	4.13655
UP_SEQ_FEATURE	domain:Helicase C-terminal	10	1.76991	0.00371182	RECQL4, DDX18, BLM, DDX21, RAD54B, RAD54L, HELLS, TTF2, ERCC6L, SMARCA4	561	105	19113	3.24472	0.996206	0.174874	5.99131
GOTERM_MF_FAT	GO:0008026~ATP-dependent helicase activity	10	1.76991	0.0052977	RECQL4, DNA2, DDX18, BLM, G3BP1, BRIP1, RUVBL2, DDX21, POLQ, TTF2	433	98	12983	3.05957	0.958044	0.0560263	7.54029
GOTERM_MF_FAT	GO:0070035~purine NTP-dependent helicase activity	10	1.76991	0.0052977	RECQL4, DNA2, DDX18, BLM, G3BP1, BRIP1, RUVBL2, DDX21, POLQ, TTF2	433	98	12983	3.05957	0.958044	0.0560263	7.54029
UP_SEQ_FEATURE	short sequence motif:DEAH box	6	1.06195	0.00737672	RECQL4, BLM, BRIP1, HELLS, TTF2, ERCC6L	561	42	19113	4.86707	0.999985	0.293077	11.5746
INTERPRO	IPR002464:DNA/RNA helicase, ATP-dependent, DEAH-box type, conserved site	4	0.707965	0.117252	RECQL4, BLM, BRIP1, TTF2	513	39	16659	3.33063	1	0.785997	85.4926
INTERPRO	IPR011545:DNA/RNA helicase, DEAD/DEAH box type, N-terminal	5	0.884956	0.117669	RECQL4, DDX18, BLM, DDX21, POLQ	513	61	16659	2.66178	1	0.78249	85.5985
Annotation Cluster 52	Enrichment Score: 3.077742158538227
Category	Term	Count	%	PValue	Genes	List Total	Pop Hits	Pop Total	Fold Enrichment	Bonferroni	Benjamini	FDR
PIR_SUPERFAMILY	PIRSF005719:structural maintenance of chromosomes protein	4	0.707965	0.000523505	SMC1A, SMC2, SMC3, SMC4	284	5	7396	20.8338	0.139988	0.0248216	0.692975
INTERPRO	IPR010935:SMCs flexible hinge	4	0.707965	0.000538592	SMC1A, SMC2, SMC3, SMC4	513	6	16659	21.6491	0.368427	0.0182138	0.830463
UP_SEQ_FEATURE	region of interest:Flexible hinge	4	0.707965	0.000801811	SMC1A, SMC2, SMC3, SMC4	561	7	19113	19.4683	0.699527	0.0556486	1.32382
UP_SEQ_FEATURE	compositionally biased region:Ala/Asp-rich (DA-box)	4	0.707965	0.00125502	SMC1A, SMC2, SMC3, SMC4	561	8	19113	17.0348	0.847783	0.0820074	2.06478
INTERPRO	IPR003395:RecF/RecN/SMC protein, N-terminal	4	0.707965	0.00144008	SMC1A, SMC2, SMC3, SMC4	513	8	16659	16.2368	0.707495	0.041503	2.20607
Annotation Cluster 53	Enrichment Score: 2.969955589898877
Category	Term	Count	%	PValue	Genes	List Total	Pop Hits	Pop Total	Fold Enrichment	Bonferroni	Benjamini	FDR
GOTERM_BP_FAT	GO:0046112~nucleobase biosynthetic process	8	1.41593	2.98703e-07	SHMT1, UMPS, CAD, PAICS, GMPS, PPAT, GART, PRPS1	515	14	13528	15.0103	0.000601407	5.6223e-06	0.000513984
GOTERM_BP_FAT	GO:0009112~nucleobase metabolic process	8	1.41593	1.58292e-05	SHMT1, UMPS, CAD, PAICS, GMPS, PPAT, GART, PRPS1	515	23	13528	9.13668	0.0313774	0.000243331	0.0272341
INTERPRO	IPR013816:ATP-grasp fold, subdomain 2	4	0.707965	0.0142351	ACACA, CAD, PAICS, GART	513	17	16659	7.64087	0.999995	0.237974	19.9032
SP_PIR_KEYWORDS	multifunctional enzyme	7	1.23894	0.0163959	MTHFD1, MTHFD2, UMPS, ACACA, CAD, PAICS, GART	563	70	19235	3.41652	0.998035	0.0818336	20.4352
INTERPRO	IPR013817:Pre-ATP-grasp fold	3	0.530973	0.0233447	ACACA, CAD, GART	513	8	16659	12.1776	1	0.331676	30.6251
INTERPRO	IPR011761:ATP-grasp fold	3	0.530973	0.0587872	ACACA, CAD, GART	513	13	16659	7.49393	1	0.577401	60.8525
Annotation Cluster 54	Enrichment Score: 2.8558473234235406
Category	Term	Count	%	PValue	Genes	List Total	Pop Hits	Pop Total	Fold Enrichment	Bonferroni	Benjamini	FDR
SMART	SM00088:PINT	5	0.884956	0.00089132	PSMD13, PSMD12, PSMD11, PSMD3, PSMD6	243	17	9079	10.9889	0.11025	0.0144958	1.03448
INTERPRO	IPR000717:Proteasome component region PCI	5	0.884956	0.00152582	PSMD13, PSMD12, PSMD11, PSMD3, PSMD6	513	17	16659	9.55108	0.728153	0.0424882	2.33596
UP_SEQ_FEATURE	domain:PCI	5	0.884956	0.00199032	PSMD13, PSMD12, PSMD11, PSMD3, PSMD6	561	19	19113	8.96566	0.949534	0.104712	3.25583
Annotation Cluster 55	Enrichment Score: 2.8091845192337046
Category	Term	Count	%	PValue	Genes	List Total	Pop Hits	Pop Total	Fold Enrichment	Bonferroni	Benjamini	FDR
SP_PIR_KEYWORDS	kinase	45	7.9646	1.06405e-06	CKS1B, FGFR4, NEK2, DTYMK, DCK, HK2, PRKDC, TTK, PKMYT1, CHEK1, AURKA, CHEK2, AURKB, TK2, TK1, VRK1, CDKN2A, CDKN2C, BUB1, MASTL, UCK2, CDC7, CDK1, MET, PFKP, CDK6, CDK7, PBK, CDK4, CDKN3, WEE1, SRPK1, CDK2, PLK4, CDKN1A, CDKN1B, MAPK13, NME1, PLK1, CKS2, BUB1B, PGK1, CIT, MELK, PRPS1	563	688	19235	2.23464	0.000401066	1.21559e-05	0.00147133
UP_SEQ_FEATURE	binding site:ATP	38	6.72566	1.83734e-06	FGFR4, NEK2, HK2, TTK, PKMYT1, CHEK1, AURKA, CHEK2, AURKB, VARS, IARS, KIF2C, VRK1, BUB1, MASTL, UCK2, TOP2A, MARS, CDC7, CDK1, LIG1, MET, CDK6, CDK7, PBK, CDK4, CDK2, SRPK1, WEE1, PLK4, MAPK13, NME1, PLK1, BUB1B, PGK1, CIT, MELK, PRPS1	561	542	19113	2.38864	0.00275039	0.000344213	0.00305252
SP_PIR_KEYWORDS	phosphotransferase	20	3.53982	7.36136e-06	CDK1, FGFR4, DTYMK, MET, HK2, PFKP, DCK, PRKDC, TTK, CDK6, AURKA, CDK7, CDK4, WEE1, CDK2, TK1, NME1, PLK1, MAPK13, PGK1	563	201	19235	3.39952	0.00277139	7.70871e-05	0.0101787
SP_PIR_KEYWORDS	serine/threonine-protein kinase	26	4.60177	0.000153842	NEK2, PKMYT1, TTK, PRKDC, AURKA, CHEK1, AURKB, CHEK2, VRK1, BUB1, MASTL, CDC7, CDK1, CDK6, PBK, CDK7, CDK4, SRPK1, CDK2, WEE1, PLK4, PLK1, MAPK13, BUB1B, CIT, MELK	563	381	19235	2.33148	0.0563528	0.001348	0.21252
GOTERM_MF_FAT	GO:0004674~protein serine/threonine kinase activity	30	5.30973	0.00024786	NEK2, HUS1, PKMYT1, TTK, PRKDC, AURKA, CHEK1, AURKB, CHEK2, VRK1, BUB1, MASTL, CDC7, CDK1, CCNH, CDK6, CDK7, PBK, CDK4, CDK2, SRPK1, WEE1, MNAT1, PLK4, CCND3, PLK1, MAPK13, BUB1B, CIT, MELK	433	430	12983	2.0919	0.137561	0.00434321	0.365197
INTERPRO	IPR008271:Serine/threonine protein kinase, active site	24	4.24779	0.000632536	CDC7, CDK1, NEK2, PKMYT1, TTK, CDK6, CHEK1, AURKA, CDK7, AURKB, PBK, CHEK2, CDK4, SRPK1, WEE1, CDK2, VRK1, MAPK13, PLK1, BUB1, BUB1B, MASTL, CIT, MELK	513	354	16659	2.20161	0.417091	0.0205446	0.974656
INTERPRO	IPR017441:Protein kinase, ATP binding site	28	4.95575	0.000894789	FGFR4, NEK2, PKMYT1, TTK, AURKA, CHEK1, AURKB, CHEK2, VRK1, BUB1, MASTL, CDC7, CDK1, MET, CDK6, CDK7, PBK, CDK4, CDK2, SRPK1, WEE1, PLK4, PLK1, MAPK13, BUB1B, STC1, CIT, MELK	513	455	16659	1.99838	0.534013	0.0269028	1.37614
UP_SEQ_FEATURE	domain:Protein kinase	27	4.77876	0.00152256	FGFR4, NEK2, PKMYT1, TTK, AURKA, CHEK1, AURKB, CHEK2, VRK1, BUB1, MASTL, CDC7, CDK1, MET, CDK6, PBK, CDK7, CDK4, CDK2, SRPK1, WEE1, PLK4, PLK1, MAPK13, BUB1B, CIT, MELK	561	469	19113	1.96136	0.89813	0.0873131	2.49974
SP_PIR_KEYWORDS	transferase	61	10.7965	0.00163853	DTYMK, EZH2, TTK, PKMYT1, CAD, AURKA, AURKB, PRIM1, PRIM2, MASTL, CDC7, CDK1, POLE, PFKP, CDK6, CDK7, PBK, CDK4, WEE1, SRPK1, CDK2, UMPS, NME1, BUB1B, MELK, PRPS1, BCAT1, FGFR4, SRM, NEK2, DCK, POLA1, HK2, HAT1, PRKDC, CHEK1, CHEK2, PDSS1, PPAT, TK1, TYMS, VRK1, POLE2, BUB1, UCK2, SHMT1, SHMT2, MET, WHSC1, GART, POLD3, PLK4, MAPK13, PLK1, POLD1, POLD2, DNMT1, CIT, PSAT1, PGK1, PARP1	563	1394	19235	1.49503	0.461104	0.0118187	2.24207
GOTERM_MF_FAT	GO:0004672~protein kinase activity	34	6.0177	0.0037548	FGFR4, NEK2, HUS1, PRKDC, PKMYT1, TTK, CHEK1, AURKA, CAD, AURKB, CHEK2, VRK1, BUB1, MASTL, CDC7, CDK1, CCNH, MET, CDK6, CDK7, PBK, CDK4, CDK2, SRPK1, WEE1, MNAT1, PLK4, CCND1, CCND3, PLK1, MAPK13, BUB1B, CIT, MELK	433	606	12983	1.68226	0.894161	0.0422697	5.40086
INTERPRO	IPR017442:Serine/threonine protein kinase-related	22	3.89381	0.00379333	CDC7, CDK1, NEK2, PKMYT1, TTK, CDK6, CHEK1, AURKA, CDK7, AURKB, PBK, CHEK2, CDK4, SRPK1, WEE1, CDK2, PLK4, MAPK13, PLK1, MASTL, CIT, MELK	513	359	16659	1.99003	0.960909	0.0838891	5.71329
SMART	SM00220:S_TKc	16	2.83186	0.00389799	CDK1, NEK2, TTK, CDK6, AURKA, CHEK1, CDK7, CHEK2, AURKB, CDK4, CDK2, PLK4, PLK1, MAPK13, CIT, MELK	243	259	9079	2.30809	0.400485	0.0498766	4.45231
UP_SEQ_FEATURE	active site:Proton acceptor	32	5.66372	0.00655887	FGFR4, NEK2, UNG, PKMYT1, TTK, AURKA, CHEK1, AURKB, CHEK2, VRK1, BUB1, MASTL, ENO1, CDC7, CDK1, MET, PFKP, CDK6, CDK7, PBK, CDK4, CDK2, SRPK1, WEE1, PLK4, PLK1, MAPK13, RRM1, BUB1B, TXNRD1, CIT, MELK	561	658	19113	1.65688	0.999948	0.280216	10.3564
INTERPRO	IPR000719:Protein kinase, core	26	4.60177	0.00669694	FGFR4, NEK2, PKMYT1, TTK, AURKA, CHEK1, AURKB, CHEK2, VRK1, BUB1, MASTL, CDC7, CDK1, MET, CDK6, PBK, CDK7, CDK4, CDK2, SRPK1, WEE1, PLK4, PLK1, MAPK13, CIT, MELK	513	476	16659	1.77377	0.996758	0.133499	9.87865
INTERPRO	IPR002290:Serine/threonine protein kinase	16	2.83186	0.0143668	CDK1, NEK2, TTK, CDK6, AURKA, CHEK1, CDK7, CHEK2, AURKB, CDK4, CDK2, PLK4, PLK1, MAPK13, CIT, MELK	513	259	16659	2.0061	0.999996	0.235354	20.0686
GOTERM_BP_FAT	GO:0006796~phosphate metabolic process	47	8.31858	0.0724715	FGFR4, SLC20A1, NEK2, HUS1, PRDX4, HK2, PRKDC, TTK, PKMYT1, CHEK1, AURKA, CAD, CHEK2, AURKB, VRK1, PPP2CA, PPP2CB, BUB1, MASTL, CDC7, PPP2R1A, CDK1, MSH2, MET, CDK6, CDK7, PBK, CDK4, PPP1CC, CDC25C, CDKN3, CDC25A, WEE1, SRPK1, CDK2, CDC25B, PLK4, CCND1, PTP4A3, MAPK13, NME1, PLK1, EIF2S1, PGK1, DUSP9, CIT, MELK	515	973	13528	1.26885	1	0.396528	72.5973
GOTERM_BP_FAT	GO:0006793~phosphorus metabolic process	47	8.31858	0.0724715	FGFR4, SLC20A1, NEK2, HUS1, PRDX4, HK2, PRKDC, TTK, PKMYT1, CHEK1, AURKA, CAD, CHEK2, AURKB, VRK1, PPP2CA, PPP2CB, BUB1, MASTL, CDC7, PPP2R1A, CDK1, MSH2, MET, CDK6, CDK7, PBK, CDK4, PPP1CC, CDC25C, CDKN3, CDC25A, WEE1, SRPK1, CDK2, CDC25B, PLK4, CCND1, PTP4A3, MAPK13, NME1, PLK1, EIF2S1, PGK1, DUSP9, CIT, MELK	515	973	13528	1.26885	1	0.396528	72.5973
GOTERM_BP_FAT	GO:0006468~protein amino acid phosphorylation	32	5.66372	0.139245	FGFR4, NEK2, HUS1, PRDX4, PRKDC, PKMYT1, TTK, AURKA, CAD, CHEK1, AURKB, CHEK2, VRK1, BUB1, MASTL, CDC7, CDK1, MET, CDK6, CDK7, PBK, CDK4, CDK2, SRPK1, WEE1, PLK4, CCND1, PLK1, MAPK13, EIF2S1, CIT, MELK	515	667	13528	1.26023	1	0.58012	92.4237
GOTERM_BP_FAT	GO:0016310~phosphorylation	36	6.37168	0.212638	FGFR4, NEK2, HUS1, PRDX4, HK2, PRKDC, PKMYT1, TTK, CHEK1, AURKA, CAD, AURKB, CHEK2, VRK1, BUB1, MASTL, CDC7, CDK1, MSH2, MET, CDK6, CDK7, PBK, CDK4, CDK2, SRPK1, WEE1, PLK4, CCND1, MAPK13, NME1, PLK1, EIF2S1, PGK1, CIT, MELK	515	800	13528	1.18206	1	0.726866	98.3652
Annotation Cluster 56	Enrichment Score: 2.713165258036391
Category	Term	Count	%	PValue	Genes	List Total	Pop Hits	Pop Total	Fold Enrichment	Bonferroni	Benjamini	FDR
BBID	26.cyclin-CDK_complexes	9	1.59292	7.02981e-06	CDK1, CDKN1A, CDKN1B, CDKN2A, CDKN2C, CDKN2D, CDK6, CDK4, CDK2	33	15	358	6.50909	0.000203845	6.79528e-05	0.00593542
BBID	4.cyclins_&_p27_cell_cycle	5	0.884956	0.000250255	CDK1, CDKN1B, CDK6, CDK4, CDK2	33	5	358	10.8485	0.00723202	0.00181293	0.211104
GOTERM_MF_FAT	GO:0004693~cyclin-dependent protein kinase activity	6	1.06195	0.00285517	CDK1, CCND3, CDK6, CDK7, CDK4, CDK2	433	30	12983	5.99677	0.818586	0.0335633	4.1322
PIR_SUPERFAMILY	PIRSF000564:kinase-related transforming protein	6	1.06195	0.0211567	CDK1, MAPK13, CDK6, CDK7, CDK4, CDK2	284	42	7396	3.72032	0.997885	0.428713	24.7212
SP_PIR_KEYWORDS	serine/threonine-specific protein kinase	4	0.707965	0.255722	CDK1, PLK1, CDK6, CDK2	563	60	19235	2.27768	1	0.646755	98.3159
Annotation Cluster 57	Enrichment Score: 2.5902439550372276
Category	Term	Count	%	PValue	Genes	List Total	Pop Hits	Pop Total	Fold Enrichment	Bonferroni	Benjamini	FDR
UP_SEQ_FEATURE	repeat:PC 2	3	0.530973	0.00252086	ANAPC1, PSMD1, PSMD2	561	3	19113	34.0695	0.977258	0.126395	4.10675
UP_SEQ_FEATURE	repeat:PC 3	3	0.530973	0.00252086	ANAPC1, PSMD1, PSMD2	561	3	19113	34.0695	0.977258	0.126395	4.10675
UP_SEQ_FEATURE	repeat:PC 1	3	0.530973	0.00252086	ANAPC1, PSMD1, PSMD2	561	3	19113	34.0695	0.977258	0.126395	4.10675
UP_SEQ_FEATURE	repeat:PC 4	3	0.530973	0.00252086	ANAPC1, PSMD1, PSMD2	561	3	19113	34.0695	0.977258	0.126395	4.10675
INTERPRO	IPR002015:Proteasome/cyclosome, regulatory subunit	3	0.530973	0.00277066	ANAPC1, PSMD1, PSMD2	513	3	16659	32.4737	0.906206	0.0636261	4.20385
Annotation Cluster 58	Enrichment Score: 2.4856644902931
Category	Term	Count	%	PValue	Genes	List Total	Pop Hits	Pop Total	Fold Enrichment	Bonferroni	Benjamini	FDR
GOTERM_MF_FAT	GO:0015631~tubulin binding	14	2.47788	2.61404e-05	KIF18A, NUSAP1, BRCA2, BIRC5, RACGAP1, BRCA1, NDE1, NDEL1, NME1, SKA2, CLASP1, MAPRE1, SKA1, STMN1	433	100	12983	4.19774	0.0154849	0.000678291	0.0385739
GOTERM_MF_FAT	GO:0008017~microtubule binding	9	1.59292	0.00261418	NDE1, NDEL1, KIF18A, NUSAP1, BIRC5, CLASP1, SKA2, SKA1, MAPRE1	433	72	12983	3.74798	0.790432	0.0334013	3.78967
GOTERM_MF_FAT	GO:0008092~cytoskeletal protein binding	18	3.18584	0.510929	DIAPH3, KIF18A, NUSAP1, BRCA2, ANLN, BIRC5, RACGAP1, COTL1, BRCA1, NDE1, YWHAH, NDEL1, NME1, CLASP1, SKA2, MAPRE1, SKA1, STMN1	433	504	12983	1.07085	1	0.964419	99.9974
Annotation Cluster 59	Enrichment Score: 2.408062520650294
Category	Term	Count	%	PValue	Genes	List Total	Pop Hits	Pop Total	Fold Enrichment	Bonferroni	Benjamini	FDR
GOTERM_BP_FAT	GO:0030071~regulation of mitotic metaphase/anaphase transition	8	1.41593	1.13823e-05	MAD2L1, DLGAP5, BUB1, CENPF, CDC23, TTK, CENPE, ESPL1	515	22	13528	9.55199	0.0226633	0.000176323	0.0195839
GOTERM_BP_FAT	GO:0010638~positive regulation of organelle organization	10	1.76991	0.00416494	UBE2N, PLK4, CDKN1B, DLGAP5, NPM1, DNMT1, NUSAP1, RANBP1, CENPE, ESPL1	515	83	13528	3.16481	0.999776	0.0424032	6.92985
GOTERM_BP_FAT	GO:0045842~positive regulation of mitotic metaphase/anaphase transition	3	0.530973	0.00421373	DLGAP5, CENPE, ESPL1	515	3	13528	26.268	0.999797	0.0426749	7.00828
GOTERM_BP_FAT	GO:0051785~positive regulation of nuclear division	4	0.707965	0.0675447	DLGAP5, NUSAP1, CENPE, ESPL1	515	25	13528	4.20287	1	0.381654	69.9819
GOTERM_BP_FAT	GO:0045840~positive regulation of mitosis	4	0.707965	0.0675447	DLGAP5, NUSAP1, CENPE, ESPL1	515	25	13528	4.20287	1	0.381654	69.9819
Annotation Cluster 60	Enrichment Score: 2.2276998071437553
Category	Term	Count	%	PValue	Genes	List Total	Pop Hits	Pop Total	Fold Enrichment	Bonferroni	Benjamini	FDR
UP_SEQ_FEATURE	active site:For GATase activity	5	0.884956	4.64679e-05	CTPS, CAD, ASNS, GMPS, PPAT	561	8	19113	21.2934	0.0672863	0.00463303	0.0771739
GOTERM_BP_FAT	GO:0006541~glutamine metabolic process	6	1.06195	0.000579922	CTPS, GGH, CAD, ASNS, GMPS, PPAT	515	19	13528	8.29515	0.689105	0.00709847	0.993208
SP_PIR_KEYWORDS	glutamine amidotransferase	4	0.707965	0.00124493	CTPS, ASNS, GMPS, PPAT	563	8	19235	17.0826	0.374768	0.0097363	1.70779
UP_SEQ_FEATURE	domain:Glutamine amidotransferase type-1	3	0.530973	0.00808011	CTPS, CAD, GMPS	561	5	19113	20.4417	0.999995	0.308245	12.6099
INTERPRO	IPR000991:Glutamine amidotransferase class-I, C-terminal	3	0.530973	0.00886379	CTPS, CAD, GMPS	513	5	16659	19.4842	0.999497	0.169089	12.8742
INTERPRO	IPR017926:Glutamine amidotransferase type 1	3	0.530973	0.0130264	CTPS, CAD, GMPS	513	6	16659	16.2368	0.999986	0.224458	18.3693
GOTERM_BP_FAT	GO:0009064~glutamine family amino acid metabolic process	7	1.23894	0.0135345	CTPS, GGH, CAD, ASNS, GMPS, GCLM, PPAT	515	52	13528	3.53607	1	0.113409	20.9019
GOTERM_MF_FAT	GO:0016884~carbon-nitrogen ligase activity, with glutamine as amido-N-donor	3	0.530973	0.0416521	CAD, ASNS, GMPS	433	10	12983	8.99515	1	0.272025	46.6298
KEGG_PATHWAY	hsa00250:Alanine, aspartate and glutamate metabolism	3	0.530973	0.505934	CAD, ASNS, PPAT	276	31	5085	1.78296	1	0.875071	99.9687
Annotation Cluster 61	Enrichment Score: 2.1946848585536918
Category	Term	Count	%	PValue	Genes	List Total	Pop Hits	Pop Total	Fold Enrichment	Bonferroni	Benjamini	FDR
GOTERM_BP_FAT	GO:0046112~nucleobase biosynthetic process	8	1.41593	2.98703e-07	SHMT1, UMPS, CAD, PAICS, GMPS, PPAT, GART, PRPS1	515	14	13528	15.0103	0.000601407	5.6223e-06	0.000513984
GOTERM_BP_FAT	GO:0009113~purine base biosynthetic process	6	1.06195	8.62138e-06	SHMT1, PAICS, GMPS, PPAT, GART, PRPS1	515	9	13528	17.512	0.0172136	0.000135643	0.0148339
GOTERM_BP_FAT	GO:0009112~nucleobase metabolic process	8	1.41593	1.58292e-05	SHMT1, UMPS, CAD, PAICS, GMPS, PPAT, GART, PRPS1	515	23	13528	9.13668	0.0313774	0.000243331	0.0272341
GOTERM_BP_FAT	GO:0006144~purine base metabolic process	6	1.06195	0.000116907	SHMT1, PAICS, GMPS, PPAT, GART, PRPS1	515	14	13528	11.2577	0.209795	0.00161146	0.200973
SP_PIR_KEYWORDS	purine biosynthesis	5	0.884956	0.000296039	MTHFD1, PAICS, GMPS, PPAT, GART	563	12	19235	14.2355	0.105619	0.00242365	0.40858
GOTERM_BP_FAT	GO:0009156~ribonucleoside monophosphate biosynthetic process	6	1.06195	0.00148002	UMPS, PAICS, GMPS, PPAT, GART, PRPS1	515	23	13528	6.85251	0.949358	0.0168058	2.51638
GOTERM_BP_FAT	GO:0009161~ribonucleoside monophosphate metabolic process	6	1.06195	0.00219499	UMPS, PAICS, GMPS, PPAT, GART, PRPS1	515	25	13528	6.30431	0.988032	0.0242867	3.71052
GOTERM_BP_FAT	GO:0034404~nucleobase, nucleoside and nucleotide biosynthetic process	17	3.00885	0.00285788	SHMT1, MSH2, CTPS, DTYMK, CAD, GMPS, PPAT, GART, MTHFD1, TYMS, UMPS, DHFR, NME1, RRM2, RRM1, PAICS, PRPS1	515	193	13528	2.31376	0.996862	0.0305141	4.80536
GOTERM_BP_FAT	GO:0034654~nucleobase, nucleoside, nucleotide and nucleic acid biosynthetic process	17	3.00885	0.00285788	SHMT1, MSH2, CTPS, DTYMK, CAD, GMPS, PPAT, GART, MTHFD1, TYMS, UMPS, DHFR, NME1, RRM2, RRM1, PAICS, PRPS1	515	193	13528	2.31376	0.996862	0.0305141	4.80536
GOTERM_BP_FAT	GO:0046148~pigment biosynthetic process	7	1.23894	0.00327926	SHMT1, IDI1, PAICS, GMPS, PPAT, GART, PRPS1	515	39	13528	4.71476	0.99866	0.0347574	5.4952
GOTERM_BP_FAT	GO:0009127~purine nucleoside monophosphate biosynthetic process	5	0.884956	0.00412155	PAICS, GMPS, PPAT, GART, PRPS1	515	18	13528	7.29666	0.999756	0.0421827	6.86005
GOTERM_BP_FAT	GO:0009168~purine ribonucleoside monophosphate biosynthetic process	5	0.884956	0.00412155	PAICS, GMPS, PPAT, GART, PRPS1	515	18	13528	7.29666	0.999756	0.0421827	6.86005
GOTERM_BP_FAT	GO:0009165~nucleotide biosynthetic process	16	2.83186	0.00493026	MSH2, CTPS, DTYMK, CAD, GMPS, PPAT, GART, MTHFD1, TYMS, UMPS, DHFR, NME1, RRM2, RRM1, PAICS, PRPS1	515	186	13528	2.25961	0.999952	0.0483166	8.15299
GOTERM_BP_FAT	GO:0009126~purine nucleoside monophosphate metabolic process	5	0.884956	0.00614517	PAICS, GMPS, PPAT, GART, PRPS1	515	20	13528	6.56699	0.999996	0.0579391	10.0636
GOTERM_BP_FAT	GO:0009167~purine ribonucleoside monophosphate metabolic process	5	0.884956	0.00614517	PAICS, GMPS, PPAT, GART, PRPS1	515	20	13528	6.56699	0.999996	0.0579391	10.0636
GOTERM_BP_FAT	GO:0042440~pigment metabolic process	7	1.23894	0.00676086	SHMT1, IDI1, PAICS, GMPS, PPAT, GART, PRPS1	515	45	13528	4.08613	0.999999	0.0629888	11.0175
GOTERM_BP_FAT	GO:0009124~nucleoside monophosphate biosynthetic process	7	1.23894	0.0112544	TYMS, UMPS, PAICS, GMPS, PPAT, GART, PRPS1	515	50	13528	3.67751	1	0.096348	17.6964
GOTERM_BP_FAT	GO:0044271~nitrogen compound biosynthetic process	22	3.89381	0.0126398	BCAT1, ODC1, SHMT1, SRM, MSH2, CTPS, DTYMK, ASNS, CAD, GMPS, PPAT, GART, MTHFD1, TYMS, UMPS, DHFR, NME1, RRM2, RRM1, PSAT1, PAICS, PRPS1	515	325	13528	1.77814	1	0.106723	19.6584
GOTERM_BP_FAT	GO:0006188~IMP biosynthetic process	3	0.530973	0.0195232	PAICS, PPAT, GART	515	6	13528	13.134	1	0.153668	28.7705
GOTERM_BP_FAT	GO:0006189~'de novo' IMP biosynthetic process	3	0.530973	0.0195232	PAICS, PPAT, GART	515	6	13528	13.134	1	0.153668	28.7705
GOTERM_BP_FAT	GO:0046040~IMP metabolic process	3	0.530973	0.0195232	PAICS, PPAT, GART	515	6	13528	13.134	1	0.153668	28.7705
INTERPRO	IPR000836:Phosphoribosyltransferase	3	0.530973	0.0294114	UMPS, PPAT, PRPS1	513	9	16659	10.8246	1	0.387188	37.0041
GOTERM_BP_FAT	GO:0009123~nucleoside monophosphate metabolic process	7	1.23894	0.0389123	TYMS, UMPS, PAICS, GMPS, PPAT, GART, PRPS1	515	66	13528	2.786	1	0.261241	49.4874
GOTERM_BP_FAT	GO:0009260~ribonucleotide biosynthetic process	8	1.41593	0.192654	UMPS, CTPS, NME1, PAICS, GMPS, PPAT, GART, PRPS1	515	124	13528	1.69471	1	0.695965	97.4837
GOTERM_BP_FAT	GO:0009259~ribonucleotide metabolic process	9	1.59292	0.19665	UMPS, CTPS, NME1, FIGNL1, PAICS, GMPS, PPAT, GART, PRPS1	515	147	13528	1.60824	1	0.701268	97.6897
GOTERM_BP_FAT	GO:0006163~purine nucleotide metabolic process	10	1.76991	0.276381	MTHFD1, NUDT1, NME1, MSH2, FIGNL1, PAICS, GMPS, PPAT, GART, PRPS1	515	186	13528	1.41226	1	0.802234	99.6176
GOTERM_BP_FAT	GO:0006164~purine nucleotide biosynthetic process	8	1.41593	0.331875	MTHFD1, NME1, MSH2, PAICS, GMPS, PPAT, GART, PRPS1	515	148	13528	1.41989	1	0.854074	99.9031
GOTERM_BP_FAT	GO:0009150~purine ribonucleotide metabolic process	7	1.23894	0.427652	NME1, FIGNL1, PAICS, GMPS, PPAT, GART, PRPS1	515	138	13528	1.33243	1	0.919979	99.9932
GOTERM_BP_FAT	GO:0009152~purine ribonucleotide biosynthetic process	6	1.06195	0.459496	NME1, PAICS, GMPS, PPAT, GART, PRPS1	515	117	13528	1.34707	1	0.933952	99.9975
UP_SEQ_FEATURE	metal ion-binding site:Magnesium	4	0.707965	0.664844	IDI1, PPAT, PRPS1, ENO1	561	116	19113	1.17481	1	1	100
Annotation Cluster 62	Enrichment Score: 2.1298728830781344
Category	Term	Count	%	PValue	Genes	List Total	Pop Hits	Pop Total	Fold Enrichment	Bonferroni	Benjamini	FDR
SP_PIR_KEYWORDS	ligase	24	4.24779	3.47119e-05	CTPS, LIG1, GARS, ACACA, ASNS, CAD, SAE1, UBE2C, VARS, GMPS, GCLM, BRCA1, GART, UBE2N, MTHFD1, IARS, UHRF1, MDM2, UBE2D1, PAICS, UBE2S, UBE2T, MARS, BARD1	563	305	19235	2.68841	0.0130013	0.000335497	0.0479882
GOTERM_MF_FAT	GO:0016879~ligase activity, forming carbon-nitrogen bonds	20	3.53982	0.000264247	ANAPC5, CTPS, ACACA, CDC23, ASNS, CAD, ANAPC11, UBE2C, GMPS, GCLM, BRCA1, GART, UBE2N, MTHFD1, MDM2, UBE2D1, PAICS, UBE2S, UBE2T, BARD1	433	231	12983	2.596	0.145959	0.00437309	0.389297
KEGG_PATHWAY	hsa04120:Ubiquitin mediated proteolysis	17	3.00885	0.00271373	ANAPC1, ANAPC5, SKP2, CDC23, CDC20, SAE1, SKP1, CDC16, ANAPC11, UBE2C, CDC27, BRCA1, UBE2N, MDM2, UBE2D1, UBE2S, CUL1	276	137	5085	2.28618	0.274327	0.016735	3.06206
SP_PIR_KEYWORDS	ubl conjugation pathway	27	4.77876	0.00431788	SAE1, CDC16, ANAPC11, CACYBP, FBXO5, UBE2D1, CUL1, CDCA3, ANAPC1, ANAPC5, DTL, USP1, SKP2, CDC23, CDC20, SKP1, UBE2C, CDC27, BRCA1, UBE2N, UHRF1, PSMD14, UCHL5, MDM2, UBE2S, UBE2T, BARD1	563	509	19235	1.8123	0.804338	0.0277351	5.80812
GOTERM_MF_FAT	GO:0004842~ubiquitin-protein ligase activity	11	1.9469	0.0250528	UBE2N, ANAPC5, CDC23, MDM2, ANAPC11, UBE2D1, UBE2C, UBE2S, BRCA1, UBE2T, BARD1	433	147	12983	2.24369	1	0.1851	31.2345
GOTERM_MF_FAT	GO:0016881~acid-amino acid ligase activity	13	2.30088	0.0365723	ANAPC5, CDC23, ANAPC11, UBE2C, GCLM, BRCA1, UBE2N, MDM2, UBE2D1, UBE2S, PAICS, UBE2T, BARD1	433	201	12983	1.93925	1	0.245392	42.2988
GOTERM_BP_FAT	GO:0016567~protein ubiquitination	10	1.76991	0.0374253	UBE2N, MDM2, SAE1, ANAPC11, UBE2D1, UBE2C, UBA52, BRCA1, RPS27A, BARD1	515	119	13528	2.20739	1	0.255816	48.1257
GOTERM_BP_FAT	GO:0070647~protein modification by small protein conjugation or removal	12	2.12389	0.0417346	UBE2N, PSMD14, USP1, MDM2, SAE1, ANAPC11, UBE2D1, UBE2C, UBA52, BRCA1, RPS27A, BARD1	515	160	13528	1.9701	1	0.275862	51.9799
GOTERM_MF_FAT	GO:0019787~small conjugating protein ligase activity	11	1.9469	0.0507804	UBE2N, ANAPC5, CDC23, MDM2, ANAPC11, UBE2D1, UBE2C, UBE2S, BRCA1, UBE2T, BARD1	433	166	12983	1.98688	1	0.309534	53.6603
GOTERM_BP_FAT	GO:0032446~protein modification by small protein conjugation	10	1.76991	0.0643545	UBE2N, MDM2, SAE1, ANAPC11, UBE2D1, UBE2C, UBA52, BRCA1, RPS27A, BARD1	515	132	13528	1.99	1	0.368952	68.1649
Annotation Cluster 63	Enrichment Score: 2.087513196725884
Category	Term	Count	%	PValue	Genes	List Total	Pop Hits	Pop Total	Fold Enrichment	Bonferroni	Benjamini	FDR
GOTERM_BP_FAT	GO:0022613~ribonucleoprotein complex biogenesis	20	3.53982	5.52566e-05	NCBP2, EXOSC8, BYSL, EXOSC2, SNRPD1, BOP1, MRTO4, EBNA1BP2, PA2G4, CDKN2A, DKC1, NOLC1, WDR77, BRIX1, NPM1, SNRPB, RRS1, GEMIN6, SNRPF, NHP2	515	180	13528	2.91866	0.105321	0.000772547	0.0950386
SP_PIR_KEYWORDS	ribosome biogenesis	8	1.41593	0.000455893	EBNA1BP2, DKC1, BYSL, BRIX1, RRS1, BOP1, NHP2, MRTO4	563	48	19235	5.6942	0.157946	0.00365099	0.62856
GOTERM_BP_FAT	GO:0042254~ribosome biogenesis	14	2.47788	0.000738851	EXOSC8, BYSL, EXOSC2, BOP1, MRTO4, EBNA1BP2, PA2G4, CDKN2A, NOLC1, DKC1, BRIX1, NPM1, RRS1, NHP2	515	122	13528	3.01436	0.774311	0.00898122	1.26377
SP_PIR_KEYWORDS	rrna processing	7	1.23894	0.00863663	EXOSC8, PA2G4, CDKN2A, DKC1, EXOSC2, BOP1, NHP2	563	61	19235	3.9206	0.961999	0.0498127	11.303
GOTERM_BP_FAT	GO:0006364~rRNA processing	8	1.41593	0.0605774	EXOSC8, PA2G4, CDKN2A, DKC1, NOLC1, EXOSC2, BOP1, NHP2	515	92	13528	2.28417	1	0.355008	65.8797
GOTERM_BP_FAT	GO:0016072~rRNA metabolic process	8	1.41593	0.0726668	EXOSC8, PA2G4, CDKN2A, DKC1, NOLC1, EXOSC2, BOP1, NHP2	515	96	13528	2.189	1	0.395356	72.6964
GOTERM_BP_FAT	GO:0034660~ncRNA metabolic process	14	2.47788	0.100141	EXOSC8, EXOSC2, GARS, BOP1, VARS, IARS, PA2G4, CDKN2A, NOLC1, DKC1, INTS7, NHP2, POP7, MARS	515	230	13528	1.59892	1	0.488489	83.727
GOTERM_BP_FAT	GO:0034470~ncRNA processing	10	1.76991	0.281505	EXOSC8, PA2G4, CDKN2A, DKC1, NOLC1, INTS7, EXOSC2, BOP1, NHP2, POP7	515	187	13528	1.4047	1	0.80758	99.6616
Annotation Cluster 64	Enrichment Score: 2.003245443598318
Category	Term	Count	%	PValue	Genes	List Total	Pop Hits	Pop Total	Fold Enrichment	Bonferroni	Benjamini	FDR
GOTERM_MF_FAT	GO:0035258~steroid hormone receptor binding	8	1.41593	0.000222012	CCNE1, YWHAH, RAN, FKBP4, PSMC3IP, RB1, CDK7, BRCA1	433	38	12983	6.31239	0.124146	0.00400878	0.32717
GOTERM_MF_FAT	GO:0050681~androgen receptor binding	6	1.06195	0.00146999	CCNE1, RAN, PSMC3IP, RB1, CDK7, BRCA1	433	26	12983	6.91935	0.584482	0.0197619	2.14777
GOTERM_MF_FAT	GO:0051427~hormone receptor binding	10	1.76991	0.00257078	CCNE1, YWHAH, PSMC5, RAN, FKBP4, PSMC3IP, RB1, CDK7, HMGA1, BRCA1	433	88	12983	3.40725	0.784917	0.0335731	3.72786
GOTERM_MF_FAT	GO:0035257~nuclear hormone receptor binding	9	1.59292	0.00398072	CCNE1, YWHAH, RAN, FKBP4, PSMC3IP, RB1, CDK7, HMGA1, BRCA1	433	77	12983	3.5046	0.907563	0.0431387	5.71698
GOTERM_MF_FAT	GO:0035259~glucocorticoid receptor binding	3	0.530973	0.0103331	YWHAH, FKBP4, PSMC3IP	433	5	12983	17.9903	0.997973	0.0923442	14.2128
GOTERM_BP_FAT	GO:0030521~androgen receptor signaling pathway	5	0.884956	0.0464889	CCNE1, RAN, RB1, CDK7, BRCA1	515	36	13528	3.64833	1	0.295247	55.9187
GOTERM_MF_FAT	GO:0003713~transcription coactivator activity	13	2.30088	0.0543769	RAN, PMF1, CDK7, RB1, HMGA1, BRCA1, MAX, CCNE1, PSMC3, WDR77, NPM1, PSMD9, TFDP1	433	214	12983	1.82145	1	0.324764	56.1852
GOTERM_BP_FAT	GO:0030518~steroid hormone receptor signaling pathway	6	1.06195	0.0686927	CCNE1, YWHAH, RAN, RB1, CDK7, BRCA1	515	58	13528	2.71738	1	0.383821	70.6115
GOTERM_BP_FAT	GO:0030522~intracellular receptor-mediated signaling pathway	6	1.06195	0.156016	CCNE1, YWHAH, RAN, RB1, CDK7, BRCA1	515	75	13528	2.10144	1	0.62111	94.5998
Annotation Cluster 65	Enrichment Score: 2.0000756369982953
Category	Term	Count	%	PValue	Genes	List Total	Pop Hits	Pop Total	Fold Enrichment	Bonferroni	Benjamini	FDR
GOTERM_BP_FAT	GO:0022411~cellular component disassembly	9	1.59292	0.000807762	KIF2C, CASP3, CDKN2A, NDEL1, KIF18A, STMN1, HMGA1, MYC, TTF2	515	53	13528	4.4606	0.803578	0.00969812	1.38087
GOTERM_BP_FAT	GO:0051261~protein depolymerization	3	0.530973	0.00821546	KIF2C, KIF18A, STMN1	515	4	13528	19.701	1	0.0743654	13.2335
GOTERM_BP_FAT	GO:0007019~microtubule depolymerization	3	0.530973	0.00821546	KIF2C, KIF18A, STMN1	515	4	13528	19.701	1	0.0743654	13.2335
GOTERM_BP_FAT	GO:0031109~microtubule polymerization or depolymerization	4	0.707965	0.0117318	KIF2C, KIF18A, FBXO5, STMN1	515	13	13528	8.08245	1	0.0998252	18.3775
GOTERM_BP_FAT	GO:0032984~macromolecular complex disassembly	5	0.884956	0.0158501	KIF2C, KIF18A, STMN1, HMGA1, TTF2	515	26	13528	5.05153	1	0.130031	24.0367
GOTERM_BP_FAT	GO:0034623~cellular macromolecular complex disassembly	5	0.884956	0.0158501	KIF2C, KIF18A, STMN1, HMGA1, TTF2	515	26	13528	5.05153	1	0.130031	24.0367
GOTERM_BP_FAT	GO:0043624~cellular protein complex disassembly	4	0.707965	0.0249293	KIF2C, KIF18A, STMN1, TTF2	515	17	13528	6.1807	1	0.186042	35.2348
GOTERM_BP_FAT	GO:0043241~protein complex disassembly	4	0.707965	0.0249293	KIF2C, KIF18A, STMN1, TTF2	515	17	13528	6.1807	1	0.186042	35.2348
Annotation Cluster 66	Enrichment Score: 1.9889123018588308
Category	Term	Count	%	PValue	Genes	List Total	Pop Hits	Pop Total	Fold Enrichment	Bonferroni	Benjamini	FDR
SP_PIR_KEYWORDS	rna-binding	30	5.30973	0.00129223	NCBP2, XPO1, SYNCRIP, IGF2BP3, APOBEC3B, DDX18, DKC1, NPM1, MAGOHB, LSM4, DDX21, HNRNPAB, MARS, XPOT, SNRPA1, EXOSC8, RAD51AP1, G3BP1, HNRNPA2B1, PNO1, EXOSC2, ILF3, SLBP, PA2G4, SFPQ, EIF2S1, SNRPB, THOC4, SNRPF, NHP2	563	540	19235	1.89807	0.385831	0.00970234	1.77214
GOTERM_CC_FAT	GO:0030529~ribonucleoprotein complex	30	5.30973	0.0127859	XPO1, SNRPD1, SYNCRIP, BOP1, RPS27, DKC1, NPM1, MRPL18, LSM4, GEMIN6, RPS27A, HSPA8, HNRNPAB, SNRPA1, HNRNPA2B1, ILF3, BRCA1, TTF2, SLBP, PSMA1, PA2G4, PPIH, ILF2, EIF2S1, SNRPB, THOC4, SNRPF, NHP2, POP7, UBA52	465	515	12782	1.60125	0.987415	0.0574108	16.0743
GOTERM_MF_FAT	GO:0003723~RNA binding	36	6.37168	0.0151146	NCBP2, XPO1, SNRPD1, SYNCRIP, IGF2BP3, APOBEC3B, DDX18, DKC1, NPM1, MAGOHB, LSM4, DDX21, HNRNPAB, MARS, XPOT, SNRPA1, EXOSC8, RAD51AP1, G3BP1, HNRNPA2B1, PNO1, EXOSC2, ILF3, RNASEH2A, SLBP, PSMA1, PA2G4, PSMA6, ILF2, SFPQ, EIF2S1, SNRPB, THOC4, SNRPF, NHP2, BARD1	433	718	12983	1.50337	0.999887	0.125157	20.1309
GOTERM_BP_FAT	GO:0006396~RNA processing	30	5.30973	0.044349	NCBP2, SNRPD1, SYNCRIP, BOP1, CDKN2A, DKC1, INTS7, PPP2CA, WDR77, MAGOHB, LSM4, GEMIN6, PPP2R1A, SNRPA1, EXOSC8, HNRNPA2B1, EXOSC2, SRPK1, TTF2, SLBP, PA2G4, PPIH, NOLC1, SFPQ, SNRPB, THOC4, SMC1A, SNRPF, NHP2, POP7	515	547	13528	1.44066	1	0.284413	54.1851
Annotation Cluster 67	Enrichment Score: 1.9838985919631238
Category	Term	Count	%	PValue	Genes	List Total	Pop Hits	Pop Total	Fold Enrichment	Bonferroni	Benjamini	FDR
GOTERM_MF_FAT	GO:0000217~DNA secondary structure binding	4	0.707965	0.00264576	RECQL4, MSH6, BLM, MSH2	433	9	12983	13.3261	0.794357	0.0330914	3.83462
GOTERM_BP_FAT	GO:0000018~regulation of DNA recombination	5	0.884956	0.0158501	MSH6, BLM, MSH2, MRE11A, KPNA2	515	26	13528	5.05153	1	0.130031	24.0367
GOTERM_BP_FAT	GO:0045910~negative regulation of DNA recombination	3	0.530973	0.0266516	MSH6, BLM, MSH2	515	7	13528	11.2577	1	0.196978	37.1753
Annotation Cluster 68	Enrichment Score: 1.964659784072419
Category	Term	Count	%	PValue	Genes	List Total	Pop Hits	Pop Total	Fold Enrichment	Bonferroni	Benjamini	FDR
GOTERM_MF_FAT	GO:0008134~transcription factor binding	34	6.0177	0.000220215	E2F1, E2F2, HMGB1, E2F5, PRKDC, VARS, CCNE1, MAX, SAP30, CDKN2A, CASP8AP2, PSMC3IP, WDR77, NPM1, TFDP1, TRIP13, ENO1, PSMD9, RAN, RBL1, TP53, CENPF, RB1, CDK7, PMF1, HMGA1, BRCA1, HDAC2, PSMC5, HDAC1, PSMC3, DNMT1, PARP1, SMARCA4	433	513	12983	1.98723	0.123206	0.00410041	0.324526
GOTERM_MF_FAT	GO:0016563~transcription activator activity	23	4.0708	0.0192425	E2F1, E2F3, RAN, BRCA2, ILF3, RB1, CDK7, PMF1, MYBL1, HMGA1, BRCA1, CCNE1, MAX, YWHAH, HDAC2, HDAC1, PSMC3, WDR77, NPM1, FOSL1, SMARCA4, TFDP1, PSMD9	433	410	12983	1.68202	0.999991	0.150728	24.9315
GOTERM_MF_FAT	GO:0003713~transcription coactivator activity	13	2.30088	0.0543769	RAN, PMF1, CDK7, RB1, HMGA1, BRCA1, MAX, CCNE1, PSMC3, WDR77, NPM1, PSMD9, TFDP1	433	214	12983	1.82145	1	0.324764	56.1852
GOTERM_MF_FAT	GO:0003712~transcription cofactor activity	19	3.36283	0.060095	E2F1, RAN, RB1, CDK7, PMF1, HMGA1, BRCA1, CCNE1, SAP30, MAX, PSMC5, CASP8AP2, PSMC3, WDR77, NPM1, PSMD9, ENO1, TRIP13, TFDP1	433	363	12983	1.5694	1	0.346418	59.937
Annotation Cluster 69	Enrichment Score: 1.9486125725594703
Category	Term	Count	%	PValue	Genes	List Total	Pop Hits	Pop Total	Fold Enrichment	Bonferroni	Benjamini	FDR
GOTERM_MF_FAT	GO:0019206~nucleoside kinase activity	5	0.884956	0.000927866	DTYMK, DCK, UCK2, TK2, TK1	433	14	12983	10.7085	0.425464	0.013426	1.36074
GOTERM_MF_FAT	GO:0019136~deoxynucleoside kinase activity	3	0.530973	0.00633908	DCK, TK2, TK1	433	4	12983	22.4879	0.97755	0.0644352	8.9587
GOTERM_MF_FAT	GO:0019205~nucleobase, nucleoside, nucleotide kinase activity	6	1.06195	0.0135615	NME1, DTYMK, DCK, UCK2, TK2, TK1	433	43	12983	4.18379	0.999712	0.116187	18.2517
KEGG_PATHWAY	hsa00983:Drug metabolism	5	0.884956	0.201247	UMPS, UCK2, GMPS, TK2, TK1	276	43	5085	2.14232	1	0.586805	92.3587
Annotation Cluster 70	Enrichment Score: 1.933726073677391
Category	Term	Count	%	PValue	Genes	List Total	Pop Hits	Pop Total	Fold Enrichment	Bonferroni	Benjamini	FDR
GOTERM_CC_FAT	GO:0000792~heterochromatin	8	1.41593	0.000611513	HDAC2, INCENP, CBX3, H2AFX, CBX1, HELLS, SMARCA4, CBX5	465	41	12782	5.36355	0.187775	0.0034603	0.829544
SMART	SM00300:ChSh	3	0.530973	0.00208546	CBX3, CBX1, CBX5	243	3	9079	37.3621	0.239273	0.0299297	2.40508
UP_SEQ_FEATURE	domain:Chromo 2; shadow subtype	3	0.530973	0.00252086	CBX3, CBX1, CBX5	561	3	19113	34.0695	0.977258	0.126395	4.10675
INTERPRO	IPR008251:Chromo shadow	3	0.530973	0.00277066	CBX3, CBX1, CBX5	513	3	16659	32.4737	0.906206	0.0636261	4.20385
INTERPRO	IPR018125:Chromo shadow, subgroup	3	0.530973	0.00277066	CBX3, CBX1, CBX5	513	3	16659	32.4737	0.906206	0.0636261	4.20385
PIR_SUPERFAMILY	PIRSF009341:heterochromatin protein 1 (HP1)	3	0.530973	0.00426655	CBX3, CBX1, CBX5	284	3	7396	26.0423	0.708115	0.16131	5.51983
INTERPRO	IPR017984:Chromo domain subgroup	3	0.530973	0.0233447	CBX3, CBX1, CBX5	513	8	16659	12.1776	1	0.331676	30.6251
UP_SEQ_FEATURE	domain:Chromo 1	3	0.530973	0.046569	CBX3, CBX1, CBX5	561	12	19113	8.51738	1	0.795778	54.7194
GOTERM_CC_FAT	GO:0005720~nuclear heterochromatin	4	0.707965	0.0865964	CBX3, H2AFX, CBX1, CBX5	465	29	12782	3.79147	1	0.284478	70.8719
SMART	SM00298:CHROMO	3	0.530973	0.209491	CBX3, CBX1, CBX5	243	32	9079	3.5027	1	0.769254	93.5516
INTERPRO	IPR000953:Chromo domain	3	0.530973	0.258026	CBX3, CBX1, CBX5	513	32	16659	3.04441	1	0.964902	99.0144
Annotation Cluster 71	Enrichment Score: 1.8735367761966688
Category	Term	Count	%	PValue	Genes	List Total	Pop Hits	Pop Total	Fold Enrichment	Bonferroni	Benjamini	FDR
BBID	1.RBphosphoE2F	13	2.30088	2.39738e-12	E2F1, CDK1, RBL1, TP53, TK1, TYMS, CDKN1A, CDKN1B, DHFR, CDKN2A, NOLC1, CDKN2C, CDKN2D	33	14	358	10.0736	6.95251e-11	6.95251e-11	2.02425e-09
GOTERM_MF_FAT	GO:0016538~cyclin-dependent protein kinase regulator activity	10	1.76991	8.83384e-10	CCNE2, CKS1B, CDKN1A, CCND1, CASP3, CDKN1B, CDKN2A, CDKN2C, CDKN2D, CKS2	433	17	12983	17.6375	5.2738e-07	4.39484e-08	1.3038e-06
BBID	26.cyclin-CDK_complexes	9	1.59292	7.02981e-06	CDK1, CDKN1A, CDKN1B, CDKN2A, CDKN2C, CDKN2D, CDK6, CDK4, CDK2	33	15	358	6.50909	0.000203845	6.79528e-05	0.00593542
GOTERM_MF_FAT	GO:0004861~cyclin-dependent protein kinase inhibitor activity	6	1.06195	8.74807e-06	CDKN1A, CASP3, CDKN1B, CDKN2A, CDKN2C, CDKN2D	433	10	12983	17.9903	0.00520901	0.000248665	0.0129106
GOTERM_BP_FAT	GO:0007050~cell cycle arrest	14	2.47788	0.000138576	MSH2, TP53, RB1, CDKN3, CDKN1A, PA2G4, CDKN1B, CDKN2A, CDKN2C, CDKN2D, KIF20B, MYC, CUL1, BARD1	515	103	13528	3.5704	0.243544	0.00187148	0.238183
GOTERM_MF_FAT	GO:0030291~protein serine/threonine kinase inhibitor activity	6	1.06195	0.000177037	CDKN1A, CASP3, CDKN1B, CDKN2A, CDKN2C, CDKN2D	433	17	12983	10.5825	0.100306	0.00351715	0.260973
GOTERM_MF_FAT	GO:0019887~protein kinase regulator activity	11	1.9469	0.000340564	CCNE2, CKS1B, CDKN1A, CCND1, CASP3, CDKN1B, CDKN2A, CDKN2C, CDKN2D, CKS2, CD24	433	81	12983	4.07188	0.184008	0.0054809	0.501466
GOTERM_MF_FAT	GO:0019207~kinase regulator activity	11	1.9469	0.00102847	CCNE2, CKS1B, CDKN1A, CCND1, CASP3, CDKN1B, CDKN2A, CDKN2C, CDKN2D, CKS2, CD24	433	93	12983	3.54647	0.458987	0.01452	1.50724
GOTERM_BP_FAT	GO:0030308~negative regulation of cell growth	11	1.9469	0.00253611	PPP2R1A, CDKN1A, CDKN1B, CDKN2A, CDKN2C, CDKN2D, PPP2CA, TP53, RB1, SPP1, ENO1	515	92	13528	3.14073	0.993989	0.0275596	4.2754
GOTERM_BP_FAT	GO:0045792~negative regulation of cell size	11	1.9469	0.00433149	PPP2R1A, CDKN1A, CDKN1B, CDKN2A, CDKN2C, CDKN2D, PPP2CA, TP53, RB1, SPP1, ENO1	515	99	13528	2.91866	0.99984	0.0434082	7.19732
GOTERM_MF_FAT	GO:0004860~protein kinase inhibitor activity	6	1.06195	0.00641675	CDKN1A, CASP3, CDKN1B, CDKN2A, CDKN2C, CDKN2D	433	36	12983	4.99731	0.978574	0.0641135	9.06368
GOTERM_BP_FAT	GO:0042326~negative regulation of phosphorylation	7	1.23894	0.00676086	PPP2R1A, CDKN1A, CDKN1B, CDKN2A, CDKN2C, CDKN2D, PPP2CA	515	45	13528	4.08613	0.999999	0.0629888	11.0175
GOTERM_BP_FAT	GO:0045736~negative regulation of cyclin-dependent protein kinase activity	4	0.707965	0.00716201	CDKN1A, CASP3, CDKN1B, CDKN2A	515	11	13528	9.55199	0.999999	0.0660048	11.6339
GOTERM_MF_FAT	GO:0019210~kinase inhibitor activity	6	1.06195	0.00722108	CDKN1A, CASP3, CDKN1B, CDKN2A, CDKN2C, CDKN2D	433	37	12983	4.86224	0.986788	0.0684713	10.1441
PIR_SUPERFAMILY	PIRSF036346:cyclin-dependent kinase inhibitor p19	3	0.530973	0.00831758	CDKN2A, CDKN2C, CDKN2D	284	4	7396	19.5317	0.909778	0.259689	10.4988
GOTERM_BP_FAT	GO:0045926~negative regulation of growth	11	1.9469	0.00902402	PPP2R1A, CDKN1A, CDKN1B, CDKN2A, CDKN2C, CDKN2D, PPP2CA, TP53, RB1, SPP1, ENO1	515	110	13528	2.6268	1	0.0803363	14.4426
GOTERM_BP_FAT	GO:0010563~negative regulation of phosphorus metabolic process	7	1.23894	0.00926006	PPP2R1A, CDKN1A, CDKN1B, CDKN2A, CDKN2C, CDKN2D, PPP2CA	515	48	13528	3.83074	1	0.0819977	14.7926
GOTERM_BP_FAT	GO:0045936~negative regulation of phosphate metabolic process	7	1.23894	0.00926006	PPP2R1A, CDKN1A, CDKN1B, CDKN2A, CDKN2C, CDKN2D, PPP2CA	515	48	13528	3.83074	1	0.0819977	14.7926
SP_PIR_KEYWORDS	protein kinase inhibitor	4	0.707965	0.0104602	CDKN1A, CDKN1B, CDKN2A, CDKN2C	563	16	19235	8.5413	0.981018	0.0558338	13.5327
GOTERM_BP_FAT	GO:0001558~regulation of cell growth	15	2.65487	0.0162251	TMEM97, PPP2R1A, TNFRSF12A, FOXM1, TP53, RB1, CDKN1A, CDKN2A, CDKN1B, CDKN2C, PPP2CA, CDKN2D, ENO1, SPP1, CYR61	515	194	13528	2.03103	1	0.132384	24.5332
GOTERM_BP_FAT	GO:0006469~negative regulation of protein kinase activity	8	1.41593	0.0473236	PPP2R1A, CDKN1A, CASP3, CDKN1B, CDKN2A, PPP2CA, RB1, DUSP9	515	87	13528	2.41544	1	0.297062	56.578
GOTERM_BP_FAT	GO:0008361~regulation of cell size	14	2.47788	0.050934	PPP2R1A, TNFRSF12A, TP53, RB1, CDK4, CDKN1A, CDKN1B, CDKN2A, CDKN2C, PPP2CA, CDKN2D, NPM1, ENO1, SPP1	515	206	13528	1.7852	1	0.314336	59.3243
GOTERM_BP_FAT	GO:0033673~negative regulation of kinase activity	8	1.41593	0.0550298	PPP2R1A, CDKN1A, CASP3, CDKN1B, CDKN2A, PPP2CA, RB1, DUSP9	515	90	13528	2.33493	1	0.330615	62.2416
GOTERM_BP_FAT	GO:0040008~regulation of growth	20	3.53982	0.0615583	PPP2R1A, TMEM97, TNFRSF12A, FOXM1, TP53, RB1, CDKN1A, CDKN2A, CDKN1B, CDKN2C, CDKN2D, PPP2CA, RUVBL2, RUVBL1, PARP1, UBA52, RPS27A, CYR61, ENO1, SPP1	515	341	13528	1.54064	1	0.358727	66.4875
GOTERM_BP_FAT	GO:0051348~negative regulation of transferase activity	8	1.41593	0.0726668	PPP2R1A, CDKN1A, CASP3, CDKN1B, CDKN2A, PPP2CA, RB1, DUSP9	515	96	13528	2.189	1	0.395356	72.6964
GOTERM_BP_FAT	GO:0030888~regulation of B cell proliferation	4	0.707965	0.0886189	CDKN1A, CASP3, CDKN2A, CD24	515	28	13528	3.75257	1	0.451695	79.7442
GOTERM_BP_FAT	GO:0050864~regulation of B cell activation	5	0.884956	0.127813	CDKN1A, CASP3, CDKN2A, HMGB3, CD24	515	51	13528	2.57529	1	0.559435	90.4928
GOTERM_BP_FAT	GO:0000188~inactivation of MAPK activity	3	0.530973	0.175071	PPP2R1A, PPP2CA, DUSP9	515	20	13528	3.94019	1	0.663378	96.3545
GOTERM_BP_FAT	GO:0032535~regulation of cellular component size	14	2.47788	0.232069	PPP2R1A, TNFRSF12A, TP53, RB1, CDK4, CDKN1A, CDKN1B, CDKN2A, CDKN2C, PPP2CA, CDKN2D, NPM1, ENO1, SPP1	515	271	13528	1.35702	1	0.752371	98.9366
GOTERM_BP_FAT	GO:0050670~regulation of lymphocyte proliferation	5	0.884956	0.387863	CDKN1A, CASP3, CDKN2A, BLM, CD24	515	83	13528	1.58241	1	0.898543	99.9785
GOTERM_BP_FAT	GO:0032944~regulation of mononuclear cell proliferation	5	0.884956	0.396527	CDKN1A, CASP3, CDKN2A, BLM, CD24	515	84	13528	1.56357	1	0.904031	99.9832
GOTERM_BP_FAT	GO:0070663~regulation of leukocyte proliferation	5	0.884956	0.396527	CDKN1A, CASP3, CDKN2A, BLM, CD24	515	84	13528	1.56357	1	0.904031	99.9832
GOTERM_BP_FAT	GO:0043407~negative regulation of MAP kinase activity	3	0.530973	0.399637	PPP2R1A, PPP2CA, DUSP9	515	36	13528	2.189	1	0.905793	99.9846
GOTERM_MF_FAT	GO:0004857~enzyme inhibitor activity	10	1.76991	0.54579	CDKN1A, CASP3, CDKN1B, CDKN2A, SERPINE2, CDKN2C, CDKN2D, ANP32E, BIRC5, PTTG1	433	270	12983	1.11051	1	0.972582	99.9991
GOTERM_BP_FAT	GO:0043405~regulation of MAP kinase activity	5	0.884956	0.788577	PPP2R1A, PPP2CA, MET, CD24, DUSP9	515	141	13528	0.931488	1	0.997087	100
UP_SEQ_FEATURE	repeat:ANK 3	5	0.884956	0.823849	CDKN2A, CDKN2C, CDKN2D, PSMD10, BARD1	561	194	19113	0.87808	1	1	100
UP_SEQ_FEATURE	repeat:ANK 4	4	0.707965	0.845645	CDKN2A, CDKN2C, CDKN2D, PSMD10	561	158	19113	0.862519	1	1	100
SMART	SM00248:ANK	5	0.884956	0.883561	CDKN2A, CDKN2C, CDKN2D, PSMD10, BARD1	243	238	9079	0.784919	1	0.999916	100
UP_SEQ_FEATURE	repeat:ANK 1	5	0.884956	0.909948	CDKN2A, CDKN2C, CDKN2D, PSMD10, BARD1	561	231	19113	0.737435	1	1	100
UP_SEQ_FEATURE	repeat:ANK 2	5	0.884956	0.91164	CDKN2A, CDKN2C, CDKN2D, PSMD10, BARD1	561	232	19113	0.734257	1	1	100
SP_PIR_KEYWORDS	ank repeat	5	0.884956	0.923187	CDKN2A, CDKN2C, CDKN2D, PSMD10, BARD1	563	240	19235	0.711775	1	0.999003	100
INTERPRO	IPR002110:Ankyrin	5	0.884956	0.937428	CDKN2A, CDKN2C, CDKN2D, PSMD10, BARD1	513	238	16659	0.68222	1	1	100
GOTERM_BP_FAT	GO:0000165~MAPKKK cascade	4	0.707965	0.973007	PPP2R1A, PPP2CA, MET, DUSP9	515	184	13528	0.571043	1	0.999995	100
GOTERM_BP_FAT	GO:0007243~protein kinase cascade	8	1.41593	0.988392	SS18, PPP2R1A, MAPK13, PPP2CA, MET, PRDX4, DUSP9, SRPK1	515	370	13528	0.567956	1	1	100
Annotation Cluster 72	Enrichment Score: 1.8414289359607219
Category	Term	Count	%	PValue	Genes	List Total	Pop Hits	Pop Total	Fold Enrichment	Bonferroni	Benjamini	FDR
GOTERM_CC_FAT	GO:0005658~alpha DNA polymerase:primase complex	5	0.884956	2.42647e-05	PRIM1, PRIM2, POLA1, POLA2, MCM3	465	6	12782	22.9068	0.00821615	0.000171862	0.0330382
GOTERM_MF_FAT	GO:0003896~DNA primase activity	3	0.530973	0.00633908	PRIM1, PRIM2, POLA1	433	4	12983	22.4879	0.97755	0.0644352	8.9587
SP_PIR_KEYWORDS	nucleotidyltransferase	8	1.41593	0.00672494	POLD3, PRIM1, POLE2, POLD1, POLD2, PRIM2, POLE, POLA1	563	76	19235	3.59634	0.921438	0.0408451	8.90847
GOTERM_MF_FAT	GO:0003899~DNA-directed RNA polymerase activity	4	0.707965	0.171337	PRIM1, POLR3K, PRIM2, POLA1	433	43	12983	2.78919	1	0.660017	93.758
GOTERM_MF_FAT	GO:0034062~RNA polymerase activity	4	0.707965	0.171337	PRIM1, POLR3K, PRIM2, POLA1	433	43	12983	2.78919	1	0.660017	93.758
SP_PIR_KEYWORDS	dna-directed rna polymerase	3	0.530973	0.294464	PRIM1, POLR3K, PRIM2	563	37	19235	2.77015	1	0.694148	99.1958
Annotation Cluster 73	Enrichment Score: 1.8186330392243506
Category	Term	Count	%	PValue	Genes	List Total	Pop Hits	Pop Total	Fold Enrichment	Bonferroni	Benjamini	FDR
GOTERM_CC_FAT	GO:0000159~protein phosphatase type 2A complex	6	1.06195	0.000608377	PPP2R1A, PPP2R5A, PPP2CA, PPP2R5D, PPP2R5C, PPP2CB	465	20	12782	8.24645	0.186908	0.00350083	0.825306
INTERPRO	IPR002554:Protein phosphatase 2A, regulatory B subunit, B56	3	0.530973	0.00886379	PPP2R5A, PPP2R5D, PPP2R5C	513	5	16659	19.4842	0.999497	0.169089	12.8742
PIR_SUPERFAMILY	PIRSF028043:serine/threonine-protein phosphatase 2A, subunit B56	3	0.530973	0.0135136	PPP2R5A, PPP2R5D, PPP2R5C	284	5	7396	15.6254	0.980128	0.352984	16.5299
PIR_SUPERFAMILY	PIRSF028043:PP2A_B56	3	0.530973	0.0135136	PPP2R5A, PPP2R5D, PPP2R5C	284	5	7396	15.6254	0.980128	0.352984	16.5299
GOTERM_CC_FAT	GO:0008287~protein serine/threonine phosphatase complex	6	1.06195	0.0142495	PPP2R1A, PPP2R5A, PPP2CA, PPP2R5D, PPP2R5C, PPP2CB	465	40	12782	4.12323	0.992401	0.0621885	17.753
GOTERM_MF_FAT	GO:0008601~protein phosphatase type 2A regulator activity	4	0.707965	0.0175784	PPP2R1A, PPP2R5A, PPP2R5D, PPP2R5C	433	17	12983	7.05502	0.999975	0.140369	23.0296
GOTERM_MF_FAT	GO:0019888~protein phosphatase regulator activity	5	0.884956	0.0992044	PPP2R1A, PPP2R5A, PPP2R5D, PPP2R5C, ANP32E	433	53	12983	2.82866	1	0.488637	78.6044
GOTERM_MF_FAT	GO:0019208~phosphatase regulator activity	5	0.884956	0.115422	PPP2R1A, PPP2R5A, PPP2R5D, PPP2R5C, ANP32E	433	56	12983	2.67713	1	0.537322	83.6366
Annotation Cluster 74	Enrichment Score: 1.7696482045826818
Category	Term	Count	%	PValue	Genes	List Total	Pop Hits	Pop Total	Fold Enrichment	Bonferroni	Benjamini	FDR
INTERPRO	IPR018316:Tubulin/FtsZ, 2-layer sandwich domain	7	1.23894	4.0134e-05	TUBB, TUBB2A, TUBB6, TUBA4A, TUBG1, TUBA1A, TUBB3	513	22	16659	10.3325	0.0336556	0.00171029	0.0621069
INTERPRO	IPR017975:Tubulin, conserved site	7	1.23894	5.28968e-05	TUBB, TUBB2A, TUBB6, TUBA4A, TUBG1, TUBA1A, TUBB3	513	23	16659	9.8833	0.0441193	0.00214637	0.0818495
INTERPRO	IPR003008:Tubulin/FtsZ, GTPase domain	7	1.23894	6.87086e-05	TUBB, TUBB2A, TUBB6, TUBA4A, TUBG1, TUBA1A, TUBB3	513	24	16659	9.47149	0.056926	0.00266057	0.106304
INTERPRO	IPR000217:Tubulin	7	1.23894	6.87086e-05	TUBB, TUBB2A, TUBB6, TUBA4A, TUBG1, TUBA1A, TUBB3	513	24	16659	9.47149	0.056926	0.00266057	0.106304
PIR_SUPERFAMILY	PIRSF002306:tubulin	7	1.23894	0.000132245	TUBB, TUBB2A, TUBB6, TUBA4A, TUBG1, TUBA1A, TUBB3	284	22	7396	8.28617	0.0373727	0.00947705	0.175476
GOTERM_BP_FAT	GO:0051258~protein polymerization	8	1.41593	0.00236072	TUBB, TUBB2A, TUBB6, TUBA4A, FBXO5, TUBG1, TUBA1A, TUBB3	515	49	13528	4.28865	0.991435	0.0258154	3.98535
INTERPRO	IPR002453:Beta tubulin	4	0.707965	0.00396055	TUBB, TUBB2A, TUBB6, TUBB3	513	11	16659	11.8086	0.966124	0.0852281	5.95799
INTERPRO	IPR013838:Beta tubulin, autoregulation binding site	4	0.707965	0.0166993	TUBB, TUBB2A, TUBB6, TUBB3	513	18	16659	7.21637	0.999999	0.263343	22.947
KEGG_PATHWAY	hsa05130:Pathogenic Escherichia coli infection	6	1.06195	0.193335	TUBB, TUBB2A, TUBB6, TUBA4A, TUBA1A, TUBB3	276	57	5085	1.93936	1	0.582807	91.4462
KEGG_PATHWAY	hsa04540:Gap junction	7	1.23894	0.349941	CDK1, TUBB, TUBB2A, TUBB6, TUBA4A, TUBA1A, TUBB3	276	89	5085	1.44907	1	0.76591	99.2766
GOTERM_MF_FAT	GO:0003924~GTPase activity	9	1.59292	0.404131	TUBB, NUDT1, TUBB2A, RAN, TUBB6, TUBA4A, TUBG1, TUBA1A, TUBB3	433	211	12983	1.27893	1	0.92062	99.952
GOTERM_MF_FAT	GO:0019001~guanyl nucleotide binding	13	2.30088	0.622621	RAN, TUBB2A, FKBP4, TPX2, TUBB, NOLC1, NME1, TUBB6, TUBA4A, TUBG1, TUBA1A, TUBB3, PRPS1	433	382	12983	1.02039	1	0.986985	99.9999
GOTERM_MF_FAT	GO:0032561~guanyl ribonucleotide binding	13	2.30088	0.622621	RAN, TUBB2A, FKBP4, TPX2, TUBB, NOLC1, NME1, TUBB6, TUBA4A, TUBG1, TUBA1A, TUBB3, PRPS1	433	382	12983	1.02039	1	0.986985	99.9999
GOTERM_MF_FAT	GO:0005525~GTP binding	12	2.12389	0.698455	TUBB, NOLC1, TUBB2A, NME1, RAN, FKBP4, TPX2, TUBB6, TUBA4A, TUBG1, TUBA1A, TUBB3	433	372	12983	0.96722	1	0.993755	100
SP_PIR_KEYWORDS	gtp-binding	9	1.59292	0.749	TUBB, NOLC1, TUBB2A, RAN, TUBB6, TUBA4A, TUBG1, TUBA1A, TUBB3	563	329	19235	0.93461	1	0.980706	100
UP_SEQ_FEATURE	nucleotide phosphate-binding region:GTP	8	1.41593	0.764877	TUBB, TUBB2A, RAN, TUBB6, TUBA4A, TUBG1, TUBA1A, TUBB3	561	295	19113	0.923919	1	1	100
GOTERM_MF_FAT	GO:0005198~structural molecule activity	16	2.83186	0.938973	LMNB1, TUBB2A, LMNB2, PMF1, NUP155, TUBB, RPS27, TMEM48, TUBA4A, TUBB6, MRPL18, TUBG1, TUBA1A, RPS27A, TUBB3, UBA52	433	634	12983	0.75669	1	0.999976	100
Annotation Cluster 75	Enrichment Score: 1.7079859589794144
Category	Term	Count	%	PValue	Genes	List Total	Pop Hits	Pop Total	Fold Enrichment	Bonferroni	Benjamini	FDR
GOTERM_MF_FAT	GO:0004536~deoxyribonuclease activity	7	1.23894	0.000798596	RAD1, EXO1, RAD51C, DNA2, NME1, MRE11A, FEN1	433	34	12983	6.17314	0.379328	0.011853	1.1722
SP_PIR_KEYWORDS	exonuclease	7	1.23894	0.0014729	RAD1, EXO1, EXOSC8, MRE11A, POLD1, EXOSC2, FEN1	563	43	19235	5.56177	0.426324	0.0108368	2.01756
GOTERM_MF_FAT	GO:0016796~exonuclease activity, active with either ribo- or deoxyribonucleic acids and producing 5'-phosphomonoesters	5	0.884956	0.00383402	RAD1, EXO1, EXOSC8, EXOSC2, FEN1	433	20	12983	7.49596	0.899068	0.0423472	5.51183
GOTERM_MF_FAT	GO:0004520~endodeoxyribonuclease activity	5	0.884956	0.00549273	EXO1, RAD51C, DNA2, MRE11A, FEN1	433	22	12983	6.81451	0.962679	0.0570272	7.80748
GOTERM_MF_FAT	GO:0004518~nuclease activity	13	2.30088	0.00654778	EXO1, RAD51C, EXOSC8, MRE11A, G3BP1, EXOSC2, RNASEH2A, RAD1, DNA2, NME1, POLD1, POP7, FEN1	433	158	12983	2.46702	0.980196	0.0632742	9.24052
GOTERM_MF_FAT	GO:0004527~exonuclease activity	7	1.23894	0.00802383	RAD1, EXO1, EXOSC8, MRE11A, POLD1, EXOSC2, FEN1	433	53	12983	3.96013	0.991848	0.0746408	11.2105
SP_PIR_KEYWORDS	nuclease	9	1.59292	0.012511	RAD1, EXO1, EXOSC8, MRE11A, POLD1, G3BP1, EXOSC2, RNASEH2A, FEN1	563	106	19235	2.90082	0.991317	0.065558	15.978
GOTERM_MF_FAT	GO:0008408~3'-5' exonuclease activity	5	0.884956	0.0131454	RAD1, EXOSC8, MRE11A, POLD1, EXOSC2	433	28	12983	5.35426	0.999629	0.114441	17.7412
GOTERM_MF_FAT	GO:0048256~flap endonuclease activity	3	0.530973	0.0151602	EXO1, DNA2, FEN1	433	6	12983	14.9919	0.999891	0.123811	20.1855
GOTERM_MF_FAT	GO:0016893~endonuclease activity, active with either ribo- or deoxyribonucleic acids and producing 5'-phosphomonoesters	5	0.884956	0.0254881	EXO1, DNA2, RNASEH2A, FEN1, POP7	433	34	12983	4.40939	1	0.185772	31.6862
GOTERM_MF_FAT	GO:0004529~exodeoxyribonuclease activity	3	0.530973	0.0270784	RAD1, EXO1, FEN1	433	8	12983	11.2439	1	0.193975	33.3132
GOTERM_MF_FAT	GO:0004523~ribonuclease H activity	3	0.530973	0.0270784	EXO1, RNASEH2A, FEN1	433	8	12983	11.2439	1	0.193975	33.3132
GOTERM_MF_FAT	GO:0016895~exodeoxyribonuclease activity, producing 5'-phosphomonoesters	3	0.530973	0.0270784	RAD1, EXO1, FEN1	433	8	12983	11.2439	1	0.193975	33.3132
GOTERM_MF_FAT	GO:0004519~endonuclease activity	8	1.41593	0.0490708	EXO1, RAD51C, DNA2, MRE11A, G3BP1, RNASEH2A, FEN1, POP7	433	100	12983	2.39871	1	0.306721	52.4132
GOTERM_MF_FAT	GO:0016891~endoribonuclease activity, producing 5'-phosphomonoesters	4	0.707965	0.0593066	EXO1, RNASEH2A, FEN1, POP7	433	27	12983	4.44205	1	0.345846	59.4382
GOTERM_MF_FAT	GO:0004540~ribonuclease activity	6	1.06195	0.0682794	EXO1, EXOSC8, EXOSC2, RNASEH2A, FEN1, POP7	433	66	12983	2.7258	1	0.381085	64.7885
SP_PIR_KEYWORDS	Endonuclease	5	0.884956	0.117033	EXO1, MRE11A, G3BP1, RNASEH2A, FEN1	563	64	19235	2.66916	1	0.396228	82.1132
GOTERM_MF_FAT	GO:0004521~endoribonuclease activity	4	0.707965	0.205197	EXO1, RNASEH2A, FEN1, POP7	433	47	12983	2.55182	1	0.722346	96.6278
GOTERM_BP_FAT	GO:0006401~RNA catabolic process	4	0.707965	0.451004	NCBP2, DNA2, RNASEH2A, FEN1	515	65	13528	1.61649	1	0.930065	99.9967
Annotation Cluster 76	Enrichment Score: 1.6463624328838726
Category	Term	Count	%	PValue	Genes	List Total	Pop Hits	Pop Total	Fold Enrichment	Bonferroni	Benjamini	FDR
GOTERM_BP_FAT	GO:0045934~negative regulation of nucleobase, nucleoside, nucleotide and nucleic acid metabolic process	37	6.54867	0.00027965	E2F1, HMGB1, HMGB2, BLM, HUS1, TIPIN, CBX3, HAT1, CDT1, CBX5, SAP30, CDC45, NPM1, HELLS, HNRNPAB, ENO1, MSH6, CDC6, MSH2, GMNN, RBL1, TP53, CENPF, BRCA2, ILF3, RB1, BRCA1, PA2G4, CDKN1B, HDAC2, PSMC5, HDAC1, TIMELESS, MDM2, DNMT1, BARD1, SMARCA4	515	512	13528	1.89827	0.430669	0.00365107	0.480111
GOTERM_BP_FAT	GO:0051172~negative regulation of nitrogen compound metabolic process	37	6.54867	0.000363802	E2F1, HMGB1, HMGB2, BLM, HUS1, TIPIN, CBX3, HAT1, CDT1, CBX5, SAP30, CDC45, NPM1, HELLS, HNRNPAB, ENO1, MSH6, CDC6, MSH2, GMNN, RBL1, TP53, CENPF, BRCA2, ILF3, RB1, BRCA1, PA2G4, CDKN1B, HDAC2, PSMC5, HDAC1, TIMELESS, MDM2, DNMT1, BARD1, SMARCA4	515	519	13528	1.87267	0.519453	0.00465683	0.624159
GOTERM_BP_FAT	GO:0010558~negative regulation of macromolecule biosynthetic process	35	6.19469	0.00334415	E2F1, HMGB1, HMGB2, BLM, HUS1, TIPIN, CBX3, HAT1, IGF2BP3, CDT1, CBX5, SAP30, EIF4EBP1, CDC45, HELLS, HNRNPAB, ENO1, CDC6, GMNN, RBL1, TP53, CENPF, BRCA2, ILF3, RB1, BRCA1, PA2G4, CDKN1B, HDAC2, PSMC5, HDAC1, TIMELESS, MDM2, DNMT1, SMARCA4	515	547	13528	1.68077	0.998825	0.0350657	5.60102
GOTERM_BP_FAT	GO:0031327~negative regulation of cellular biosynthetic process	35	6.19469	0.00489043	E2F1, HMGB1, HMGB2, BLM, HUS1, TIPIN, CBX3, HAT1, IGF2BP3, CDT1, CBX5, SAP30, EIF4EBP1, CDC45, HELLS, HNRNPAB, ENO1, CDC6, GMNN, RBL1, TP53, CENPF, BRCA2, ILF3, RB1, BRCA1, PA2G4, CDKN1B, HDAC2, PSMC5, HDAC1, TIMELESS, MDM2, DNMT1, SMARCA4	515	561	13528	1.63882	0.999948	0.0481687	8.0897
GOTERM_BP_FAT	GO:0009890~negative regulation of biosynthetic process	35	6.19469	0.00676662	E2F1, HMGB1, HMGB2, BLM, HUS1, TIPIN, CBX3, HAT1, IGF2BP3, CDT1, CBX5, SAP30, EIF4EBP1, CDC45, HELLS, HNRNPAB, ENO1, CDC6, GMNN, RBL1, TP53, CENPF, BRCA2, ILF3, RB1, BRCA1, PA2G4, CDKN1B, HDAC2, PSMC5, HDAC1, TIMELESS, MDM2, DNMT1, SMARCA4	515	573	13528	1.6045	0.999999	0.0627517	11.0264
GOTERM_BP_FAT	GO:0051253~negative regulation of RNA metabolic process	22	3.89381	0.0361309	E2F1, HMGB1, RBL1, TP53, CBX3, HAT1, ILF3, RB1, CBX5, SAP30, PA2G4, HDAC2, CDKN1B, HDAC1, NPM1, DNMT1, MDM2, HELLS, BARD1, SMARCA4, ENO1, HNRNPAB	515	362	13528	1.5964	1	0.248856	46.9122
GOTERM_BP_FAT	GO:0016481~negative regulation of transcription	25	4.42478	0.0705573	E2F1, HMGB1, HMGB2, CBX3, HAT1, CBX5, SAP30, HELLS, HNRNPAB, ENO1, RBL1, TP53, CENPF, ILF3, RB1, BRCA1, PA2G4, PSMC5, HDAC2, CDKN1B, TIMELESS, HDAC1, DNMT1, MDM2, SMARCA4	515	459	13528	1.43072	1	0.391146	71.6078
GOTERM_BP_FAT	GO:0010629~negative regulation of gene expression	27	4.77876	0.0708234	E2F1, HMGB1, HMGB2, CBX3, HAT1, CBX5, SAP30, MYC, HELLS, HNRNPAB, ENO1, RBL1, TP53, SKP2, CENPF, ILF3, RB1, BRCA1, PA2G4, HDAC2, CDKN1B, PSMC5, TIMELESS, HDAC1, DNMT1, MDM2, SMARCA4	515	504	13528	1.40721	1	0.391311	71.7473
GOTERM_BP_FAT	GO:0045892~negative regulation of transcription, DNA-dependent	20	3.53982	0.0856614	E2F1, HMGB1, RBL1, TP53, CBX3, HAT1, ILF3, RB1, CBX5, SAP30, PA2G4, HDAC2, CDKN1B, HDAC1, DNMT1, MDM2, HELLS, SMARCA4, ENO1, HNRNPAB	515	356	13528	1.47573	1	0.441117	78.5829
GOTERM_MF_FAT	GO:0016564~transcription repressor activity	14	2.47788	0.254891	E2F1, HMGB2, E2F7, EZH2, CBX3, ILF3, RB1, CBX5, SAP30, HDAC2, CASP8AP2, PSMC3, MDM2, ENO1	433	316	12983	1.3284	1	0.788693	98.6996
GOTERM_BP_FAT	GO:0000122~negative regulation of transcription from RNA polymerase II promoter	12	2.12389	0.430565	E2F1, HMGB1, SAP30, HDAC2, HDAC1, RBL1, TP53, DNMT1, MDM2, RB1, SMARCA4, ENO1	515	266	13528	1.18502	1	0.921357	99.9938
GOTERM_BP_FAT	GO:0051252~regulation of RNA metabolic process	60	10.6195	0.917044	E2F1, E2F2, E2F3, HMGN2, E2F5, E2F7, E2F8, EZH2, CBX3, SYNCRIP, DEK, CBX5, SAP30, CCNE1, CDKN2A, PSMC3IP, FOSL1, MYC, RAN, CCNH, RBL1, TP53, RB1, CDK7, HMGA1, SRPK1, SS18, PA2G4, UHRF1, NME1, MDM2, RUVBL1, SMARCA4, HMGB1, HMGB2, FOXM1, HAT1, PRKDC, ZNF367, MYBL1, NPM1, HELLS, ENO1, HNRNPAB, TFDP1, BRIP1, BRCA2, ILF3, WHSC1, CENPK, BRCA1, MNAT1, HDAC2, PSMC5, CDKN1B, HDAC1, ILF2, DNMT1, TCF19, BAR…	515	1813	13528	0.86932	1	0.999853	100
Annotation Cluster 77	Enrichment Score: 1.6162535136489045
Category	Term	Count	%	PValue	Genes	List Total	Pop Hits	Pop Total	Fold Enrichment	Bonferroni	Benjamini	FDR
GOTERM_CC_FAT	GO:0000152~nuclear ubiquitin ligase complex	6	1.06195	0.000357027	ANAPC5, BUB1B, CDC23, ANAPC11, BRCA1, BARD1	465	18	12782	9.16272	0.11433	0.00212775	0.485099
GOTERM_CC_FAT	GO:0005680~anaphase-promoting complex	4	0.707965	0.012833	ANAPC5, BUB1B, CDC23, ANAPC11	465	14	12782	7.85376	0.987617	0.0568714	16.1288
SMART	SM00212:UBCc	5	0.884956	0.023048	UBE2N, UBE2D1, UBE2C, UBE2S, UBE2T	243	41	9079	4.55636	0.95286	0.184245	23.8082
GOTERM_MF_FAT	GO:0004842~ubiquitin-protein ligase activity	11	1.9469	0.0250528	UBE2N, ANAPC5, CDC23, MDM2, ANAPC11, UBE2D1, UBE2C, UBE2S, BRCA1, UBE2T, BARD1	433	147	12983	2.24369	1	0.1851	31.2345
INTERPRO	IPR000608:Ubiquitin-conjugating enzyme, E2	5	0.884956	0.0364534	UBE2N, UBE2D1, UBE2C, UBE2S, UBE2T	513	41	16659	3.96021	1	0.432002	43.7193
GOTERM_MF_FAT	GO:0016881~acid-amino acid ligase activity	13	2.30088	0.0365723	ANAPC5, CDC23, ANAPC11, UBE2C, GCLM, BRCA1, UBE2N, MDM2, UBE2D1, UBE2S, PAICS, UBE2T, BARD1	433	201	12983	1.93925	1	0.245392	42.2988
GOTERM_CC_FAT	GO:0000151~ubiquitin ligase complex	8	1.41593	0.0449793	ANAPC5, BUB1B, CDC23, ANAPC11, SKP1, BRCA1, CUL1, BARD1	465	90	12782	2.44339	1	0.166356	46.5661
GOTERM_MF_FAT	GO:0019787~small conjugating protein ligase activity	11	1.9469	0.0507804	UBE2N, ANAPC5, CDC23, MDM2, ANAPC11, UBE2D1, UBE2C, UBE2S, BRCA1, UBE2T, BARD1	433	166	12983	1.98688	1	0.309534	53.6603
INTERPRO	IPR016135:Ubiquitin-conjugating enzyme/RWD-like	5	0.884956	0.0593785	UBE2N, UBE2D1, UBE2C, UBE2S, UBE2T	513	48	16659	3.38268	1	0.575141	61.2314
UP_SEQ_FEATURE	active site:Glycyl thioester intermediate	5	0.884956	0.143787	UBE2N, UBE2D1, UBE2C, UBE2S, UBE2T	561	69	19113	2.46881	1	0.983134	92.4157
Annotation Cluster 78	Enrichment Score: 1.5525273751813466
Category	Term	Count	%	PValue	Genes	List Total	Pop Hits	Pop Total	Fold Enrichment	Bonferroni	Benjamini	FDR
GOTERM_BP_FAT	GO:0007143~female meiosis	5	0.884956	0.000799243	RAD51C, PLK1, FBXO5, TRIP13, CDC25B	515	12	13528	10.945	0.800176	0.00965381	1.3664
GOTERM_BP_FAT	GO:0001556~oocyte maturation	5	0.884956	0.00111999	CCNB1, BRCA2, FBXO5, TRIP13, CDC25B	515	13	13528	10.1031	0.895327	0.0130359	1.90979
GOTERM_BP_FAT	GO:0048599~oocyte development	5	0.884956	0.00736685	CCNB1, BRCA2, FBXO5, TRIP13, CDC25B	515	21	13528	6.25428	1	0.0675263	11.9471
GOTERM_BP_FAT	GO:0007144~female meiosis I	3	0.530973	0.00821546	FBXO5, TRIP13, CDC25B	515	4	13528	19.701	1	0.0743654	13.2335
GOTERM_BP_FAT	GO:0009994~oocyte differentiation	5	0.884956	0.00873833	CCNB1, BRCA2, FBXO5, TRIP13, CDC25B	515	22	13528	5.96999	1	0.0782284	14.0172
GOTERM_BP_FAT	GO:0048477~oogenesis	5	0.884956	0.0549472	CCNB1, BRCA2, FBXO5, TRIP13, CDC25B	515	38	13528	3.45631	1	0.331147	62.1847
GOTERM_BP_FAT	GO:0007281~germ cell development	8	1.41593	0.0896451	CCNB1, MSH2, RAN, CASC5, BRCA2, FBXO5, TRIP13, CDC25B	515	101	13528	2.08063	1	0.454619	80.1331
GOTERM_BP_FAT	GO:0048610~reproductive cellular process	11	1.9469	0.0896636	CCNB1, CCND1, MSH2, RAN, CASC5, PRKDC, BRCA2, FBXO5, CENPI, TRIP13, CDC25B	515	162	13528	1.78363	1	0.453633	80.14
GOTERM_BP_FAT	GO:0007292~female gamete generation	5	0.884956	0.233436	CCNB1, BRCA2, FBXO5, TRIP13, CDC25B	515	65	13528	2.02061	1	0.753787	98.9687
GOTERM_BP_FAT	GO:0048469~cell maturation	5	0.884956	0.31832	CCNB1, BRCA2, FBXO5, TRIP13, CDC25B	515	75	13528	1.7512	1	0.841484	99.8631
GOTERM_BP_FAT	GO:0021700~developmental maturation	5	0.884956	0.538078	CCNB1, BRCA2, FBXO5, TRIP13, CDC25B	515	101	13528	1.30039	1	0.960863	99.9998
Annotation Cluster 79	Enrichment Score: 1.5275829946530128
Category	Term	Count	%	PValue	Genes	List Total	Pop Hits	Pop Total	Fold Enrichment	Bonferroni	Benjamini	FDR
GOTERM_BP_FAT	GO:0008629~induction of apoptosis by intracellular signals	10	1.76991	0.000177927	MSH6, CDKN1A, CASP3, TP53, BRCA2, CHEK2, CD24, MYC, BRCA1, CUL1	515	54	13528	4.86444	0.301191	0.00238633	0.305723
GOTERM_BP_FAT	GO:0043065~positive regulation of apoptosis	29	5.13274	0.00392244	ITGB3BP, PRKDC, CHEK2, TRAIP, CASP3, TUBB, CDKN2A, CASP8AP2, CDKN2C, PPP2CA, CD24, MYC, TOP2A, FOSL1, CUL1, RPS27A, PPP2R1A, MSH6, TP53, SKP2, BRCA2, ECT2, BRCA1, CDKN1A, CDKN1B, EEF1E1, HSPD1, UBA52, BARD1	515	430	13528	1.77156	0.999635	0.0403874	6.53909
GOTERM_BP_FAT	GO:0043068~positive regulation of programmed cell death	29	5.13274	0.00435016	ITGB3BP, PRKDC, CHEK2, TRAIP, CASP3, TUBB, CDKN2A, CASP8AP2, CDKN2C, PPP2CA, CD24, MYC, TOP2A, FOSL1, CUL1, RPS27A, PPP2R1A, MSH6, TP53, SKP2, BRCA2, ECT2, BRCA1, CDKN1A, CDKN1B, EEF1E1, HSPD1, UBA52, BARD1	515	433	13528	1.75929	0.999846	0.0433763	7.22727
GOTERM_BP_FAT	GO:0010942~positive regulation of cell death	29	5.13274	0.00461765	ITGB3BP, PRKDC, CHEK2, TRAIP, CASP3, TUBB, CDKN2A, CASP8AP2, CDKN2C, PPP2CA, CD24, MYC, TOP2A, FOSL1, CUL1, RPS27A, PPP2R1A, MSH6, TP53, SKP2, BRCA2, ECT2, BRCA1, CDKN1A, CDKN1B, EEF1E1, HSPD1, UBA52, BARD1	515	435	13528	1.7512	0.999911	0.0457615	7.65521
GOTERM_BP_FAT	GO:0006917~induction of apoptosis	22	3.89381	0.010758	ITGB3BP, MSH6, PPP2R1A, TP53, BRCA2, CHEK2, TRAIP, ECT2, BRCA1, CASP3, TUBB, CDKN1A, CDKN2A, CDKN1B, CASP8AP2, CDKN2C, PPP2CA, CD24, MYC, UBA52, RPS27A, CUL1	515	320	13528	1.80592	1	0.0930662	16.9824
GOTERM_BP_FAT	GO:0012502~induction of programmed cell death	22	3.89381	0.0111102	ITGB3BP, MSH6, PPP2R1A, TP53, BRCA2, CHEK2, TRAIP, ECT2, BRCA1, CASP3, TUBB, CDKN1A, CDKN2A, CDKN1B, CASP8AP2, CDKN2C, PPP2CA, CD24, MYC, UBA52, RPS27A, CUL1	515	321	13528	1.8003	1	0.0955709	17.4895
GOTERM_BP_FAT	GO:0043067~regulation of programmed cell death	44	7.78761	0.0167392	ITGB3BP, HMGB1, PRKDC, ASNS, CHEK2, GCLM, TRAIP, CASP3, TUBB, CDKN2A, CASP8AP2, CDKN2C, CDKN2D, PPP2CA, PPP2CB, NPM1, CD24, FOSL1, MYC, TOP2A, CUL1, RPS27A, HELLS, MSH6, CDK1, PPP2R1A, MSH2, SKP2, TP53, BRCA2, BIRC5, ECT2, BRCA1, PPIF, MNAT1, CDKN1A, PSMC5, CDKN1B, HDAC1, NME1, EEF1E1, HSPD1, UBA52, BARD1	515	812	13528	1.42339	1	0.135769	25.2091
GOTERM_BP_FAT	GO:0010941~regulation of cell death	44	7.78761	0.0178944	ITGB3BP, HMGB1, PRKDC, ASNS, CHEK2, GCLM, TRAIP, CASP3, TUBB, CDKN2A, CASP8AP2, CDKN2C, CDKN2D, PPP2CA, PPP2CB, NPM1, CD24, FOSL1, MYC, TOP2A, CUL1, RPS27A, HELLS, MSH6, CDK1, PPP2R1A, MSH2, SKP2, TP53, BRCA2, BIRC5, ECT2, BRCA1, PPIF, MNAT1, CDKN1A, PSMC5, CDKN1B, HDAC1, NME1, EEF1E1, HSPD1, UBA52, BARD1	515	815	13528	1.41815	1	0.143935	26.7068
GOTERM_BP_FAT	GO:0043069~negative regulation of programmed cell death	23	4.0708	0.0186422	HMGB1, CDK1, MSH2, TP53, SKP2, ASNS, BIRC5, GCLM, MNAT1, CASP3, CDKN1A, PSMC5, HDAC1, NME1, CDKN2D, PPP2CB, NPM1, HSPD1, MYC, UBA52, HELLS, RPS27A, BARD1	515	359	13528	1.68291	1	0.147783	27.6611
GOTERM_BP_FAT	GO:0060548~negative regulation of cell death	23	4.0708	0.0195478	HMGB1, CDK1, MSH2, TP53, SKP2, ASNS, BIRC5, GCLM, MNAT1, CASP3, CDKN1A, PSMC5, HDAC1, NME1, CDKN2D, PPP2CB, NPM1, HSPD1, MYC, UBA52, HELLS, RPS27A, BARD1	515	360	13528	1.67823	1	0.153256	28.8012
GOTERM_BP_FAT	GO:0042981~regulation of apoptosis	43	7.61062	0.0224897	ITGB3BP, HMGB1, PRKDC, ASNS, CHEK2, GCLM, TRAIP, CASP3, TUBB, CDKN2A, CASP8AP2, CDKN2C, CDKN2D, PPP2CA, PPP2CB, NPM1, CD24, FOSL1, MYC, TOP2A, CUL1, RPS27A, HELLS, MSH6, CDK1, PPP2R1A, MSH2, SKP2, TP53, BRCA2, BIRC5, ECT2, BRCA1, PPIF, MNAT1, CDKN1A, CDKN1B, HDAC1, NME1, EEF1E1, HSPD1, UBA52, BARD1	515	804	13528	1.40488	1	0.171179	32.3892
GOTERM_BP_FAT	GO:0043066~negative regulation of apoptosis	22	3.89381	0.0294007	CDK1, HMGB1, MSH2, TP53, SKP2, ASNS, BIRC5, GCLM, MNAT1, CASP3, CDKN1A, HDAC1, NME1, CDKN2D, PPP2CB, NPM1, HSPD1, MYC, UBA52, HELLS, RPS27A, BARD1	515	354	13528	1.63247	1	0.212188	40.1597
GOTERM_BP_FAT	GO:0012501~programmed cell death	28	4.95575	0.237919	ITGB3BP, E2F1, E2F2, TNFRSF12A, PRKDC, PDCD2, CASP3, CDKN2A, RAD21, CASP8AP2, CSE1L, CDKN2D, CD24, MYC, TOP2A, CUL1, RPS27A, CKAP2, MSH2, TP53, ESPL1, BIRC5, ECT2, BRCA1, CDKN1B, BUB1B, HSPD1, UBA52	515	611	13528	1.20377	1	0.758606	99.0677
GOTERM_BP_FAT	GO:0006916~anti-apoptosis	11	1.9469	0.258219	HMGB1, CDK1, HDAC1, CDKN2D, NPM1, SKP2, BIRC5, MYC, UBA52, HELLS, RPS27A	515	206	13528	1.40266	1	0.783626	99.4141
GOTERM_BP_FAT	GO:0006915~apoptosis	25	4.42478	0.433703	ITGB3BP, E2F1, E2F2, TNFRSF12A, PDCD2, CASP3, CDKN2A, RAD21, CSE1L, CASP8AP2, CD24, MYC, TOP2A, CUL1, RPS27A, CKAP2, MSH2, TP53, ESPL1, BIRC5, ECT2, BRCA1, BUB1B, HSPD1, UBA52	515	602	13528	1.09086	1	0.922411	99.9944
SP_PIR_KEYWORDS	Apoptosis	13	2.30088	0.438635	CKAP2, ITGB3BP, E2F1, TNFRSF12A, TP53, BIRC5, PDCD2, CASP3, CDKN2A, RAD21, CASP8AP2, BUB1, BUB1B	563	381	19235	1.16574	1	0.841927	99.9659
GOTERM_BP_FAT	GO:0008219~cell death	29	5.13274	0.467884	ITGB3BP, E2F1, E2F2, TNFRSF12A, PRKDC, PDCD2, CASP3, CDKN2A, RAD21, CASP8AP2, CSE1L, CDKN2D, CD24, MYC, TOP2A, CUL1, RPS27A, CKAP2, MSH2, GARS, TP53, ESPL1, BIRC5, ECT2, BRCA1, CDKN1B, BUB1B, HSPD1, UBA52	515	719	13528	1.05949	1	0.937606	99.9981
GOTERM_BP_FAT	GO:0016265~death	29	5.13274	0.482045	ITGB3BP, E2F1, E2F2, TNFRSF12A, PRKDC, PDCD2, CASP3, CDKN2A, RAD21, CASP8AP2, CSE1L, CDKN2D, CD24, MYC, TOP2A, CUL1, RPS27A, CKAP2, MSH2, GARS, TP53, ESPL1, BIRC5, ECT2, BRCA1, CDKN1B, BUB1B, HSPD1, UBA52	515	724	13528	1.05217	1	0.943531	99.9988
Annotation Cluster 80	Enrichment Score: 1.5166135095137108
Category	Term	Count	%	PValue	Genes	List Total	Pop Hits	Pop Total	Fold Enrichment	Bonferroni	Benjamini	FDR
GOTERM_BP_FAT	GO:0006220~pyrimidine nucleotide metabolic process	9	1.59292	4.85952e-05	TYMS, UMPS, CTPS, NME1, DTYMK, DCK, CAD, PRPS1, DUT	515	36	13528	6.56699	0.093236	0.000693894	0.0835858
GOTERM_BP_FAT	GO:0006221~pyrimidine nucleotide biosynthetic process	7	1.23894	0.000129611	TYMS, UMPS, CTPS, NME1, DTYMK, CAD, PRPS1	515	22	13528	8.35799	0.22976	0.00177429	0.222789
GOTERM_BP_FAT	GO:0006213~pyrimidine nucleoside metabolic process	6	1.06195	0.00219499	UMPS, CTPS, NME1, DTYMK, DCK, DUT	515	25	13528	6.30431	0.988032	0.0242867	3.71052
GOTERM_BP_FAT	GO:0009116~nucleoside metabolic process	8	1.41593	0.0104964	UMPS, CTPS, NME1, DTYMK, DCK, PPAT, PRPS1, DUT	515	64	13528	3.2835	1	0.0912886	16.6039
GOTERM_BP_FAT	GO:0009147~pyrimidine nucleoside triphosphate metabolic process	4	0.707965	0.0145165	CTPS, NME1, DTYMK, DUT	515	14	13528	7.50513	1	0.120187	22.246
SP_PIR_KEYWORDS	nucleotide biosynthesis	3	0.530973	0.0162331	TYMS, DTYMK, PRPS1	563	7	19235	14.6422	0.997909	0.0821266	20.2529
SP_PIR_KEYWORDS	pyrimidine biosynthesis	3	0.530973	0.0162331	UMPS, CTPS, CAD	563	7	19235	14.6422	0.997909	0.0821266	20.2529
GOTERM_BP_FAT	GO:0046125~pyrimidine deoxyribonucleoside metabolic process	3	0.530973	0.0195232	DTYMK, DCK, DUT	515	6	13528	13.134	1	0.153668	28.7705
GOTERM_BP_FAT	GO:0009120~deoxyribonucleoside metabolic process	3	0.530973	0.0346531	DTYMK, DCK, DUT	515	8	13528	9.85049	1	0.242293	45.494
GOTERM_BP_FAT	GO:0009148~pyrimidine nucleoside triphosphate biosynthetic process	3	0.530973	0.0739297	CTPS, NME1, DTYMK	515	12	13528	6.56699	1	0.399812	73.3292
GOTERM_BP_FAT	GO:0009220~pyrimidine ribonucleotide biosynthetic process	3	0.530973	0.109238	UMPS, CTPS, NME1	515	15	13528	5.25359	1	0.510636	86.3373
GOTERM_BP_FAT	GO:0009218~pyrimidine ribonucleotide metabolic process	3	0.530973	0.121827	UMPS, CTPS, NME1	515	16	13528	4.92524	1	0.544206	89.3053
GOTERM_BP_FAT	GO:0046131~pyrimidine ribonucleoside metabolic process	3	0.530973	0.134747	UMPS, CTPS, NME1	515	17	13528	4.63552	1	0.571457	91.7128
GOTERM_BP_FAT	GO:0009260~ribonucleotide biosynthetic process	8	1.41593	0.192654	UMPS, CTPS, NME1, PAICS, GMPS, PPAT, GART, PRPS1	515	124	13528	1.69471	1	0.695965	97.4837
GOTERM_BP_FAT	GO:0009259~ribonucleotide metabolic process	9	1.59292	0.19665	UMPS, CTPS, NME1, FIGNL1, PAICS, GMPS, PPAT, GART, PRPS1	515	147	13528	1.60824	1	0.701268	97.6897
GOTERM_BP_FAT	GO:0009119~ribonucleoside metabolic process	3	0.530973	0.526233	UMPS, CTPS, NME1	515	46	13528	1.71313	1	0.957608	99.9997
GOTERM_BP_FAT	GO:0009141~nucleoside triphosphate metabolic process	6	1.06195	0.559693	NUDT1, CTPS, NME1, FIGNL1, DTYMK, DUT	515	131	13528	1.20311	1	0.966836	99.9999
GOTERM_BP_FAT	GO:0009142~nucleoside triphosphate biosynthetic process	3	0.530973	0.904133	CTPS, NME1, DTYMK	515	102	13528	0.772587	1	0.999766	100
Annotation Cluster 81	Enrichment Score: 1.5036332367145155
Category	Term	Count	%	PValue	Genes	List Total	Pop Hits	Pop Total	Fold Enrichment	Bonferroni	Benjamini	FDR
SP_PIR_KEYWORDS	mrna splicing	15	2.65487	0.00345587	NCBP2, SNRPA1, HNRNPA2B1, SNRPD1, SYNCRIP, TTF2, SRPK1, PPIH, SFPQ, SNRPB, LSM4, MAGOHB, THOC4, GEMIN6, SNRPF	563	209	19235	2.45205	0.72886	0.0230363	4.67422
GOTERM_BP_FAT	GO:0000387~spliceosomal snRNP biogenesis	6	1.06195	0.00369706	NCBP2, WDR77, SNRPD1, SNRPB, SNRPF, GEMIN6	515	28	13528	5.62885	0.999424	0.0385007	6.17455
SP_PIR_KEYWORDS	Spliceosome	10	1.76991	0.00866042	SNRPA1, PPIH, HNRNPA2B1, SNRPD1, SNRPB, SYNCRIP, THOC4, SNRPF, GEMIN6, TTF2	563	120	19235	2.8471	0.962342	0.0491978	11.3325
SP_PIR_KEYWORDS	viral nucleoprotein	5	0.884956	0.00958975	SNRPA1, SNRPD1, SNRPB, SYNCRIP, HNRNPAB	563	29	19235	5.89055	0.973558	0.0527769	12.475
SMART	SM00651:Sm	4	0.707965	0.00964538	SNRPD1, SNRPB, LSM4, SNRPF	243	17	9079	8.79109	0.719078	0.100401	10.6871
SP_PIR_KEYWORDS	mrna processing	16	2.83186	0.00975079	NCBP2, SNRPA1, HNRNPA2B1, SNRPD1, SYNCRIP, TTF2, SRPK1, SLBP, PPIH, SFPQ, SNRPB, LSM4, MAGOHB, THOC4, GEMIN6, SNRPF	563	260	19235	2.10247	0.97513	0.0528756	12.6715
GOTERM_CC_FAT	GO:0030532~small nuclear ribonucleoprotein complex	5	0.884956	0.0102279	SNRPA1, SNRPD1, SNRPB, LSM4, SNRPF	465	24	12782	5.7267	0.969663	0.0487077	13.064
INTERPRO	IPR006649:Like-Sm ribonucleoprotein, eukaryotic and archaea-type, core	4	0.707965	0.0142351	SNRPD1, SNRPB, LSM4, SNRPF	513	17	16659	7.64087	0.999995	0.237974	19.9032
INTERPRO	IPR001163:Like-Sm ribonucleoprotein, core	4	0.707965	0.0193866	SNRPD1, SNRPB, LSM4, SNRPF	513	19	16659	6.83657	1	0.288798	26.143
GOTERM_BP_FAT	GO:0008380~RNA splicing	19	3.36283	0.0237218	NCBP2, PPP2R1A, SNRPA1, HNRNPA2B1, SNRPD1, SYNCRIP, TTF2, SRPK1, PPIH, PPP2CA, SFPQ, WDR77, SNRPB, LSM4, MAGOHB, THOC4, SMC1A, GEMIN6, SNRPF	515	284	13528	1.75736	1	0.178441	33.8408
GOTERM_BP_FAT	GO:0006396~RNA processing	30	5.30973	0.044349	NCBP2, SNRPD1, SYNCRIP, BOP1, CDKN2A, DKC1, INTS7, PPP2CA, WDR77, MAGOHB, LSM4, GEMIN6, PPP2R1A, SNRPA1, EXOSC8, HNRNPA2B1, EXOSC2, SRPK1, TTF2, SLBP, PA2G4, PPIH, NOLC1, SFPQ, SNRPB, THOC4, SMC1A, SNRPF, NHP2, POP7	515	547	13528	1.44066	1	0.284413	54.1851
GOTERM_BP_FAT	GO:0022618~ribonucleoprotein complex assembly	7	1.23894	0.0467597	NCBP2, NPM1, WDR77, SNRPD1, SNRPB, SNRPF, GEMIN6	515	69	13528	2.66487	1	0.294921	56.1337
GOTERM_CC_FAT	GO:0005681~spliceosome	10	1.76991	0.0510412	SNRPA1, PPIH, HNRNPA2B1, SNRPD1, SNRPB, SYNCRIP, THOC4, SNRPF, GEMIN6, TTF2	465	132	12782	2.08244	1	0.185143	51.0043
BIOCARTA	h_smPathway:Spliceosomal Assembly	4	0.707965	0.090652	SNRPA1, SNRPD1, SNRPB, SNRPF	106	15	1437	3.61509	0.999982	0.332854	66.1232
GOTERM_BP_FAT	GO:0006397~mRNA processing	18	3.18584	0.105505	NCBP2, SNRPA1, HNRNPA2B1, SNRPD1, SYNCRIP, TTF2, SRPK1, SLBP, PPIH, SFPQ, WDR77, SNRPB, LSM4, MAGOHB, THOC4, SMC1A, GEMIN6, SNRPF	515	321	13528	1.47297	1	0.503187	85.3178
GOTERM_BP_FAT	GO:0000377~RNA splicing, via transesterification reactions with bulged adenosine as nucleophile	10	1.76991	0.128753	NCBP2, SNRPA1, HNRNPA2B1, WDR77, SNRPD1, SNRPB, THOC4, SMC1A, SNRPF, GEMIN6	515	153	13528	1.71686	1	0.561198	90.6675
GOTERM_BP_FAT	GO:0000375~RNA splicing, via transesterification reactions	10	1.76991	0.128753	NCBP2, SNRPA1, HNRNPA2B1, WDR77, SNRPD1, SNRPB, THOC4, SMC1A, SNRPF, GEMIN6	515	153	13528	1.71686	1	0.561198	90.6675
GOTERM_BP_FAT	GO:0000398~nuclear mRNA splicing, via spliceosome	10	1.76991	0.128753	NCBP2, SNRPA1, HNRNPA2B1, WDR77, SNRPD1, SNRPB, THOC4, SMC1A, SNRPF, GEMIN6	515	153	13528	1.71686	1	0.561198	90.6675
KEGG_PATHWAY	hsa03040:Spliceosome	10	1.76991	0.24074	NCBP2, SNRPA1, PPIH, SNRPD1, SNRPB, LSM4, MAGOHB, THOC4, SNRPF, HSPA8	276	126	5085	1.46222	1	0.64948	95.7229
GOTERM_BP_FAT	GO:0016071~mRNA metabolic process	18	3.18584	0.243373	NCBP2, SNRPA1, HNRNPA2B1, SNRPD1, SYNCRIP, TTF2, SRPK1, SLBP, PPIH, SFPQ, WDR77, SNRPB, LSM4, MAGOHB, THOC4, SMC1A, GEMIN6, SNRPF	515	370	13528	1.2779	1	0.765747	99.1761
Annotation Cluster 82	Enrichment Score: 1.5028526445215962
Category	Term	Count	%	PValue	Genes	List Total	Pop Hits	Pop Total	Fold Enrichment	Bonferroni	Benjamini	FDR
GOTERM_BP_FAT	GO:0006338~chromatin remodeling	9	1.59292	0.001172	RBBP4, HDAC2, HDAC1, HJURP, NASP, CBX3, RB1, HELLS, SMARCA4	515	56	13528	4.22164	0.905749	0.0135592	1.99764
GOTERM_CC_FAT	GO:0016585~chromatin remodeling complex	8	1.41593	0.0142813	SAP30, KIF11, RBBP4, HDAC2, HDAC1, RB1, SMARCA4, CBX5	465	71	12782	3.09726	0.992483	0.0615399	17.7891
GOTERM_CC_FAT	GO:0070822~Sin3-type complex	3	0.530973	0.0318431	RBBP4, HDAC2, HDAC1	465	8	12782	10.3081	0.999983	0.121417	35.6407
GOTERM_CC_FAT	GO:0016580~Sin3 complex	3	0.530973	0.0318431	RBBP4, HDAC2, HDAC1	465	8	12782	10.3081	0.999983	0.121417	35.6407
GOTERM_CC_FAT	GO:0000118~histone deacetylase complex	5	0.884956	0.0604005	SAP30, RBBP4, HDAC2, HDAC1, CBX5	465	41	12782	3.35222	1	0.211802	57.1906
BIOCARTA	h_prc2Pathway:The PRC2 Complex Sets Long-term Gene Silencing Through Modification of Histone Tails	4	0.707965	0.0633236	RBBP4, HDAC2, HDAC1, EZH2	106	13	1437	4.17126	0.999459	0.269085	52.5341
GOTERM_CC_FAT	GO:0016581~NuRD complex	3	0.530973	0.0787592	RBBP4, HDAC2, HDAC1	465	13	12782	6.34342	1	0.263981	67.278
GOTERM_CC_FAT	GO:0017053~transcriptional repressor complex	4	0.707965	0.185586	RBBP4, HDAC2, HDAC1, CBX5	465	41	12782	2.68177	1	0.51667	93.8919
Annotation Cluster 83	Enrichment Score: 1.4757131965240415
Category	Term	Count	%	PValue	Genes	List Total	Pop Hits	Pop Total	Fold Enrichment	Bonferroni	Benjamini	FDR
GOTERM_BP_FAT	GO:0009262~deoxyribonucleotide metabolic process	7	1.23894	0.000437448	TYMS, NUDT1, RRM2, DTYMK, RRM1, TK2, DUT	515	27	13528	6.81021	0.58572	0.00549244	0.750063
GOTERM_BP_FAT	GO:0009394~2'-deoxyribonucleotide metabolic process	4	0.707965	0.0436185	TYMS, NUDT1, DTYMK, DUT	515	21	13528	5.00342	1	0.281238	53.5788
GOTERM_BP_FAT	GO:0009200~deoxyribonucleoside triphosphate metabolic process	3	0.530973	0.0529746	NUDT1, DTYMK, DUT	515	10	13528	7.88039	1	0.323017	60.8033
GOTERM_BP_FAT	GO:0009219~pyrimidine deoxyribonucleotide metabolic process	3	0.530973	0.0739297	TYMS, DTYMK, DUT	515	12	13528	6.56699	1	0.399812	73.3292
GOTERM_BP_FAT	GO:0009141~nucleoside triphosphate metabolic process	6	1.06195	0.559693	NUDT1, CTPS, NME1, FIGNL1, DTYMK, DUT	515	131	13528	1.20311	1	0.966836	99.9999
Annotation Cluster 84	Enrichment Score: 1.4593352817960872
Category	Term	Count	%	PValue	Genes	List Total	Pop Hits	Pop Total	Fold Enrichment	Bonferroni	Benjamini	FDR
SMART	SM00320:WD40	15	2.65487	0.0118089	RBBP4, DTL, CDC20, BOP1, POC1A, RFWD3, SEH1L, WDR76, WDR77, SEC13, NUP37, WDHD1, NUP43, CHAF1B, BUB3	243	266	9079	2.10689	0.789059	0.112819	12.9361
INTERPRO	IPR019775:WD40 repeat, conserved site	17	3.00885	0.0119763	RBBP4, DTL, AHCTF1, CDC20, BOP1, POC1A, RFWD3, SEH1L, WDR76, WDR77, SEC13, NUP37, WDHD1, NUP43, CHAF1B, TUBB3, BUB3	513	277	16659	1.99297	0.999966	0.212594	17.0146
INTERPRO	IPR019781:WD40 repeat, subgroup	15	2.65487	0.0178011	RBBP4, DTL, CDC20, BOP1, POC1A, RFWD3, SEH1L, WDR76, WDR77, SEC13, NUP37, WDHD1, NUP43, CHAF1B, BUB3	513	242	16659	2.01283	1	0.273263	24.2728
INTERPRO	IPR015943:WD40/YVTN repeat-like	17	3.00885	0.0235535	NUP133, RBBP4, DTL, MET, CDC20, BOP1, POC1A, RFWD3, SEH1L, WDR76, WDR77, SEC13, NUP37, WDHD1, NUP43, CHAF1B, BUB3	513	300	16659	1.84018	1	0.32878	30.8544
UP_SEQ_FEATURE	repeat:WD 3	15	2.65487	0.0251267	RBBP4, DTL, CDC20, BOP1, POC1A, RFWD3, SEH1L, WDR76, WDR77, SEC13, NUP37, WDHD1, NUP43, CHAF1B, BUB3	561	265	19113	1.92846	1	0.643342	34.4783
UP_SEQ_FEATURE	repeat:WD 1	15	2.65487	0.0321151	RBBP4, DTL, CDC20, BOP1, POC1A, RFWD3, SEH1L, WDR76, WDR77, SEC13, NUP37, WDHD1, NUP43, CHAF1B, BUB3	561	274	19113	1.86512	1	0.714818	41.86
UP_SEQ_FEATURE	repeat:WD 2	15	2.65487	0.0321151	RBBP4, DTL, CDC20, BOP1, POC1A, RFWD3, SEH1L, WDR76, WDR77, SEC13, NUP37, WDHD1, NUP43, CHAF1B, BUB3	561	274	19113	1.86512	1	0.714818	41.86
SP_PIR_KEYWORDS	wd repeat	15	2.65487	0.0327931	RBBP4, DTL, CDC20, BOP1, POC1A, RFWD3, SEH1L, WDR76, WDR77, SEC13, NUP37, WDHD1, NUP43, CHAF1B, BUB3	563	276	19235	1.8568	0.999997	0.147104	36.9385
UP_SEQ_FEATURE	repeat:WD 4	14	2.47788	0.0347621	RBBP4, DTL, CDC20, BOP1, POC1A, SEH1L, WDR76, WDR77, SEC13, NUP37, WDHD1, NUP43, CHAF1B, BUB3	561	251	19113	1.90029	1	0.717125	44.446
INTERPRO	IPR001680:WD40 repeat	15	2.65487	0.0360717	RBBP4, DTL, CDC20, BOP1, POC1A, RFWD3, SEH1L, WDR76, WDR77, SEC13, NUP37, WDHD1, NUP43, CHAF1B, BUB3	513	266	16659	1.83122	1	0.440286	43.3732
UP_SEQ_FEATURE	repeat:WD 5	13	2.30088	0.0428133	RBBP4, DTL, CDC20, BOP1, POC1A, SEH1L, WDR76, WDR77, SEC13, WDHD1, NUP43, CHAF1B, BUB3	561	233	19113	1.90087	1	0.782462	51.6632
INTERPRO	IPR019782:WD40 repeat 2	13	2.30088	0.0470428	RBBP4, DTL, CDC20, BOP1, POC1A, SEH1L, WDR77, SEC13, NUP37, WDHD1, NUP43, CHAF1B, BUB3	513	226	16659	1.86796	1	0.513777	52.5682
UP_SEQ_FEATURE	repeat:WD 6	11	1.9469	0.056809	POC1A, RBBP4, SEH1L, DTL, WDR76, SEC13, CDC20, BOP1, WDHD1, CHAF1B, NUP43	561	192	19113	1.9519	1	0.839021	62.1559
INTERPRO	IPR017986:WD40 repeat, region	13	2.30088	0.064261	RBBP4, DTL, CDC20, BOP1, POC1A, SEH1L, WDR77, SEC13, NUP37, WDHD1, NUP43, CHAF1B, BUB3	513	238	16659	1.77377	1	0.599	64.2321
UP_SEQ_FEATURE	repeat:WD 7	7	1.23894	0.277261	POC1A, DTL, WDR76, CDC20, BOP1, WDHD1, CHAF1B	561	150	19113	1.58991	1	0.998946	99.5459
Annotation Cluster 85	Enrichment Score: 1.4446132193088497
Category	Term	Count	%	PValue	Genes	List Total	Pop Hits	Pop Total	Fold Enrichment	Bonferroni	Benjamini	FDR
GOTERM_CC_FAT	GO:0000792~heterochromatin	8	1.41593	0.000611513	HDAC2, INCENP, CBX3, H2AFX, CBX1, HELLS, SMARCA4, CBX5	465	41	12782	5.36355	0.187775	0.0034603	0.829544
GOTERM_BP_FAT	GO:0006342~chromatin silencing	4	0.707965	0.0290909	HDAC2, HAT1, HELLS, SMARCA4	515	18	13528	5.83732	1	0.210918	39.8301
GOTERM_BP_FAT	GO:0045814~negative regulation of gene expression, epigenetic	4	0.707965	0.0436185	HDAC2, HAT1, HELLS, SMARCA4	515	21	13528	5.00342	1	0.281238	53.5788
GOTERM_BP_FAT	GO:0040029~regulation of gene expression, epigenetic	7	1.23894	0.0721841	HDAC2, DNMT1, HAT1, HMGA1, BRCA1, HELLS, SMARCA4	515	77	13528	2.388	1	0.396288	72.4508
GOTERM_BP_FAT	GO:0016569~covalent chromatin modification	9	1.59292	0.107029	UBE2N, HDAC2, HDAC1, EZH2, HAT1, RUVBL2, RUVBL1, HELLS, SMARCA4	515	126	13528	1.87628	1	0.507389	85.7424
GOTERM_BP_FAT	GO:0016458~gene silencing	4	0.707965	0.358545	HDAC2, HAT1, HELLS, SMARCA4	515	56	13528	1.87628	1	0.876838	99.9519
Annotation Cluster 86	Enrichment Score: 1.4302245824509099
Category	Term	Count	%	PValue	Genes	List Total	Pop Hits	Pop Total	Fold Enrichment	Bonferroni	Benjamini	FDR
GOTERM_BP_FAT	GO:0000723~telomere maintenance	5	0.884956	0.0204558	DKC1, BLM, MRE11A, PRKDC, PARP1	515	28	13528	4.69071	1	0.159231	29.9273
GOTERM_BP_FAT	GO:0032200~telomere organization	5	0.884956	0.0230359	DKC1, BLM, MRE11A, PRKDC, PARP1	515	29	13528	4.52896	1	0.174346	33.0364
GOTERM_BP_FAT	GO:0060249~anatomical structure homeostasis	8	1.41593	0.108669	RPA1, DKC1, BLM, MRE11A, ACACA, PRKDC, PARP1, BARD1	515	106	13528	1.98249	1	0.509774	86.1862
Annotation Cluster 87	Enrichment Score: 1.4146733420009088
Category	Term	Count	%	PValue	Genes	List Total	Pop Hits	Pop Total	Fold Enrichment	Bonferroni	Benjamini	FDR
GOTERM_CC_FAT	GO:0005637~nuclear inner membrane	5	0.884956	0.0087698	LMNB1, LMNB2, PCNA, CBX3, LBR	465	23	12782	5.97569	0.949957	0.0424756	11.3037
GOTERM_CC_FAT	GO:0031965~nuclear membrane	8	1.41593	0.0164567	LMNB1, LMNB2, SCD, PCNA, CBX3, NUP85, TMPO, LBR	465	73	12782	3.0124	0.996454	0.0697771	20.2257
GOTERM_CC_FAT	GO:0005652~nuclear lamina	3	0.530973	0.0178996	LMNB1, LMNB2, PCNA	465	6	12782	13.7441	0.997847	0.0738901	21.8048
GOTERM_CC_FAT	GO:0019866~organelle inner membrane	10	1.76991	0.849438	PPIF, SHMT2, LMNB1, LMNB2, PCNA, CBX3, HSPD1, LBR, TK2, TIMM8A	465	329	12782	0.835507	1	0.99681	100
Annotation Cluster 88	Enrichment Score: 1.4125207178512997
Category	Term	Count	%	PValue	Genes	List Total	Pop Hits	Pop Total	Fold Enrichment	Bonferroni	Benjamini	FDR
GOTERM_BP_FAT	GO:0022411~cellular component disassembly	9	1.59292	0.000807762	KIF2C, CASP3, CDKN2A, NDEL1, KIF18A, STMN1, HMGA1, MYC, TTF2	515	53	13528	4.4606	0.803578	0.00969812	1.38087
GOTERM_BP_FAT	GO:0030262~apoptotic nuclear changes	5	0.884956	0.0158501	CASP3, CDKN2A, CD24, TOP2A, MYC	515	26	13528	5.05153	1	0.130031	24.0367
GOTERM_BP_FAT	GO:0008637~apoptotic mitochondrial changes	5	0.884956	0.0287655	CASP3, CDKN2A, TP53, CD24, MYC	515	31	13528	4.23677	1	0.209534	39.4822
GOTERM_BP_FAT	GO:0006309~DNA fragmentation involved in apoptosis	3	0.530973	0.161408	CASP3, CDKN2A, MYC	515	19	13528	4.14757	1	0.633708	95.1636
GOTERM_BP_FAT	GO:0006921~cell structure disassembly during apoptosis	3	0.530973	0.216975	CASP3, CDKN2A, MYC	515	23	13528	3.42626	1	0.732097	98.5135
GOTERM_BP_FAT	GO:0000737~DNA catabolic process, endonucleolytic	3	0.530973	0.259629	CASP3, CDKN2A, MYC	515	26	13528	3.03092	1	0.783211	99.433
Annotation Cluster 89	Enrichment Score: 1.3882785559454678
Category	Term	Count	%	PValue	Genes	List Total	Pop Hits	Pop Total	Fold Enrichment	Bonferroni	Benjamini	FDR
PIR_SUPERFAMILY	PIRSF002054:nonhistone chromosomal protein HMG-2	3	0.530973	0.0135136	HMGB1, HMGB2, HMGB3	284	5	7396	15.6254	0.980128	0.352984	16.5299
UP_SEQ_FEATURE	DNA-binding region:HMG box 2	3	0.530973	0.0329971	HMGB1, HMGB2, HMGB3	561	10	19113	10.2209	1	0.715615	42.734
UP_SEQ_FEATURE	DNA-binding region:HMG box 1	3	0.530973	0.0329971	HMGB1, HMGB2, HMGB3	561	10	19113	10.2209	1	0.715615	42.734
GOTERM_MF_FAT	GO:0008301~DNA bending activity	3	0.530973	0.0498092	HMGB1, HMGB2, HMGB3	433	11	12983	8.17741	1	0.307534	52.9557
INTERPRO	IPR000135:High mobility group, HMG1/HMG2, subgroup	3	0.530973	0.0507519	HMGB1, HMGB2, HMGB3	513	12	16659	8.11842	1	0.535136	55.3468
INTERPRO	IPR017967:HMG box A DNA-binding domain, conserved site	3	0.530973	0.0507519	HMGB1, HMGB2, HMGB3	513	12	16659	8.11842	1	0.535136	55.3468
SMART	SM00398:HMG	5	0.884956	0.0521819	HMGB1, HMGB2, HMGB3, WHSC1, WDHD1	243	53	9079	3.52473	0.999107	0.308925	46.4719
INTERPRO	IPR000910:High mobility group, HMG1/HMG2	5	0.884956	0.0794901	HMGB1, HMGB2, HMGB3, WHSC1, WDHD1	513	53	16659	3.06356	1	0.662757	72.2551
Annotation Cluster 90	Enrichment Score: 1.3754878960205394
Category	Term	Count	%	PValue	Genes	List Total	Pop Hits	Pop Total	Fold Enrichment	Bonferroni	Benjamini	FDR
GOTERM_BP_FAT	GO:0001824~blastocyst development	7	1.23894	0.0053931	GINS1, NDEL1, PSMC4, PSMC3, NASP, BRCA2, SMARCA4	515	43	13528	4.27618	0.999981	0.0519877	8.88533
GOTERM_BP_FAT	GO:0001832~blastocyst growth	4	0.707965	0.00716201	GINS1, NDEL1, BRCA2, SMARCA4	515	11	13528	9.55199	0.999999	0.0660048	11.6339
GOTERM_BP_FAT	GO:0001833~inner cell mass cell proliferation	3	0.530973	0.0266516	GINS1, NDEL1, BRCA2	515	7	13528	11.2577	1	0.196978	37.1753
GOTERM_BP_FAT	GO:0048589~developmental growth	6	1.06195	0.235487	CCNB1, GINS1, CCNE1, NDEL1, BRCA2, SMARCA4	515	87	13528	1.81158	1	0.755444	99.0151
GOTERM_BP_FAT	GO:0040007~growth	8	1.41593	0.547011	CCNB1, GINS1, CCNE1, CCNB2, NDEL1, NPM1, BRCA2, SMARCA4	515	183	13528	1.14833	1	0.963692	99.9999
Annotation Cluster 91	Enrichment Score: 1.3702831086765623
Category	Term	Count	%	PValue	Genes	List Total	Pop Hits	Pop Total	Fold Enrichment	Bonferroni	Benjamini	FDR
GOTERM_MF_FAT	GO:0032135~DNA insertion or deletion binding	3	0.530973	0.0103331	MSH6, MSH2, PCNA	433	5	12983	17.9903	0.997973	0.0923442	14.2128
GOTERM_BP_FAT	GO:0006298~mismatch repair	5	0.884956	0.0138168	POLD3, EXO1, MSH6, MSH2, PCNA	515	25	13528	5.25359	1	0.115173	21.2905
GOTERM_MF_FAT	GO:0032405~MutLalpha complex binding	3	0.530973	0.0151602	MSH6, MSH2, PCNA	433	6	12983	14.9919	0.999891	0.123811	20.1855
GOTERM_MF_FAT	GO:0032404~mismatch repair complex binding	3	0.530973	0.0270784	MSH6, MSH2, PCNA	433	8	12983	11.2439	1	0.193975	33.3132
GOTERM_MF_FAT	GO:0030983~mismatched DNA binding	3	0.530973	0.13036	MSH6, MSH2, PCNA	433	19	12983	4.73429	1	0.565631	87.2735
GOTERM_MF_FAT	GO:0032403~protein complex binding	6	1.06195	0.785583	CCNE1, MSH6, CDKN1A, CCND1, MSH2, PCNA	433	196	12983	0.917872	1	0.998157	100
Annotation Cluster 92	Enrichment Score: 1.3637658798828756
Category	Term	Count	%	PValue	Genes	List Total	Pop Hits	Pop Total	Fold Enrichment	Bonferroni	Benjamini	FDR
SP_PIR_KEYWORDS	chromatin regulator	13	2.30088	0.0231473	RBBP4, RBL1, EZH2, CBX3, WHSC1, RB1, HDAC2, HDAC1, DNMT1, RUVBL2, RUVBL1, ASF1B, SMARCA4	563	213	19235	2.0852	0.999854	0.111056	27.6633
GOTERM_BP_FAT	GO:0016568~chromatin modification	18	3.18584	0.0327115	RBBP4, NASP, RBL1, EZH2, CBX3, HAT1, WHSC1, RB1, UBE2N, HDAC2, HDAC1, HJURP, DNMT1, RUVBL2, RUVBL1, ASF1B, HELLS, SMARCA4	515	274	13528	1.72563	1	0.231804	43.5765
GOTERM_BP_FAT	GO:0016569~covalent chromatin modification	9	1.59292	0.107029	UBE2N, HDAC2, HDAC1, EZH2, HAT1, RUVBL2, RUVBL1, HELLS, SMARCA4	515	126	13528	1.87628	1	0.507389	85.7424
Annotation Cluster 93	Enrichment Score: 1.3217267898471423
Category	Term	Count	%	PValue	Genes	List Total	Pop Hits	Pop Total	Fold Enrichment	Bonferroni	Benjamini	FDR
GOTERM_BP_FAT	GO:0032774~RNA biosynthetic process	20	3.53982	0.0182405	E2F2, E2F3, POLR3K, CCNH, FOXM1, TP53, CDK7, PMF1, PTTG1, TTF2, PRIM1, MNAT1, MAX, CDKN2A, PSMC5, PRIM2, PARP1, FOSL1, MYC, TRIP13	515	296	13528	1.77486	1	0.145381	27.1499
GOTERM_BP_FAT	GO:0006351~transcription, DNA-dependent	18	3.18584	0.0538602	E2F2, E2F3, POLR3K, CCNH, FOXM1, TP53, CDK7, PMF1, PTTG1, TTF2, MNAT1, MAX, CDKN2A, PSMC5, PARP1, FOSL1, MYC, TRIP13	515	292	13528	1.61926	1	0.326595	61.4293
GOTERM_BP_FAT	GO:0006366~transcription from RNA polymerase II promoter	14	2.47788	0.110284	E2F2, E2F3, CCNH, FOXM1, PTTG1, PMF1, CDK7, MNAT1, MAX, PSMC5, PARP1, FOSL1, MYC, TRIP13	515	234	13528	1.57159	1	0.513103	86.6108
Annotation Cluster 94	Enrichment Score: 1.2844896191127657
Category	Term	Count	%	PValue	Genes	List Total	Pop Hits	Pop Total	Fold Enrichment	Bonferroni	Benjamini	FDR
GOTERM_BP_FAT	GO:0002562~somatic diversification of immune receptors via germline recombination within a single locus	7	1.23894	0.000219152	EXO1, MSH6, MSH2, UNG, LIG1, PRKDC, HSPD1	515	24	13528	7.66149	0.356877	0.00288094	0.37643
GOTERM_BP_FAT	GO:0016444~somatic cell DNA recombination	7	1.23894	0.000219152	EXO1, MSH6, MSH2, UNG, LIG1, PRKDC, HSPD1	515	24	13528	7.66149	0.356877	0.00288094	0.37643
GOTERM_BP_FAT	GO:0002200~somatic diversification of immune receptors	7	1.23894	0.000437448	EXO1, MSH6, MSH2, UNG, LIG1, PRKDC, HSPD1	515	27	13528	6.81021	0.58572	0.00549244	0.750063
GOTERM_BP_FAT	GO:0016447~somatic recombination of immunoglobulin gene segments	6	1.06195	0.000440981	EXO1, MSH6, MSH2, UNG, PRKDC, HSPD1	515	18	13528	8.75599	0.588658	0.00550239	0.756099
GOTERM_BP_FAT	GO:0016445~somatic diversification of immunoglobulins	6	1.06195	0.00119518	EXO1, MSH6, MSH2, UNG, PRKDC, HSPD1	515	22	13528	7.16399	0.910053	0.0137468	2.03678
GOTERM_BP_FAT	GO:0010165~response to X-ray	5	0.884956	0.00201261	CCND1, BLM, MSH2, TP53, BRCA2	515	15	13528	8.75599	0.982707	0.0224125	3.40722
GOTERM_BP_FAT	GO:0002566~somatic diversification of immune receptors via somatic mutation	4	0.707965	0.00385907	EXO1, MSH6, MSH2, UNG	515	9	13528	11.6746	0.999585	0.0399507	6.43673
GOTERM_BP_FAT	GO:0016446~somatic hypermutation of immunoglobulin genes	4	0.707965	0.00385907	EXO1, MSH6, MSH2, UNG	515	9	13528	11.6746	0.999585	0.0399507	6.43673
GOTERM_BP_FAT	GO:0002377~immunoglobulin production	6	1.06195	0.00503688	EXO1, MSH6, MSH2, UNG, PRKDC, HSPD1	515	30	13528	5.25359	0.999962	0.0490998	8.32218
GOTERM_BP_FAT	GO:0002440~production of molecular mediator of immune response	6	1.06195	0.00582157	EXO1, MSH6, MSH2, UNG, PRKDC, HSPD1	515	31	13528	5.08412	0.999992	0.0554834	9.55839
GOTERM_BP_FAT	GO:0045190~isotype switching	4	0.707965	0.00928294	EXO1, MSH6, MSH2, HSPD1	515	12	13528	8.75599	1	0.0818348	14.8265
GOTERM_BP_FAT	GO:0002208~somatic diversification of immunoglobulins during immune response	4	0.707965	0.00928294	EXO1, MSH6, MSH2, HSPD1	515	12	13528	8.75599	1	0.0818348	14.8265
GOTERM_BP_FAT	GO:0002204~somatic recombination of immunoglobulin genes during immune response	4	0.707965	0.00928294	EXO1, MSH6, MSH2, HSPD1	515	12	13528	8.75599	1	0.0818348	14.8265
GOTERM_BP_FAT	GO:0002381~immunoglobulin production during immune response	4	0.707965	0.0117318	EXO1, MSH6, MSH2, HSPD1	515	13	13528	8.08245	1	0.0998252	18.3775
GOTERM_BP_FAT	GO:0006298~mismatch repair	5	0.884956	0.0138168	POLD3, EXO1, MSH6, MSH2, PCNA	515	25	13528	5.25359	1	0.115173	21.2905
GOTERM_BP_FAT	GO:0002520~immune system development	17	3.00885	0.0618022	EXO1, EBP, MSH6, BLM, MSH2, UNG, LIG1, TP53, BRCA2, PRKDC, CDK6, RB1, TACC3, RPA1, CCNB2, CD24, HSPD1	515	276	13528	1.61795	1	0.358903	66.6371
GOTERM_BP_FAT	GO:0042113~B cell activation	7	1.23894	0.0686453	EXO1, MSH6, MSH2, TP53, PRKDC, HSPD1, CD24	515	76	13528	2.41942	1	0.384617	70.5858
GOTERM_BP_FAT	GO:0046651~lymphocyte proliferation	4	0.707965	0.213296	CCND3, TP53, HSPD1, HELLS	515	42	13528	2.50171	1	0.72715	98.3886
GOTERM_BP_FAT	GO:0032943~mononuclear cell proliferation	4	0.707965	0.233465	CCND3, TP53, HSPD1, HELLS	515	44	13528	2.388	1	0.752935	98.9693
GOTERM_BP_FAT	GO:0070661~leukocyte proliferation	4	0.707965	0.233465	CCND3, TP53, HSPD1, HELLS	515	44	13528	2.388	1	0.752935	98.9693
GOTERM_BP_FAT	GO:0030183~B cell differentiation	4	0.707965	0.274686	MSH2, TP53, PRKDC, CD24	515	48	13528	2.189	1	0.801506	99.6019
GOTERM_BP_FAT	GO:0002449~lymphocyte mediated immunity	5	0.884956	0.275326	EXO1, MSH6, TUBB, MSH2, HSPD1	515	70	13528	1.87628	1	0.801585	99.6079
GOTERM_BP_FAT	GO:0016064~immunoglobulin mediated immune response	4	0.707965	0.337574	EXO1, MSH6, MSH2, HSPD1	515	54	13528	1.94577	1	0.859268	99.9164
GOTERM_BP_FAT	GO:0046649~lymphocyte activation	10	1.76991	0.344733	EXO1, MSH6, BLM, CCND3, MSH2, TP53, PRKDC, HSPD1, CD24, HELLS	515	199	13528	1.32	1	0.865091	99.9306
GOTERM_BP_FAT	GO:0019724~B cell mediated immunity	4	0.707965	0.358545	EXO1, MSH6, MSH2, HSPD1	515	56	13528	1.87628	1	0.876838	99.9519
GOTERM_BP_FAT	GO:0002252~immune effector process	7	1.23894	0.400405	EXO1, MSH6, TUBB, MSH2, UNG, PRKDC, HSPD1	515	134	13528	1.37221	1	0.905329	99.9849
GOTERM_BP_FAT	GO:0048534~hemopoietic or lymphoid organ development	12	2.12389	0.400549	RPA1, EBP, CCNB2, BLM, MSH2, TP53, PRKDC, BRCA2, CDK6, RB1, CD24, TACC3	515	260	13528	1.21237	1	0.904924	99.985
GOTERM_BP_FAT	GO:0030097~hemopoiesis	11	1.9469	0.408007	RPA1, EBP, BLM, MSH2, TP53, PRKDC, BRCA2, CDK6, RB1, CD24, TACC3	515	236	13528	1.22435	1	0.909253	99.9879
GOTERM_BP_FAT	GO:0002443~leukocyte mediated immunity	5	0.884956	0.413791	EXO1, MSH6, TUBB, MSH2, HSPD1	515	86	13528	1.52721	1	0.912276	99.9898
GOTERM_BP_FAT	GO:0030098~lymphocyte differentiation	5	0.884956	0.553669	BLM, MSH2, TP53, PRKDC, CD24	515	103	13528	1.27514	1	0.965153	99.9999
GOTERM_BP_FAT	GO:0002460~adaptive immune response based on somatic recombination of immune receptors built from immunoglobulin superfamily domains	4	0.707965	0.564657	EXO1, MSH6, MSH2, HSPD1	515	77	13528	1.36457	1	0.968136	99.9999
GOTERM_BP_FAT	GO:0002250~adaptive immune response	4	0.707965	0.564657	EXO1, MSH6, MSH2, HSPD1	515	77	13528	1.36457	1	0.968136	99.9999
GOTERM_BP_FAT	GO:0045321~leukocyte activation	10	1.76991	0.574088	EXO1, MSH6, BLM, CCND3, MSH2, TP53, PRKDC, HSPD1, CD24, HELLS	515	242	13528	1.08545	1	0.970475	100
GOTERM_BP_FAT	GO:0042110~T cell activation	5	0.884956	0.710394	BLM, CCND3, TP53, PRKDC, HSPD1	515	126	13528	1.04238	1	0.991767	100
GOTERM_BP_FAT	GO:0030217~T cell differentiation	3	0.530973	0.71309	BLM, TP53, PRKDC	515	65	13528	1.21237	1	0.991986	100
GOTERM_BP_FAT	GO:0002521~leukocyte differentiation	5	0.884956	0.738554	BLM, MSH2, TP53, PRKDC, CD24	515	131	13528	1.00259	1	0.994065	100
GOTERM_BP_FAT	GO:0001775~cell activation	10	1.76991	0.767387	EXO1, MSH6, BLM, CCND3, MSH2, TP53, PRKDC, HSPD1, CD24, HELLS	515	287	13528	0.91526	1	0.995998	100
GOTERM_BP_FAT	GO:0006955~immune response	13	2.30088	0.999554	EXO1, PSMB10, MSH6, MSH2, UNG, TP53, PRKDC, PSMB8, PSMB9, TUBB, ILF2, CD24, HSPD1	515	690	13528	0.494904	1	1	100
Annotation Cluster 95	Enrichment Score: 1.2182461026103861
Category	Term	Count	%	PValue	Genes	List Total	Pop Hits	Pop Total	Fold Enrichment	Bonferroni	Benjamini	FDR
SMART	SM00240:FHA	4	0.707965	0.0485932	KIF14, MKI67, TCF19, CHEK2	243	31	9079	4.82092	0.998535	0.304088	44.0602
UP_SEQ_FEATURE	domain:FHA	4	0.707965	0.0662825	KIF14, MKI67, TCF19, CHEK2	561	32	19113	4.25869	1	0.877302	67.9993
INTERPRO	IPR000253:Forkhead-associated	4	0.707965	0.0687523	KIF14, MKI67, TCF19, CHEK2	513	31	16659	4.19015	1	0.6188	66.7992
Annotation Cluster 96	Enrichment Score: 1.2117512201790288
Category	Term	Count	%	PValue	Genes	List Total	Pop Hits	Pop Total	Fold Enrichment	Bonferroni	Benjamini	FDR
INTERPRO	IPR000751:M-phase inducer phosphatase	3	0.530973	0.00277066	CDC25C, CDC25A, CDC25B	513	3	16659	32.4737	0.906206	0.0636261	4.20385
SP_PIR_KEYWORDS	phosphoric monoester hydrolase	8	1.41593	0.00394939	PPP2CA, PPP2R5D, PPP2CB, PPP1CC, CDKN3, CDC25C, CDC25A, CDC25B	563	69	19235	3.96118	0.775048	0.0258336	5.32494
UP_SEQ_FEATURE	domain:Rhodanese	4	0.707965	0.0224695	CDC25C, DUSP9, CDC25A, CDC25B	561	21	19113	6.48943	1	0.611817	31.4473
SMART	SM00450:RHOD	4	0.707965	0.0250462	CDC25C, DUSP9, CDC25A, CDC25B	243	24	9079	6.22702	0.96395	0.187531	25.6058
INTERPRO	IPR001763:Rhodanese-like	4	0.707965	0.0361822	CDC25C, DUSP9, CDC25A, CDC25B	513	24	16659	5.41228	1	0.435355	43.4736
SP_PIR_KEYWORDS	protein phosphatase	9	1.59292	0.0370989	PTP4A3, PPP2CA, PPP2CB, PPP1CC, CDKN3, CDC25C, DUSP9, CDC25A, CDC25B	563	130	19235	2.36528	0.999999	0.161344	40.7115
GOTERM_MF_FAT	GO:0004721~phosphoprotein phosphatase activity	10	1.76991	0.0998582	PTP4A3, DLGAP5, PPP2CA, PPP2CB, PPP1CC, CDKN3, CDC25C, DUSP9, CDC25A, CDC25B	433	165	12983	1.8172	1	0.487344	78.8325
GOTERM_BP_FAT	GO:0016311~dephosphorylation	10	1.76991	0.132458	PPP2R1A, PTP4A3, PPP2CA, PPP2CB, PPP1CC, CDKN3, CDC25C, DUSP9, CDC25A, CDC25B	515	154	13528	1.70571	1	0.569016	91.3274
GOTERM_BP_FAT	GO:0006470~protein amino acid dephosphorylation	9	1.59292	0.133907	PPP2R1A, PTP4A3, PPP2CA, PPP2CB, PPP1CC, CDC25C, DUSP9, CDC25A, CDC25B	515	133	13528	1.77753	1	0.571131	91.5733
SP_PIR_KEYWORDS	tyrosine-specific phosphatase	3	0.530973	0.229038	CDC25C, CDC25A, CDC25B	563	31	19235	3.30631	1	0.60352	97.259
GOTERM_MF_FAT	GO:0004725~protein tyrosine phosphatase activity	6	1.06195	0.264935	PTP4A3, CDKN3, CDC25C, DUSP9, CDC25A, CDC25B	433	104	12983	1.72984	1	0.797672	98.9357
GOTERM_MF_FAT	GO:0004722~protein serine/threonine phosphatase activity	3	0.530973	0.444375	PPP2CB, PPP1CC, CDKN3	433	45	12983	1.99892	1	0.938234	99.9829
GOTERM_MF_FAT	GO:0016791~phosphatase activity	10	1.76991	0.447573	PTP4A3, DLGAP5, PPP2CA, PPP2CB, PPP1CC, CDKN3, CDC25C, DUSP9, CDC25A, CDC25B	433	249	12983	1.20417	1	0.938555	99.9843
Annotation Cluster 97	Enrichment Score: 1.1510145566840473
Category	Term	Count	%	PValue	Genes	List Total	Pop Hits	Pop Total	Fold Enrichment	Bonferroni	Benjamini	FDR
INTERPRO	IPR001023:Heat shock protein Hsp70	3	0.530973	0.0507519	HSPA14, HSPA4, HSPA8	513	12	16659	8.11842	1	0.535136	55.3468
INTERPRO	IPR013126:Heat shock protein 70	3	0.530973	0.0507519	HSPA14, HSPA4, HSPA8	513	12	16659	8.11842	1	0.535136	55.3468
INTERPRO	IPR018181:Heat shock protein 70, conserved site	3	0.530973	0.0760342	HSPA14, HSPA4, HSPA8	513	15	16659	6.49474	1	0.651456	70.5981
SP_PIR_KEYWORDS	stress response	5	0.884956	0.127065	HSP90AA1, HSPA14, HSPA4, HSPD1, HSPA8	563	66	19235	2.58827	1	0.420172	84.7277
Annotation Cluster 98	Enrichment Score: 1.1192959009242238
Category	Term	Count	%	PValue	Genes	List Total	Pop Hits	Pop Total	Fold Enrichment	Bonferroni	Benjamini	FDR
GOTERM_MF_FAT	GO:0008139~nuclear localization sequence binding	3	0.530973	0.0207608	KPNA2, KPNB1, TNPO1	433	7	12983	12.8502	0.999996	0.159664	26.6287
GOTERM_MF_FAT	GO:0005048~signal sequence binding	4	0.707965	0.0273854	KPNA2, KPNB1, TNPO1, SSR1	433	20	12983	5.99677	1	0.19369	33.6231
COG_ONTOLOGY	Intracellular trafficking and secretion	4	0.707965	0.178343	NCAPG2, KPNA2, KPNB1, TNPO1	69	42	1950	2.69151	0.989089	0.529044	78.9232
GOTERM_MF_FAT	GO:0008565~protein transporter activity	5	0.884956	0.328698	XPO1, CSE1L, KPNA2, KPNB1, TNPO1	433	87	12983	1.72321	1	0.866855	99.7211
Annotation Cluster 99	Enrichment Score: 1.0740757414914022
Category	Term	Count	%	PValue	Genes	List Total	Pop Hits	Pop Total	Fold Enrichment	Bonferroni	Benjamini	FDR
GOTERM_BP_FAT	GO:0051131~chaperone-mediated protein complex assembly	3	0.530973	0.0266516	HSP90AA1, HSPA4, HSPD1	515	7	13528	11.2577	1	0.196978	37.1753
GOTERM_BP_FAT	GO:0051789~response to protein stimulus	8	1.41593	0.112714	CCND1, HSP90AA1, DEK, HSPA4, HSPD1, VARS, HSPA8, CYR61	515	107	13528	1.96396	1	0.520157	87.2261
SP_PIR_KEYWORDS	stress response	5	0.884956	0.127065	HSP90AA1, HSPA14, HSPA4, HSPD1, HSPA8	563	66	19235	2.58827	1	0.420172	84.7277
GOTERM_BP_FAT	GO:0006986~response to unfolded protein	6	1.06195	0.132425	CCND1, HSP90AA1, HSPA4, HSPD1, VARS, HSPA8	515	71	13528	2.21983	1	0.569987	91.3217
Annotation Cluster 100	Enrichment Score: 1.0729824229816989
Category	Term	Count	%	PValue	Genes	List Total	Pop Hits	Pop Total	Fold Enrichment	Bonferroni	Benjamini	FDR
GOTERM_BP_FAT	GO:0000718~nucleotide-excision repair, DNA damage removal	6	1.06195	0.00119518	RPA1, RPA2, MNAT1, CCNH, CDK7, RPA3	515	22	13528	7.16399	0.910053	0.0137468	2.03678
GOTERM_MF_FAT	GO:0008353~RNA polymerase II carboxy-terminal domain kinase activity	4	0.707965	0.00643245	CDK1, MNAT1, CCNH, CDK7	433	12	12983	9.99461	0.978775	0.0632117	9.08488
GOTERM_CC_FAT	GO:0005675~holo TFIIH complex	3	0.530973	0.0582275	MNAT1, CCNH, CDK7	465	11	12782	7.49677	1	0.206884	55.8225
GOTERM_BP_FAT	GO:0006352~transcription initiation	6	1.06195	0.207753	E2F2, MNAT1, E2F3, CCNH, CDK7, MYC	515	83	13528	1.89889	1	0.719468	98.1817
GOTERM_BP_FAT	GO:0006367~transcription initiation from RNA polymerase II promoter	5	0.884956	0.258401	E2F2, MNAT1, E2F3, CCNH, CDK7	515	68	13528	1.93147	1	0.783056	99.4166
GOTERM_CC_FAT	GO:0016591~DNA-directed RNA polymerase II, holoenzyme	5	0.884956	0.339069	MNAT1, CCNH, INTS7, TP53, CDK7	465	81	12782	1.6968	1	0.762288	99.6444
GOTERM_BP_FAT	GO:0006368~RNA elongation from RNA polymerase II promoter	3	0.530973	0.549317	MNAT1, CCNH, CDK7	515	48	13528	1.64175	1	0.964213	99.9999
GOTERM_BP_FAT	GO:0006354~RNA elongation	3	0.530973	0.582439	MNAT1, CCNH, CDK7	515	51	13528	1.54517	1	0.972389	100
Annotation Cluster 101	Enrichment Score: 1.0694156570598257
Category	Term	Count	%	PValue	Genes	List Total	Pop Hits	Pop Total	Fold Enrichment	Bonferroni	Benjamini	FDR
KEGG_PATHWAY	hsa00670:One carbon pool by folate	7	1.23894	0.000119735	MTHFD1, TYMS, MTHFD2, SHMT1, SHMT2, DHFR, GART	276	16	5085	8.06046	0.0140302	0.000941529	0.136944
SP_PIR_KEYWORDS	one-carbon metabolism	5	0.884956	0.00126713	MTHFD1, MTHFD2, SHMT1, SHMT2, DHFR	563	17	19235	10.0486	0.379985	0.00970791	1.738
GOTERM_BP_FAT	GO:0006544~glycine metabolic process	3	0.530973	0.109238	SHMT1, SHMT2, DHFR	515	15	13528	5.25359	1	0.510636	86.3373
GOTERM_MF_FAT	GO:0016646~oxidoreductase activity, acting on the CH-NH group of donors, NAD or NADP as acceptor	3	0.530973	0.119148	MTHFD1, MTHFD2, DHFR	433	18	12983	4.99731	1	0.538303	84.625
GOTERM_BP_FAT	GO:0006760~folic acid and derivative metabolic process	3	0.530973	0.121827	MTHFD1, MTHFD2, SHMT1	515	16	13528	4.92524	1	0.544206	89.3053
GOTERM_BP_FAT	GO:0006730~one-carbon metabolic process	8	1.41593	0.134096	MTHFD1, MTHFD2, SHMT1, SHMT2, DHFR, EZH2, DNMT1, HELLS	515	112	13528	1.87628	1	0.570623	91.6049
GOTERM_MF_FAT	GO:0016645~oxidoreductase activity, acting on the CH-NH group of donors	3	0.530973	0.251066	MTHFD1, MTHFD2, DHFR	433	29	12983	3.10178	1	0.78584	98.5975
GOTERM_BP_FAT	GO:0009108~coenzyme biosynthetic process	4	0.707965	0.490385	MTHFD1, MTHFD2, PDSS1, GCLM	515	69	13528	1.52278	1	0.946723	99.9991
GOTERM_BP_FAT	GO:0006732~coenzyme metabolic process	6	1.06195	0.695626	MTHFD1, MTHFD2, SHMT1, ACACA, PDSS1, GCLM	515	153	13528	1.03012	1	0.990541	100
GOTERM_BP_FAT	GO:0051188~cofactor biosynthetic process	4	0.707965	0.718689	MTHFD1, MTHFD2, PDSS1, GCLM	515	97	13528	1.08321	1	0.992504	100
GOTERM_BP_FAT	GO:0051186~cofactor metabolic process	6	1.06195	0.867998	MTHFD1, MTHFD2, SHMT1, ACACA, PDSS1, GCLM	515	195	13528	0.808245	1	0.999381	100
Annotation Cluster 102	Enrichment Score: 1.009932748250167
Category	Term	Count	%	PValue	Genes	List Total	Pop Hits	Pop Total	Fold Enrichment	Bonferroni	Benjamini	FDR
UP_SEQ_FEATURE	repeat:TPR 2	10	1.76991	0.0339555	ANAPC5, FKBP4, NASP, GPSM2, PRKDC, CDC23, STIP1, CDC16, CDC27, ERCC6L	561	151	19113	2.25626	1	0.717199	43.6697
UP_SEQ_FEATURE	repeat:TPR 1	10	1.76991	0.0339555	ANAPC5, FKBP4, NASP, GPSM2, PRKDC, CDC23, STIP1, CDC16, CDC27, ERCC6L	561	151	19113	2.25626	1	0.717199	43.6697
SP_PIR_KEYWORDS	tpr repeat	10	1.76991	0.0456146	ANAPC5, FKBP4, NASP, GPSM2, PRKDC, CDC23, STIP1, CDC16, CDC27, ERCC6L	563	160	19235	2.13532	1	0.191087	47.5647
UP_SEQ_FEATURE	repeat:TPR 3	9	1.59292	0.0504181	ANAPC5, FKBP4, NASP, GPSM2, PRKDC, CDC23, STIP1, CDC16, CDC27	561	138	19113	2.22193	1	0.807944	57.6627
INTERPRO	IPR013026:Tetratricopeptide region	8	1.41593	0.0795591	FKBP4, NASP, GPSM2, CDC23, STIP1, CDC16, CDC27, ERCC6L	513	121	16659	2.14702	1	0.657489	72.2873
INTERPRO	IPR001440:Tetratricopeptide TPR-1	7	1.23894	0.0876923	FKBP4, NASP, GPSM2, CDC23, STIP1, CDC16, CDC27	513	100	16659	2.27316	1	0.683766	75.8447
SMART	SM00028:TPR	7	1.23894	0.0893883	FKBP4, NASP, GPSM2, CDC23, STIP1, CDC16, CDC27	243	116	9079	2.25461	0.999995	0.458457	66.4441
UP_SEQ_FEATURE	repeat:TPR 7	5	0.884956	0.0943049	GPSM2, CDC23, STIP1, CDC16, CDC27	561	59	19113	2.88725	1	0.942466	80.7115
UP_SEQ_FEATURE	repeat:TPR 6	5	0.884956	0.138442	GPSM2, CDC23, STIP1, CDC16, CDC27	561	68	19113	2.50511	1	0.981477	91.5896
INTERPRO	IPR019734:Tetratricopeptide repeat	7	1.23894	0.151578	FKBP4, NASP, GPSM2, CDC23, STIP1, CDC16, CDC27	513	117	16659	1.94287	1	0.857358	92.1484
UP_SEQ_FEATURE	repeat:TPR 4	6	1.06195	0.155691	ANAPC5, GPSM2, CDC23, STIP1, CDC16, CDC27	561	97	19113	2.10739	1	0.98542	93.9898
UP_SEQ_FEATURE	repeat:TPR 8	4	0.707965	0.165675	GPSM2, CDC23, STIP1, CDC27	561	48	19113	2.83913	1	0.988334	95.0676
UP_SEQ_FEATURE	repeat:TPR 5	5	0.884956	0.183298	GPSM2, CDC23, STIP1, CDC16, CDC27	561	76	19113	2.24142	1	0.991915	96.5404
INTERPRO	IPR011990:Tetratricopeptide-like helical	8	1.41593	0.209317	ANAPC5, FKBP4, NASP, GPSM2, CDC23, STIP1, CDC16, CDC27	513	157	16659	1.65471	1	0.935707	97.3628
UP_SEQ_FEATURE	repeat:TPR 9	3	0.530973	0.219101	CDC23, STIP1, CDC27	561	30	19113	3.40695	1	0.996046	98.3573
Annotation Cluster 103	Enrichment Score: 1.004134176104901
Category	Term	Count	%	PValue	Genes	List Total	Pop Hits	Pop Total	Fold Enrichment	Bonferroni	Benjamini	FDR
GOTERM_BP_FAT	GO:0001824~blastocyst development	7	1.23894	0.0053931	GINS1, NDEL1, PSMC4, PSMC3, NASP, BRCA2, SMARCA4	515	43	13528	4.27618	0.999981	0.0519877	8.88533
GOTERM_BP_FAT	GO:0001701~in utero embryonic development	12	2.12389	0.0725571	RPA1, GINS1, PLK4, CCNB2, NDEL1, PSMC4, PSMC3, MSH2, NASP, TP53, BRCA2, SMARCA4	515	176	13528	1.791	1	0.395888	72.6408
GOTERM_BP_FAT	GO:0043009~chordate embryonic development	14	2.47788	0.491121	GINS1, MSH2, NASP, TP53, BRCA2, PRKDC, BRCA1, RPA1, PLK4, NDEL1, CCNB2, PSMC4, PSMC3, SMARCA4	515	331	13528	1.11103	1	0.946721	99.9991
GOTERM_BP_FAT	GO:0009792~embryonic development ending in birth or egg hatching	14	2.47788	0.500906	GINS1, MSH2, NASP, TP53, BRCA2, PRKDC, BRCA1, RPA1, PLK4, NDEL1, CCNB2, PSMC4, PSMC3, SMARCA4	515	334	13528	1.10105	1	0.949748	99.9994
Annotation Cluster 104	Enrichment Score: 0.9900825945286853
Category	Term	Count	%	PValue	Genes	List Total	Pop Hits	Pop Total	Fold Enrichment	Bonferroni	Benjamini	FDR
GOTERM_BP_FAT	GO:0034453~microtubule anchoring	3	0.530973	0.00821546	SEH1L, FGFR1OP, NDC80	515	4	13528	19.701	1	0.0743654	13.2335
GOTERM_BP_FAT	GO:0051651~maintenance of location in cell	5	0.884956	0.108441	SEH1L, FGFR1OP, NDC80, TACC3, ASPM	515	48	13528	2.73625	1	0.511155	86.1254
GOTERM_BP_FAT	GO:0032507~maintenance of protein location in cell	4	0.707965	0.203358	SEH1L, FGFR1OP, NDC80, TACC3	515	41	13528	2.56273	1	0.711843	98.0001
GOTERM_BP_FAT	GO:0051235~maintenance of location	5	0.884956	0.225249	SEH1L, FGFR1OP, NDC80, TACC3, ASPM	515	64	13528	2.05218	1	0.742362	98.7618
GOTERM_BP_FAT	GO:0045185~maintenance of protein location	4	0.707965	0.274686	SEH1L, FGFR1OP, NDC80, TACC3	515	48	13528	2.189	1	0.801506	99.6019
Annotation Cluster 105	Enrichment Score: 0.9662393283943637
Category	Term	Count	%	PValue	Genes	List Total	Pop Hits	Pop Total	Fold Enrichment	Bonferroni	Benjamini	FDR
GOTERM_MF_FAT	GO:0016563~transcription activator activity	23	4.0708	0.0192425	E2F1, E2F3, RAN, BRCA2, ILF3, RB1, CDK7, PMF1, MYBL1, HMGA1, BRCA1, CCNE1, MAX, YWHAH, HDAC2, HDAC1, PSMC3, WDR77, NPM1, FOSL1, SMARCA4, TFDP1, PSMD9	433	410	12983	1.68202	0.999991	0.150728	24.9315
GOTERM_BP_FAT	GO:0051173~positive regulation of nitrogen compound metabolic process	36	6.37168	0.0210579	E2F1, HMGB2, E2F3, BLM, PRKDC, CCNE1, PSMC3IP, H2AFX, FOSL1, MYC, CCNA2, RPS27A, HNRNPAB, PSMD9, HSP90AA1, CCNH, RAN, TP53, ILF3, RB1, CDK7, CENPK, HMGA1, BRCA1, CDK2, RAD51, UBE2N, DNA2, MNAT1, YWHAH, HDAC2, PSMC5, HDAC1, ILF2, UBA52, SMARCA4	515	644	13528	1.4684	1	0.162938	30.6648
GOTERM_BP_FAT	GO:0045935~positive regulation of nucleobase, nucleoside, nucleotide and nucleic acid metabolic process	35	6.19469	0.0220062	E2F1, HMGB2, E2F3, BLM, PRKDC, CCNE1, PSMC3IP, H2AFX, FOSL1, MYC, CCNA2, RPS27A, HNRNPAB, PSMD9, CCNH, RAN, TP53, ILF3, RB1, CDK7, CENPK, HMGA1, BRCA1, CDK2, RAD51, UBE2N, DNA2, MNAT1, YWHAH, HDAC2, PSMC5, HDAC1, ILF2, UBA52, SMARCA4	515	624	13528	1.47336	1	0.168418	31.8115
GOTERM_BP_FAT	GO:0010628~positive regulation of gene expression	32	5.66372	0.0350374	E2F1, HMGB2, E2F3, BLM, PRKDC, CCNE1, PSMC3IP, CCNA2, MYC, FOSL1, RPS27A, HNRNPAB, PSMD9, CCNH, RAN, TP53, ILF3, RB1, CDK7, CENPK, HMGA1, BRCA1, CDK2, MNAT1, YWHAH, HDAC2, PSMC5, HDAC1, ILF2, DNMT1, UBA52, SMARCA4	515	581	13528	1.44677	1	0.243837	45.8662
GOTERM_BP_FAT	GO:0045941~positive regulation of transcription	31	5.48673	0.0404193	E2F1, HMGB2, E2F3, BLM, PRKDC, CCNE1, PSMC3IP, CCNA2, MYC, FOSL1, RPS27A, HNRNPAB, PSMD9, CCNH, RAN, TP53, ILF3, RB1, CDK7, CENPK, HMGA1, BRCA1, CDK2, MNAT1, YWHAH, HDAC2, PSMC5, HDAC1, ILF2, UBA52, SMARCA4	515	564	13528	1.44381	1	0.269165	50.8332
GOTERM_BP_FAT	GO:0031328~positive regulation of cellular biosynthetic process	35	6.19469	0.067968	E2F1, HMGB2, E2F3, BLM, PRKDC, CCNE1, NPM1, PSMC3IP, FOSL1, CCNA2, MYC, RPS27A, HNRNPAB, PSMD9, HSP90AA1, CCNH, RAN, TP53, ILF3, RB1, CDK7, CENPK, CDK4, HMGA1, BRCA1, CDK2, DNA2, MNAT1, YWHAH, HDAC2, PSMC5, HDAC1, ILF2, UBA52, SMARCA4	515	685	13528	1.34216	1	0.382566	70.2156
GOTERM_BP_FAT	GO:0009891~positive regulation of biosynthetic process	35	6.19469	0.0779279	E2F1, HMGB2, E2F3, BLM, PRKDC, CCNE1, NPM1, PSMC3IP, FOSL1, CCNA2, MYC, RPS27A, HNRNPAB, PSMD9, HSP90AA1, CCNH, RAN, TP53, ILF3, RB1, CDK7, CENPK, CDK4, HMGA1, BRCA1, CDK2, DNA2, MNAT1, YWHAH, HDAC2, PSMC5, HDAC1, ILF2, UBA52, SMARCA4	515	695	13528	1.32285	1	0.413736	75.2428
GOTERM_BP_FAT	GO:0010557~positive regulation of macromolecule biosynthetic process	33	5.84071	0.0847867	E2F1, HMGB2, E2F3, BLM, PRKDC, CCNE1, PSMC3IP, FOSL1, CCNA2, MYC, RPS27A, HNRNPAB, PSMD9, CCNH, RAN, TP53, ILF3, RB1, CDK7, CENPK, CDK4, HMGA1, BRCA1, CDK2, DNA2, MNAT1, YWHAH, HDAC2, PSMC5, HDAC1, ILF2, UBA52, SMARCA4	515	654	13528	1.32545	1	0.43868	78.2276
GOTERM_BP_FAT	GO:0045893~positive regulation of transcription, DNA-dependent	24	4.24779	0.142465	E2F1, E2F3, HMGB2, RAN, CCNH, TP53, PRKDC, ILF3, RB1, CDK7, CENPK, HMGA1, BRCA1, CCNE1, MNAT1, PSMC5, HDAC2, ILF2, HDAC1, PSMC3IP, MYC, FOSL1, SMARCA4, HNRNPAB	515	477	13528	1.32166	1	0.58808	92.8968
GOTERM_BP_FAT	GO:0051254~positive regulation of RNA metabolic process	24	4.24779	0.152717	E2F1, E2F3, HMGB2, RAN, CCNH, TP53, PRKDC, ILF3, RB1, CDK7, CENPK, HMGA1, BRCA1, CCNE1, MNAT1, PSMC5, HDAC2, ILF2, HDAC1, PSMC3IP, MYC, FOSL1, SMARCA4, HNRNPAB	515	481	13528	1.31067	1	0.613601	94.2247
GOTERM_BP_FAT	GO:0006357~regulation of transcription from RNA polymerase II promoter	29	5.13274	0.497578	E2F1, HMGB1, HMGB2, PRKDC, ZNF367, DEK, SAP30, PSMC3IP, MYC, FOSL1, TFDP1, ENO1, CCNH, RBL1, TP53, BRIP1, RB1, CDK7, CENPK, BRCA1, MNAT1, UHRF1, HDAC2, HDAC1, DNMT1, MDM2, TCF19, RUVBL1, SMARCA4	515	727	13528	1.04783	1	0.948943	99.9993
GOTERM_BP_FAT	GO:0045944~positive regulation of transcription from RNA polymerase II promoter	15	2.65487	0.549541	E2F1, HMGB2, CCNH, TP53, PRKDC, RB1, CDK7, CENPK, MNAT1, HDAC2, HDAC1, PSMC3IP, FOSL1, MYC, SMARCA4	515	371	13528	1.06205	1	0.96404	99.9999
GOTERM_BP_FAT	GO:0051252~regulation of RNA metabolic process	60	10.6195	0.917044	E2F1, E2F2, E2F3, HMGN2, E2F5, E2F7, E2F8, EZH2, CBX3, SYNCRIP, DEK, CBX5, SAP30, CCNE1, CDKN2A, PSMC3IP, FOSL1, MYC, RAN, CCNH, RBL1, TP53, RB1, CDK7, HMGA1, SRPK1, SS18, PA2G4, UHRF1, NME1, MDM2, RUVBL1, SMARCA4, HMGB1, HMGB2, FOXM1, HAT1, PRKDC, ZNF367, MYBL1, NPM1, HELLS, ENO1, HNRNPAB, TFDP1, BRIP1, BRCA2, ILF3, WHSC1, CENPK, BRCA1, MNAT1, HDAC2, PSMC5, CDKN1B, HDAC1, ILF2, DNMT1, TCF19, BAR…	515	1813	13528	0.86932	1	0.999853	100
GOTERM_BP_FAT	GO:0006355~regulation of transcription, DNA-dependent	56	9.9115	0.959705	E2F1, E2F2, E2F3, HMGN2, E2F5, E2F7, E2F8, EZH2, CBX3, DEK, CBX5, CCNE1, SAP30, CDKN2A, PSMC3IP, FOSL1, MYC, RAN, CCNH, RBL1, TP53, RB1, CDK7, HMGA1, SS18, PA2G4, UHRF1, NME1, MDM2, RUVBL1, SMARCA4, HMGB1, HMGB2, FOXM1, HAT1, PRKDC, ZNF367, MYBL1, HELLS, ENO1, HNRNPAB, TFDP1, BRIP1, BRCA2, ILF3, WHSC1, CENPK, BRCA1, MNAT1, HDAC2, PSMC5, CDKN1B, HDAC1, ILF2, DNMT1, TCF19	515	1773	13528	0.829671	1	0.999986	100
Annotation Cluster 106	Enrichment Score: 0.9409098911181019
Category	Term	Count	%	PValue	Genes	List Total	Pop Hits	Pop Total	Fold Enrichment	Bonferroni	Benjamini	FDR
GOTERM_BP_FAT	GO:0003006~reproductive developmental process	17	3.00885	0.0421221	HMGB2, RAN, MSH2, FKBP4, PRKDC, CASC5, BRCA2, CENPI, CDC25B, CCNB1, CCNE1, CCND1, CCND2, FBXO5, FANCA, SPP1, TRIP13	515	262	13528	1.70441	1	0.277195	52.313
GOTERM_BP_FAT	GO:0048609~reproductive process in a multicellular organism	26	4.60177	0.0779077	RAD51C, HMGB2, HK2, PRKDC, CHEK1, PTTG1, CCNE1, PAFAH1B3, FBXO5, H2AFX, CCNA1, ASF1B, TRIP13, MSH2, RAN, MET, BRCA2, CASC5, RACGAP1, CENPI, CDC25B, CCNB1, CCND2, NME1, PSME4, RUVBL1	515	487	13528	1.4024	1	0.414677	75.2334
GOTERM_BP_FAT	GO:0032504~multicellular organism reproduction	26	4.60177	0.0779077	RAD51C, HMGB2, HK2, PRKDC, CHEK1, PTTG1, CCNE1, PAFAH1B3, FBXO5, H2AFX, CCNA1, ASF1B, TRIP13, MSH2, RAN, MET, BRCA2, CASC5, RACGAP1, CENPI, CDC25B, CCNB1, CCND2, NME1, PSME4, RUVBL1	515	487	13528	1.4024	1	0.414677	75.2334
GOTERM_BP_FAT	GO:0048610~reproductive cellular process	11	1.9469	0.0896636	CCNB1, CCND1, MSH2, RAN, CASC5, PRKDC, BRCA2, FBXO5, CENPI, TRIP13, CDC25B	515	162	13528	1.78363	1	0.453633	80.14
GOTERM_BP_FAT	GO:0007276~gamete generation	21	3.71681	0.118112	RAD51C, HMGB2, RAN, MSH2, PRKDC, BRCA2, CASC5, CHEK1, PTTG1, RACGAP1, CDC25B, CCNB1, CCND2, PAFAH1B3, FBXO5, H2AFX, PSME4, RUVBL1, CCNA1, ASF1B, TRIP13	515	395	13528	1.39652	1	0.535639	88.4995
GOTERM_BP_FAT	GO:0007283~spermatogenesis	16	2.83186	0.195489	RAD51C, HMGB2, RAN, MSH2, CASC5, BRCA2, PTTG1, RACGAP1, CCND2, PAFAH1B3, H2AFX, PSME4, RUVBL1, CCNA1, ASF1B, TRIP13	515	308	13528	1.36457	1	0.700862	97.6315
GOTERM_BP_FAT	GO:0048232~male gamete generation	16	2.83186	0.195489	RAD51C, HMGB2, RAN, MSH2, CASC5, BRCA2, PTTG1, RACGAP1, CCND2, PAFAH1B3, H2AFX, PSME4, RUVBL1, CCNA1, ASF1B, TRIP13	515	308	13528	1.36457	1	0.700862	97.6315
GOTERM_BP_FAT	GO:0019953~sexual reproduction	21	3.71681	0.287009	RAD51C, HMGB2, RAN, MSH2, PRKDC, BRCA2, CASC5, CHEK1, PTTG1, RACGAP1, CDC25B, CCNB1, CCND2, PAFAH1B3, FBXO5, H2AFX, PSME4, RUVBL1, CCNA1, ASF1B, TRIP13	515	458	13528	1.20443	1	0.811729	99.7035
Annotation Cluster 107	Enrichment Score: 0.9287844506565237
Category	Term	Count	%	PValue	Genes	List Total	Pop Hits	Pop Total	Fold Enrichment	Bonferroni	Benjamini	FDR
SP_PIR_KEYWORDS	phosphoric monoester hydrolase	8	1.41593	0.00394939	PPP2CA, PPP2R5D, PPP2CB, PPP1CC, CDKN3, CDC25C, CDC25A, CDC25B	563	69	19235	3.96118	0.775048	0.0258336	5.32494
SP_PIR_KEYWORDS	serine/threonine-specific phosphatase	3	0.530973	0.0267727	PPP2CA, PPP2CB, PPP1CC	563	9	19235	11.3884	0.999964	0.12442	31.2885
PIR_SUPERFAMILY	PIRSF000908:serine/threonine-protein phosphatase, conventional type	3	0.530973	0.0269744	PPP2CA, PPP2CB, PPP1CC	284	7	7396	11.161	0.99962	0.481221	30.4508
SMART	SM00156:PP2Ac	3	0.530973	0.0454859	PPP2CA, PPP2CB, PPP1CC	243	13	9079	8.62203	0.997754	0.301438	41.8922
INTERPRO	IPR004843:Metallophosphoesterase	4	0.707965	0.0535578	MRE11A, PPP2CA, PPP2CB, PPP1CC	513	28	16659	4.6391	1	0.548791	57.3468
INTERPRO	IPR006186:Serine/threonine-specific protein phosphatase and bis(5-nucleosyl)-tetraphosphatase	3	0.530973	0.0587872	PPP2CA, PPP2CB, PPP1CC	513	13	16659	7.49393	1	0.577401	60.8525
UP_SEQ_FEATURE	metal ion-binding site:Manganese	4	0.707965	0.0713888	PPP2CA, PPP2CB, PPP1CC, GART	561	33	19113	4.12964	1	0.891442	70.7859
UP_SEQ_FEATURE	metal ion-binding site:Iron	4	0.707965	0.151504	PLOD2, PPP2CA, PPP2CB, PPP1CC	561	46	19113	2.96257	1	0.984611	93.4749
UP_SEQ_FEATURE	active site:Proton donor	9	1.59292	0.210338	APOBEC3B, PTP4A3, MRE11A, PPP2CA, PPP2CB, GGH, PPP1CC, GART, ENO1	561	194	19113	1.58054	1	0.995315	98.0226
GOTERM_MF_FAT	GO:0030145~manganese ion binding	7	1.23894	0.406278	MRE11A, PPP2CA, PPP2CB, ACACA, PPP1CC, FEN1, GART	433	154	12983	1.3629	1	0.920375	99.9545
SP_PIR_KEYWORDS	manganese	6	1.06195	0.458237	MRE11A, PPP2CA, PPP2CB, ACACA, PPP1CC, GART	563	152	19235	1.34863	1	0.856554	99.9791
SP_PIR_KEYWORDS	iron	8	1.41593	0.73072	PLOD2, RRM2, PPP2CA, SCD, PRIM2, PPP2CB, PPP1CC, PPAT	563	285	19235	0.959023	1	0.977081	100
SP_PIR_KEYWORDS	metalloprotein	3	0.530973	0.881089	PPP2CA, PPP2CB, PPP1CC	563	124	19235	0.826577	1	0.997268	100
GOTERM_MF_FAT	GO:0005506~iron ion binding	8	1.41593	0.891674	PLOD2, RRM2, PPP2CA, SCD, PRIM2, PPP2CB, PPP1CC, PPAT	433	308	12983	0.778801	1	0.999829	100
Annotation Cluster 108	Enrichment Score: 0.9156573328504167
Category	Term	Count	%	PValue	Genes	List Total	Pop Hits	Pop Total	Fold Enrichment	Bonferroni	Benjamini	FDR
GOTERM_MF_FAT	GO:0003724~RNA helicase activity	4	0.707965	0.0706139	DDX18, G3BP1, DDX21, RAD54B	433	29	12983	4.1357	1	0.384774	66.0685
GOTERM_MF_FAT	GO:0004004~ATP-dependent RNA helicase activity	3	0.530973	0.153445	DDX18, G3BP1, DDX21	433	21	12983	4.2834	1	0.622802	91.4444
GOTERM_MF_FAT	GO:0008186~RNA-dependent ATPase activity	3	0.530973	0.165266	DDX18, G3BP1, DDX21	433	22	12983	4.0887	1	0.649019	93.0479
Annotation Cluster 109	Enrichment Score: 0.8549556519644145
Category	Term	Count	%	PValue	Genes	List Total	Pop Hits	Pop Total	Fold Enrichment	Bonferroni	Benjamini	FDR
BIOCARTA	h_tnfr1Pathway:TNFR1 Signaling Pathway	6	1.06195	0.0621995	CASP3, LMNB1, LMNB2, PRKDC, RB1, PARP1	106	30	1437	2.71132	0.99938	0.274642	51.8811
BIOCARTA	h_fasPathway:FAS signaling pathway ( CD95 )	6	1.06195	0.0700095	CASP3, LMNB1, LMNB2, PRKDC, RB1, PARP1	106	31	1437	2.62386	0.999763	0.283855	56.2534
BIOCARTA	h_caspasePathway:Caspase Cascade in Apoptosis	4	0.707965	0.253572	CASP3, LMNB1, LMNB2, PARP1	106	24	1437	2.25943	1	0.639104	96.4254
BIOCARTA	h_HivnefPathway:HIV-I Nef: negative effector of Fas and TNF	6	1.06195	0.344454	CASP3, LMNB1, PRKDC, MDM2, RB1, PARP1	106	53	1437	1.53471	1	0.740493	99.1854
Annotation Cluster 110	Enrichment Score: 0.8429846006047573
Category	Term	Count	%	PValue	Genes	List Total	Pop Hits	Pop Total	Fold Enrichment	Bonferroni	Benjamini	FDR
GOTERM_BP_FAT	GO:0033273~response to vitamin	6	1.06195	0.105437	CCNE1, CCND1, TFRC, CDKN2D, PMF1, SPP1	515	66	13528	2.388	1	0.504033	85.2985
GOTERM_BP_FAT	GO:0033280~response to vitamin D	3	0.530973	0.121827	CDKN2D, PMF1, SPP1	515	16	13528	4.92524	1	0.544206	89.3053
GOTERM_BP_FAT	GO:0009991~response to extracellular stimulus	13	2.30088	0.133353	TP53, BRCA2, ASNS, PMF1, VARS, CCNE1, CCND1, CDKN1A, TFRC, CDKN2D, STC1, FOSL1, SPP1	515	220	13528	1.5522	1	0.570576	91.48
GOTERM_BP_FAT	GO:0007584~response to nutrient	9	1.59292	0.163878	CCNE1, CCND1, TFRC, CDKN2D, BRCA2, STC1, PMF1, VARS, SPP1	515	140	13528	1.68865	1	0.637742	95.4029
GOTERM_BP_FAT	GO:0031667~response to nutrient levels	11	1.9469	0.217179	CCNE1, CCND1, TFRC, CDKN2D, TP53, BRCA2, STC1, ASNS, PMF1, VARS, SPP1	515	197	13528	1.46674	1	0.730589	98.5201
Annotation Cluster 111	Enrichment Score: 0.8248877466645357
Category	Term	Count	%	PValue	Genes	List Total	Pop Hits	Pop Total	Fold Enrichment	Bonferroni	Benjamini	FDR
GOTERM_BP_FAT	GO:0051095~regulation of helicase activity	3	0.530973	0.0266516	MSH6, MSH2, TP53	515	7	13528	11.2577	1	0.196978	37.1753
GOTERM_BP_FAT	GO:0007568~aging	7	1.23894	0.240301	MSH6, CDKN2A, TFRC, MSH2, NPM1, TP53, BRCA2	515	110	13528	1.6716	1	0.76164	99.1166
GOTERM_BP_FAT	GO:0051345~positive regulation of hydrolase activity	8	1.41593	0.523429	MSH6, CDKN2A, NDEL1, CASP8AP2, MSH2, TP53, HSPD1, MYC	515	179	13528	1.17399	1	0.956822	99.9997
Annotation Cluster 112	Enrichment Score: 0.8244836446976361
Category	Term	Count	%	PValue	Genes	List Total	Pop Hits	Pop Total	Fold Enrichment	Bonferroni	Benjamini	FDR
GOTERM_BP_FAT	GO:0006282~regulation of DNA repair	4	0.707965	0.0491259	UBE2N, USP1, H2AFX, BRCA1	515	22	13528	4.77599	1	0.30576	57.9701
GOTERM_BP_FAT	GO:0080135~regulation of cellular response to stress	8	1.41593	0.0970122	UBE2N, NDEL1, USP1, EEF1E1, NPM1, H2AFX, BRCA1, SPP1	515	103	13528	2.04023	1	0.478154	82.7254
GOTERM_BP_FAT	GO:0045739~positive regulation of DNA repair	3	0.530973	0.109238	UBE2N, H2AFX, BRCA1	515	15	13528	5.25359	1	0.510636	86.3373
GOTERM_BP_FAT	GO:0051054~positive regulation of DNA metabolic process	5	0.884956	0.162978	UBE2N, DNA2, H2AFX, BRCA1, RAD51	515	56	13528	2.34535	1	0.636564	95.3171
GOTERM_BP_FAT	GO:0048584~positive regulation of response to stimulus	7	1.23894	0.889079	UBE2N, NDEL1, EEF1E1, H2AFX, HSPD1, CD24, BRCA1	515	236	13528	0.779134	1	0.999637	100
Annotation Cluster 113	Enrichment Score: 0.8236510295271022
Category	Term	Count	%	PValue	Genes	List Total	Pop Hits	Pop Total	Fold Enrichment	Bonferroni	Benjamini	FDR
GOTERM_BP_FAT	GO:0007006~mitochondrial membrane organization	5	0.884956	0.0319193	PPIF, HSP90AA1, TP53, HSPA4, TIMM8A	515	32	13528	4.10437	1	0.227588	42.7762
GOTERM_BP_FAT	GO:0007005~mitochondrion organization	11	1.9469	0.037594	PPIF, DNA2, CASP3, CDKN2A, HSP90AA1, TP53, HSPA4, CD24, MYC, TK2, TIMM8A	515	138	13528	2.09382	1	0.255139	48.2818
GOTERM_BP_FAT	GO:0006839~mitochondrial transport	4	0.707965	0.490385	PPIF, HSP90AA1, TP53, TIMM8A	515	69	13528	1.52278	1	0.946723	99.9991
GOTERM_BP_FAT	GO:0016044~membrane organization	12	2.12389	0.862357	PPIF, HSP90AA1, NDEL1, TFRC, NME1, TP53, SEC13, LRP8, HSPA4, CD24, HSPA8, TIMM8A	515	381	13528	0.827337	1	0.999289	100
Annotation Cluster 114	Enrichment Score: 0.8116386379458218
Category	Term	Count	%	PValue	Genes	List Total	Pop Hits	Pop Total	Fold Enrichment	Bonferroni	Benjamini	FDR
GOTERM_BP_FAT	GO:0010033~response to organic substance	36	6.37168	0.0813321	HMGB2, PRKDC, DEK, AURKA, ASNS, VARS, CCNE1, EIF4EBP1, CASP3, PPP2CA, HSPA4, CD24, FOSL1, MYC, CCNA2, NUDC, HSPA8, CYR61, SPP1, PPP2R1A, HSP90AA1, MSH2, GGH, ACACA, BRCA2, BRCA1, GART, CDKN1A, CCND1, HDAC2, TFRC, CCND2, NME1, SQLE, HSPD1, PARP1	515	721	13528	1.31158	1	0.425758	76.7693
GOTERM_BP_FAT	GO:0043627~response to estrogen stimulus	8	1.41593	0.104703	CCNE1, CCND1, CCND2, BRCA2, AURKA, CD24, CCNA2, BRCA1	515	105	13528	2.00137	1	0.502555	85.0897
GOTERM_BP_FAT	GO:0048545~response to steroid hormone stimulus	12	2.12389	0.115026	CCNE1, CDKN1A, HMGB2, CCND1, CCND2, BRCA2, AURKA, CD24, FOSL1, CCNA2, BRCA1, SPP1	515	192	13528	1.64175	1	0.526707	87.787
GOTERM_BP_FAT	GO:0009719~response to endogenous stimulus	19	3.36283	0.277895	HMGB2, MSH2, GGH, PRKDC, BRCA2, ASNS, AURKA, BRCA1, CCNE1, CCND1, CDKN1A, EIF4EBP1, CCND2, CD24, PARP1, CCNA2, FOSL1, NUDC, SPP1	515	405	13528	1.23232	1	0.803505	99.6311
GOTERM_BP_FAT	GO:0009725~response to hormone stimulus	17	3.00885	0.321298	HMGB2, GGH, PRKDC, BRCA2, AURKA, BRCA1, CCNE1, CCND1, CDKN1A, EIF4EBP1, CCND2, CD24, PARP1, FOSL1, CCNA2, NUDC, SPP1	515	367	13528	1.21677	1	0.843404	99.873
Annotation Cluster 115	Enrichment Score: 0.799930448826197
Category	Term	Count	%	PValue	Genes	List Total	Pop Hits	Pop Total	Fold Enrichment	Bonferroni	Benjamini	FDR
SP_PIR_KEYWORDS	amino-acid biosynthesis	4	0.707965	0.0318351	MTHFD1, BCAT1, ASNS, PSAT1	563	24	19235	5.6942	0.999995	0.144759	36.0692
GOTERM_BP_FAT	GO:0009309~amine biosynthetic process	8	1.41593	0.0340721	MTHFD1, BCAT1, ODC1, SHMT1, DHFR, SRM, ASNS, PSAT1	515	81	13528	2.59437	1	0.239511	44.9267
GOTERM_BP_FAT	GO:0008652~cellular amino acid biosynthetic process	6	1.06195	0.0435194	MTHFD1, BCAT1, SHMT1, DHFR, ASNS, PSAT1	515	51	13528	3.09035	1	0.282439	53.4959
SP_PIR_KEYWORDS	Fatty acid biosynthesis	4	0.707965	0.130246	SCD, ACACA, ELOVL6, BRCA1	563	43	19235	3.17816	1	0.425222	85.4793
GOTERM_BP_FAT	GO:0046394~carboxylic acid biosynthetic process	10	1.76991	0.136219	MTHFD1, BCAT1, SHMT1, DHFR, SCD, ACACA, ASNS, ELOVL6, PSAT1, BRCA1	515	155	13528	1.69471	1	0.574652	91.9521
GOTERM_BP_FAT	GO:0016053~organic acid biosynthetic process	10	1.76991	0.136219	MTHFD1, BCAT1, SHMT1, DHFR, SCD, ACACA, ASNS, ELOVL6, PSAT1, BRCA1	515	155	13528	1.69471	1	0.574652	91.9521
SP_PIR_KEYWORDS	lipid synthesis	6	1.06195	0.159115	EBP, SCD, ACACA, ELOVL6, IDI1, BRCA1	563	98	19235	2.09175	1	0.48312	90.8952
GOTERM_BP_FAT	GO:0006633~fatty acid biosynthetic process	4	0.707965	0.582167	SCD, ACACA, ELOVL6, BRCA1	515	79	13528	1.33002	1	0.972517	100
GOTERM_BP_FAT	GO:0008610~lipid biosynthetic process	8	1.41593	0.964892	EBP, SQLE, SCD, ACACA, ELOVL6, IDI1, PDSS1, BRCA1	515	323	13528	0.6506	1	0.99999	100
GOTERM_BP_FAT	GO:0006631~fatty acid metabolic process	4	0.707965	0.982266	SCD, ACACA, ELOVL6, BRCA1	515	198	13528	0.530666	1	0.999999	100
Annotation Cluster 116	Enrichment Score: 0.7653110222720206
Category	Term	Count	%	PValue	Genes	List Total	Pop Hits	Pop Total	Fold Enrichment	Bonferroni	Benjamini	FDR
GOTERM_BP_FAT	GO:0009069~serine family amino acid metabolic process	5	0.884956	0.0158501	SHMT1, SHMT2, DHFR, PSAT1, GCLM	515	26	13528	5.05153	1	0.130031	24.0367
GOTERM_BP_FAT	GO:0009309~amine biosynthetic process	8	1.41593	0.0340721	MTHFD1, BCAT1, ODC1, SHMT1, DHFR, SRM, ASNS, PSAT1	515	81	13528	2.59437	1	0.239511	44.9267
GOTERM_BP_FAT	GO:0008652~cellular amino acid biosynthetic process	6	1.06195	0.0435194	MTHFD1, BCAT1, SHMT1, DHFR, ASNS, PSAT1	515	51	13528	3.09035	1	0.282439	53.4959
GOTERM_BP_FAT	GO:0009070~serine family amino acid biosynthetic process	3	0.530973	0.0631552	SHMT1, DHFR, PSAT1	515	11	13528	7.16399	1	0.364323	67.4554
GOTERM_BP_FAT	GO:0009063~cellular amino acid catabolic process	3	0.530973	0.736179	MTHFD1, BCAT1, SHMT1	515	68	13528	1.15888	1	0.993974	100
GOTERM_BP_FAT	GO:0009310~amine catabolic process	3	0.530973	0.801993	MTHFD1, BCAT1, SHMT1	515	78	13528	1.01031	1	0.997592	100
GOTERM_BP_FAT	GO:0046395~carboxylic acid catabolic process	3	0.530973	0.927723	MTHFD1, BCAT1, SHMT1	515	111	13528	0.709945	1	0.999904	100
GOTERM_BP_FAT	GO:0016054~organic acid catabolic process	3	0.530973	0.927723	MTHFD1, BCAT1, SHMT1	515	111	13528	0.709945	1	0.999904	100
Annotation Cluster 117	Enrichment Score: 0.7468170171251902
Category	Term	Count	%	PValue	Genes	List Total	Pop Hits	Pop Total	Fold Enrichment	Bonferroni	Benjamini	FDR
GOTERM_BP_FAT	GO:0051412~response to corticosterone stimulus	4	0.707965	0.021113	CCNE1, CDKN1A, CCND1, FOSL1	515	16	13528	6.56699	1	0.162715	30.7319
GOTERM_BP_FAT	GO:0051385~response to mineralocorticoid stimulus	4	0.707965	0.0384397	CCNE1, CDKN1A, CCND1, FOSL1	515	20	13528	5.25359	1	0.259308	49.0583
GOTERM_BP_FAT	GO:0031100~organ regeneration	4	0.707965	0.0742875	CCNE1, CDKN1A, CCND1, CCNA2	515	26	13528	4.04122	1	0.400341	73.506
GOTERM_BP_FAT	GO:0014070~response to organic cyclic substance	9	1.59292	0.0898389	CCNE1, CDKN1A, CCND1, HDAC2, CCND2, MSH2, ACACA, BRCA2, FOSL1	515	121	13528	1.95382	1	0.453256	80.2057
GOTERM_BP_FAT	GO:0031099~regeneration	6	1.06195	0.121281	CCNB1, CCNE1, CDKN1A, CCND1, VCAN, CCNA2	515	69	13528	2.28417	1	0.543564	89.1902
GOTERM_BP_FAT	GO:0010243~response to organic nitrogen	5	0.884956	0.217138	CCNE1, CDKN1A, CCND1, MSH2, ASNS	515	63	13528	2.08476	1	0.731454	98.5188
GOTERM_BP_FAT	GO:0031668~cellular response to extracellular stimulus	5	0.884956	0.225249	CCNE1, CDKN1A, TP53, ASNS, FOSL1	515	64	13528	2.05218	1	0.742362	98.7618
GOTERM_BP_FAT	GO:0051384~response to glucocorticoid stimulus	4	0.707965	0.573468	CCNE1, CDKN1A, CCND1, FOSL1	515	78	13528	1.34707	1	0.970511	100
GOTERM_BP_FAT	GO:0031960~response to corticosteroid stimulus	4	0.707965	0.631946	CCNE1, CDKN1A, CCND1, FOSL1	515	85	13528	1.23614	1	0.982156	100
GOTERM_BP_FAT	GO:0010035~response to inorganic substance	8	1.41593	0.666394	MNAT1, CDKN1A, CCND1, TFRC, PPP2CB, GGH, FOSL1, GART	515	205	13528	1.02509	1	0.987012	100
GOTERM_MF_FAT	GO:0032403~protein complex binding	6	1.06195	0.785583	CCNE1, MSH6, CDKN1A, CCND1, MSH2, PCNA	433	196	12983	0.917872	1	0.998157	100
Annotation Cluster 118	Enrichment Score: 0.712658153785144
Category	Term	Count	%	PValue	Genes	List Total	Pop Hits	Pop Total	Fold Enrichment	Bonferroni	Benjamini	FDR
GOTERM_BP_FAT	GO:0009069~serine family amino acid metabolic process	5	0.884956	0.0158501	SHMT1, SHMT2, DHFR, PSAT1, GCLM	515	26	13528	5.05153	1	0.130031	24.0367
GOTERM_BP_FAT	GO:0006563~L-serine metabolic process	3	0.530973	0.0346531	SHMT1, SHMT2, PSAT1	515	8	13528	9.85049	1	0.242293	45.494
SP_PIR_KEYWORDS	pyridoxal phosphate	5	0.884956	0.107364	BCAT1, ODC1, SHMT1, SHMT2, PSAT1	563	62	19235	2.75526	1	0.372125	79.206
INTERPRO	IPR015421:Pyridoxal phosphate-dependent transferase, major region, subdomain 1	3	0.530973	0.360518	SHMT1, SHMT2, PSAT1	513	41	16659	2.37612	1	0.992474	99.9013
KEGG_PATHWAY	hsa00260:Glycine, serine and threonine metabolism	3	0.530973	0.505934	SHMT1, SHMT2, PSAT1	276	31	5085	1.78296	1	0.875071	99.9687
GOTERM_MF_FAT	GO:0030170~pyridoxal phosphate binding	3	0.530973	0.540715	SHMT1, SHMT2, PSAT1	433	54	12983	1.66577	1	0.971934	99.999
GOTERM_MF_FAT	GO:0070279~vitamin B6 binding	3	0.530973	0.540715	SHMT1, SHMT2, PSAT1	433	54	12983	1.66577	1	0.971934	99.999
GOTERM_MF_FAT	GO:0019842~vitamin binding	5	0.884956	0.632626	SHMT1, SHMT2, PLOD2, ACACA, PSAT1	433	130	12983	1.15322	1	0.988065	100
Annotation Cluster 119	Enrichment Score: 0.701139195998506
Category	Term	Count	%	PValue	Genes	List Total	Pop Hits	Pop Total	Fold Enrichment	Bonferroni	Benjamini	FDR
UP_SEQ_FEATURE	lipid moiety-binding region:S-farnesyl cysteine	6	1.06195	0.0164503	PTP4A3, LMNB1, LMNB2, NAP1L1, CENPF, CENPE	561	51	19113	4.00818	1	0.508553	24.0867
SP_PIR_KEYWORDS	prenylation	6	1.06195	0.480828	PTP4A3, LMNB1, LMNB2, NAP1L1, CENPF, CENPE	563	156	19235	1.31405	1	0.872472	99.9884
SP_PIR_KEYWORDS	lipoprotein	10	1.76991	0.996369	PTP4A3, LMNB1, TFRC, LMNB2, PSMC1, NAP1L1, CENPF, CENPE, CD24, TUBB3	563	642	19235	0.532168	1	0.999999	100
Annotation Cluster 120	Enrichment Score: 0.6956637568375933
Category	Term	Count	%	PValue	Genes	List Total	Pop Hits	Pop Total	Fold Enrichment	Bonferroni	Benjamini	FDR
INTERPRO	IPR004046:Glutathione S-transferase, C-terminal	3	0.530973	0.135058	EEF1E1, VARS, MARS	513	21	16659	4.6391	1	0.825033	89.4172
SP_PIR_KEYWORDS	protein biosynthesis	9	1.59292	0.185925	IARS, RPS27, EIF2S1, EEF1E1, GARS, VARS, UBA52, RPS27A, MARS	563	188	19235	1.63557	1	0.53247	94.1832
INTERPRO	IPR010987:Glutathione S-transferase, C-terminal-like	3	0.530973	0.223628	EEF1E1, VARS, MARS	513	29	16659	3.35935	1	0.945946	98.0123
INTERPRO	IPR017933:Glutathione S-transferase/chloride channel, C-terminal	3	0.530973	0.235067	EEF1E1, VARS, MARS	513	30	16659	3.24737	1	0.952531	98.4203
UP_SEQ_FEATURE	domain:GST C-terminal	3	0.530973	0.251829	EEF1E1, VARS, MARS	561	33	19113	3.09723	1	0.998331	99.1934
Annotation Cluster 121	Enrichment Score: 0.6927393092607685
Category	Term	Count	%	PValue	Genes	List Total	Pop Hits	Pop Total	Fold Enrichment	Bonferroni	Benjamini	FDR
INTERPRO	IPR014729:Rossmann-like alpha/beta/alpha sandwich fold	5	0.884956	0.0336865	IARS, ASNS, VARS, GMPS, MARS	513	40	16659	4.05921	1	0.423917	41.1649
UP_SEQ_FEATURE	short sequence motif:"KMSKS" region	3	0.530973	0.0784467	IARS, VARS, MARS	561	16	19113	6.38803	1	0.909389	74.264
UP_SEQ_FEATURE	short sequence motif:"HIGH" region	3	0.530973	0.0963026	IARS, VARS, MARS	561	18	19113	5.67825	1	0.942957	81.4063
SP_PIR_KEYWORDS	Aminoacyl-tRNA synthetase	4	0.707965	0.104786	IARS, GARS, VARS, MARS	563	39	19235	3.50412	1	0.367823	78.3603
SP_PIR_KEYWORDS	protein biosynthesis	9	1.59292	0.185925	IARS, RPS27, EIF2S1, EEF1E1, GARS, VARS, UBA52, RPS27A, MARS	563	188	19235	1.63557	1	0.53247	94.1832
GOTERM_MF_FAT	GO:0016876~ligase activity, forming aminoacyl-tRNA and related compounds	4	0.707965	0.205197	IARS, GARS, VARS, MARS	433	47	12983	2.55182	1	0.722346	96.6278
GOTERM_MF_FAT	GO:0016875~ligase activity, forming carbon-oxygen bonds	4	0.707965	0.205197	IARS, GARS, VARS, MARS	433	47	12983	2.55182	1	0.722346	96.6278
GOTERM_MF_FAT	GO:0004812~aminoacyl-tRNA ligase activity	4	0.707965	0.205197	IARS, GARS, VARS, MARS	433	47	12983	2.55182	1	0.722346	96.6278
GOTERM_BP_FAT	GO:0006418~tRNA aminoacylation for protein translation	4	0.707965	0.253956	IARS, GARS, VARS, MARS	515	46	13528	2.28417	1	0.77803	99.3534
GOTERM_BP_FAT	GO:0043039~tRNA aminoacylation	4	0.707965	0.253956	IARS, GARS, VARS, MARS	515	46	13528	2.28417	1	0.77803	99.3534
GOTERM_BP_FAT	GO:0043038~amino acid activation	4	0.707965	0.253956	IARS, GARS, VARS, MARS	515	46	13528	2.28417	1	0.77803	99.3534
INTERPRO	IPR001412:Aminoacyl-tRNA synthetase, class I, conserved site	3	0.530973	0.281012	IARS, VARS, MARS	513	34	16659	2.86533	1	0.974132	99.3945
KEGG_PATHWAY	hsa00970:Aminoacyl-tRNA biosynthesis	4	0.707965	0.383681	IARS, GARS, VARS, MARS	276	41	5085	1.79745	1	0.786376	99.6069
GOTERM_BP_FAT	GO:0006399~tRNA metabolic process	5	0.884956	0.660873	IARS, GARS, VARS, POP7, MARS	515	118	13528	1.11305	1	0.986373	100
GOTERM_BP_FAT	GO:0006412~translation	11	1.9469	0.812822	IARS, RPS27, EIF2S1, EEF1E1, GARS, MRPL18, IGF2BP3, VARS, UBA52, RPS27A, MARS	515	331	13528	0.872953	1	0.998001	100
Annotation Cluster 122	Enrichment Score: 0.6732930866394201
Category	Term	Count	%	PValue	Genes	List Total	Pop Hits	Pop Total	Fold Enrichment	Bonferroni	Benjamini	FDR
GOTERM_BP_FAT	GO:0043281~regulation of caspase activity	7	1.23894	0.0795698	CDKN2A, CASP8AP2, CDKN2D, TP53, BIRC5, HSPD1, MYC	515	79	13528	2.32754	1	0.419542	75.9905
GOTERM_BP_FAT	GO:0052548~regulation of endopeptidase activity	7	1.23894	0.0914116	CDKN2A, CASP8AP2, CDKN2D, TP53, BIRC5, HSPD1, MYC	515	82	13528	2.24239	1	0.458231	80.7861
GOTERM_BP_FAT	GO:0052547~regulation of peptidase activity	7	1.23894	0.108595	CDKN2A, CASP8AP2, CDKN2D, TP53, BIRC5, HSPD1, MYC	515	86	13528	2.13809	1	0.510601	86.1667
GOTERM_BP_FAT	GO:0006919~activation of caspase activity	5	0.884956	0.148511	CDKN2A, CASP8AP2, TP53, HSPD1, MYC	515	54	13528	2.43222	1	0.603513	93.7111
GOTERM_MF_FAT	GO:0051087~chaperone binding	3	0.530973	0.177239	TP53, BIRC5, HSPD1	433	23	12983	3.91093	1	0.670185	94.3829
GOTERM_BP_FAT	GO:0010952~positive regulation of peptidase activity	5	0.884956	0.185574	CDKN2A, CASP8AP2, TP53, HSPD1, MYC	515	59	13528	2.2261	1	0.68285	97.0758
GOTERM_BP_FAT	GO:0043280~positive regulation of caspase activity	5	0.884956	0.185574	CDKN2A, CASP8AP2, TP53, HSPD1, MYC	515	59	13528	2.2261	1	0.68285	97.0758
GOTERM_BP_FAT	GO:0051345~positive regulation of hydrolase activity	8	1.41593	0.523429	MSH6, CDKN2A, NDEL1, CASP8AP2, MSH2, TP53, HSPD1, MYC	515	179	13528	1.17399	1	0.956822	99.9997
GOTERM_BP_FAT	GO:0051346~negative regulation of hydrolase activity	3	0.530973	0.549317	CDKN2D, TP53, BIRC5	515	48	13528	1.64175	1	0.964213	99.9999
GOTERM_BP_FAT	GO:0051336~regulation of hydrolase activity	10	1.76991	0.89841	MSH6, CDKN2A, NDEL1, CASP8AP2, MSH2, CDKN2D, TP53, BIRC5, HSPD1, MYC	515	337	13528	0.779465	1	0.999728	100
Annotation Cluster 123	Enrichment Score: 0.6564434846655087
Category	Term	Count	%	PValue	Genes	List Total	Pop Hits	Pop Total	Fold Enrichment	Bonferroni	Benjamini	FDR
GOTERM_BP_FAT	GO:0051262~protein tetramerization	5	0.884956	0.059467	SHMT1, PFKP, TP53, PDSS1, DCTPP1	515	39	13528	3.36769	1	0.350617	65.179
GOTERM_BP_FAT	GO:0051259~protein oligomerization	10	1.76991	0.217344	SHMT1, BLM, RRM2, RRM1, NPM1, PFKP, TP53, PDSS1, DCTPP1, RAD51	515	174	13528	1.50965	1	0.729954	98.5255
GOTERM_BP_FAT	GO:0051289~protein homotetramerization	3	0.530973	0.259629	SHMT1, PFKP, DCTPP1	515	26	13528	3.03092	1	0.783211	99.433
GOTERM_BP_FAT	GO:0051260~protein homooligomerization	4	0.707965	0.705421	SHMT1, PFKP, DCTPP1, RAD51	515	95	13528	1.10602	1	0.991365	100
Annotation Cluster 124	Enrichment Score: 0.6406580858934433
Category	Term	Count	%	PValue	Genes	List Total	Pop Hits	Pop Total	Fold Enrichment	Bonferroni	Benjamini	FDR
GOTERM_BP_FAT	GO:0006997~nucleus organization	10	1.76991	0.000131677	NUP133, CASP3, CDKN2A, TMEM48, NDEL1, SEH1L, AHCTF1, CD24, TOP2A, MYC	515	52	13528	5.05153	0.232959	0.00179039	0.226338
GOTERM_BP_FAT	GO:0045736~negative regulation of cyclin-dependent protein kinase activity	4	0.707965	0.00716201	CDKN1A, CASP3, CDKN1B, CDKN2A	515	11	13528	9.55199	0.999999	0.0660048	11.6339
GOTERM_BP_FAT	GO:0030262~apoptotic nuclear changes	5	0.884956	0.0158501	CASP3, CDKN2A, CD24, TOP2A, MYC	515	26	13528	5.05153	1	0.130031	24.0367
GOTERM_BP_FAT	GO:0008637~apoptotic mitochondrial changes	5	0.884956	0.0287655	CASP3, CDKN2A, TP53, CD24, MYC	515	31	13528	4.23677	1	0.209534	39.4822
GOTERM_BP_FAT	GO:0050869~negative regulation of B cell activation	4	0.707965	0.0290909	CASP3, CDKN2A, HMGB3, CD24	515	18	13528	5.83732	1	0.210918	39.8301
GOTERM_BP_FAT	GO:0030889~negative regulation of B cell proliferation	3	0.530973	0.0346531	CASP3, CDKN2A, CD24	515	8	13528	9.85049	1	0.242293	45.494
GOTERM_BP_FAT	GO:0030888~regulation of B cell proliferation	4	0.707965	0.0886189	CDKN1A, CASP3, CDKN2A, CD24	515	28	13528	3.75257	1	0.451695	79.7442
GOTERM_BP_FAT	GO:0050864~regulation of B cell activation	5	0.884956	0.127813	CDKN1A, CASP3, CDKN2A, HMGB3, CD24	515	51	13528	2.57529	1	0.559435	90.4928
GOTERM_BP_FAT	GO:0042130~negative regulation of T cell proliferation	3	0.530973	0.273895	CASP3, CDKN2A, CD24	515	27	13528	2.91866	1	0.801217	99.5943
GOTERM_BP_FAT	GO:0051250~negative regulation of lymphocyte activation	4	0.707965	0.337574	CASP3, CDKN2A, HMGB3, CD24	515	54	13528	1.94577	1	0.859268	99.9164
GOTERM_BP_FAT	GO:0032945~negative regulation of mononuclear cell proliferation	3	0.530973	0.344654	CASP3, CDKN2A, CD24	515	32	13528	2.46262	1	0.865651	99.9305
GOTERM_BP_FAT	GO:0070664~negative regulation of leukocyte proliferation	3	0.530973	0.344654	CASP3, CDKN2A, CD24	515	32	13528	2.46262	1	0.865651	99.9305
GOTERM_BP_FAT	GO:0050672~negative regulation of lymphocyte proliferation	3	0.530973	0.344654	CASP3, CDKN2A, CD24	515	32	13528	2.46262	1	0.865651	99.9305
GOTERM_BP_FAT	GO:0002695~negative regulation of leukocyte activation	4	0.707965	0.368997	CASP3, CDKN2A, HMGB3, CD24	515	57	13528	1.84337	1	0.884862	99.9638
GOTERM_BP_FAT	GO:0050670~regulation of lymphocyte proliferation	5	0.884956	0.387863	CDKN1A, CASP3, CDKN2A, BLM, CD24	515	83	13528	1.58241	1	0.898543	99.9785
GOTERM_BP_FAT	GO:0032944~regulation of mononuclear cell proliferation	5	0.884956	0.396527	CDKN1A, CASP3, CDKN2A, BLM, CD24	515	84	13528	1.56357	1	0.904031	99.9832
GOTERM_BP_FAT	GO:0070663~regulation of leukocyte proliferation	5	0.884956	0.396527	CDKN1A, CASP3, CDKN2A, BLM, CD24	515	84	13528	1.56357	1	0.904031	99.9832
GOTERM_BP_FAT	GO:0050866~negative regulation of cell activation	4	0.707965	0.410437	CASP3, CDKN2A, HMGB3, CD24	515	61	13528	1.72249	1	0.910456	99.9887
GOTERM_BP_FAT	GO:0042129~regulation of T cell proliferation	4	0.707965	0.420674	CASP3, CDKN2A, BLM, CD24	515	62	13528	1.69471	1	0.916404	99.9917
GOTERM_BP_FAT	GO:0050868~negative regulation of T cell activation	3	0.530973	0.477731	CASP3, CDKN2A, CD24	515	42	13528	1.87628	1	0.942167	99.9986
GOTERM_BP_FAT	GO:0051249~regulation of lymphocyte activation	7	1.23894	0.494687	CDKN1A, CASP3, CDKN2A, HMGB3, BLM, HSPD1, CD24	515	148	13528	1.2424	1	0.947992	99.9992
GOTERM_BP_FAT	GO:0002694~regulation of leukocyte activation	7	1.23894	0.607383	CDKN1A, CASP3, CDKN2A, HMGB3, BLM, HSPD1, CD24	515	166	13528	1.10769	1	0.977716	100
GOTERM_BP_FAT	GO:0002683~negative regulation of immune system process	4	0.707965	0.61582	CASP3, CDKN2A, HMGB3, CD24	515	83	13528	1.26593	1	0.979279	100
GOTERM_BP_FAT	GO:0050671~positive regulation of lymphocyte proliferation	3	0.530973	0.623759	CDKN1A, BLM, CD24	515	55	13528	1.4328	1	0.980656	100
GOTERM_BP_FAT	GO:0032946~positive regulation of mononuclear cell proliferation	3	0.530973	0.633581	CDKN1A, BLM, CD24	515	56	13528	1.40721	1	0.982331	100
GOTERM_BP_FAT	GO:0070665~positive regulation of leukocyte proliferation	3	0.530973	0.633581	CDKN1A, BLM, CD24	515	56	13528	1.40721	1	0.982331	100
GOTERM_BP_FAT	GO:0050863~regulation of T cell activation	5	0.884956	0.654298	CASP3, CDKN2A, BLM, HSPD1, CD24	515	117	13528	1.12256	1	0.985657	100
GOTERM_BP_FAT	GO:0050865~regulation of cell activation	7	1.23894	0.658252	CDKN1A, CASP3, CDKN2A, HMGB3, BLM, HSPD1, CD24	515	175	13528	1.05072	1	0.986067	100
GOTERM_BP_FAT	GO:0045619~regulation of lymphocyte differentiation	3	0.530973	0.696773	CDKN2A, HMGB3, CD24	515	63	13528	1.25086	1	0.99051	100
GOTERM_BP_FAT	GO:0051251~positive regulation of lymphocyte activation	4	0.707965	0.718689	CDKN1A, BLM, HSPD1, CD24	515	97	13528	1.08321	1	0.992504	100
GOTERM_BP_FAT	GO:0002696~positive regulation of leukocyte activation	4	0.707965	0.772694	CDKN1A, BLM, HSPD1, CD24	515	106	13528	0.991244	1	0.996294	100
GOTERM_BP_FAT	GO:0050870~positive regulation of T cell activation	3	0.530973	0.790121	BLM, HSPD1, CD24	515	76	13528	1.03689	1	0.997104	100
GOTERM_BP_FAT	GO:0050867~positive regulation of cell activation	4	0.707965	0.798848	CDKN1A, BLM, HSPD1, CD24	515	111	13528	0.946593	1	0.997474	100
GOTERM_BP_FAT	GO:0002684~positive regulation of immune system process	5	0.884956	0.981789	UBE2N, CDKN1A, BLM, HSPD1, CD24	515	238	13528	0.551848	1	0.999999	100
Annotation Cluster 125	Enrichment Score: 0.6380422461254966
Category	Term	Count	%	PValue	Genes	List Total	Pop Hits	Pop Total	Fold Enrichment	Bonferroni	Benjamini	FDR
GOTERM_BP_FAT	GO:0051153~regulation of striated muscle cell differentiation	4	0.707965	0.120359	HDAC1, EZH2, UBA52, RPS27A	515	32	13528	3.2835	1	0.54173	88.9934
GOTERM_BP_FAT	GO:0051147~regulation of muscle cell differentiation	4	0.707965	0.183831	HDAC1, EZH2, UBA52, RPS27A	515	39	13528	2.69415	1	0.681066	96.9663
GOTERM_BP_FAT	GO:0048742~regulation of skeletal muscle fiber development	3	0.530973	0.245372	HDAC1, UBA52, RPS27A	515	25	13528	3.15216	1	0.767204	99.2127
GOTERM_BP_FAT	GO:0016202~regulation of striated muscle tissue development	4	0.707965	0.29558	HDAC1, CENPF, UBA52, RPS27A	515	50	13528	2.10144	1	0.821138	99.7592
GOTERM_BP_FAT	GO:0048641~regulation of skeletal muscle tissue development	3	0.530973	0.302366	HDAC1, UBA52, RPS27A	515	29	13528	2.71738	1	0.826504	99.7962
GOTERM_BP_FAT	GO:0048634~regulation of muscle development	4	0.707965	0.306066	HDAC1, CENPF, UBA52, RPS27A	515	51	13528	2.06023	1	0.830208	99.814
Annotation Cluster 126	Enrichment Score: 0.6378719785489533
Category	Term	Count	%	PValue	Genes	List Total	Pop Hits	Pop Total	Fold Enrichment	Bonferroni	Benjamini	FDR
SP_PIR_KEYWORDS	Isomerase	8	1.41593	0.0623018	PPIF, EBP, PPIH, DKC1, FKBP4, TOPBP1, IDI1, TOP2A	563	120	19235	2.27768	1	0.240871	58.914
GOTERM_MF_FAT	GO:0008144~drug binding	5	0.884956	0.121071	PPIF, PPIH, FKBP4, DCK, TOP2A	433	57	12983	2.63016	1	0.540776	85.113
SP_PIR_KEYWORDS	Rotamase	3	0.530973	0.294464	PPIF, PPIH, FKBP4	563	37	19235	2.77015	1	0.694148	99.1958
GOTERM_MF_FAT	GO:0003755~peptidyl-prolyl cis-trans isomerase activity	3	0.530973	0.350092	PPIF, PPIH, FKBP4	433	37	12983	2.43112	1	0.88489	99.8271
GOTERM_MF_FAT	GO:0016859~cis-trans isomerase activity	3	0.530973	0.374277	PPIF, PPIH, FKBP4	433	39	12983	2.30645	1	0.902949	99.9012
GOTERM_BP_FAT	GO:0006457~protein folding	8	1.41593	0.511469	PPIF, PPIH, CCT5, HSP90AA1, FKBP4, RUVBL2, HSPD1, HSPA8	515	177	13528	1.18725	1	0.952954	99.9996
Annotation Cluster 127	Enrichment Score: 0.6150694434062851
Category	Term	Count	%	PValue	Genes	List Total	Pop Hits	Pop Total	Fold Enrichment	Bonferroni	Benjamini	FDR
GOTERM_BP_FAT	GO:0043193~positive regulation of gene-specific transcription	8	1.41593	0.0473236	HMGB2, PSMC5, HDAC2, HDAC1, TP53, PRKDC, SMARCA4, HNRNPAB	515	87	13528	2.41544	1	0.297062	56.578
GOTERM_BP_FAT	GO:0010552~positive regulation of specific transcription from RNA polymerase II promoter	6	1.06195	0.0646908	HMGB2, HDAC2, HDAC1, TP53, PRKDC, SMARCA4	515	57	13528	2.76505	1	0.369521	68.3612
GOTERM_BP_FAT	GO:0032583~regulation of gene-specific transcription	9	1.59292	0.138005	HMGB2, CDKN1B, PSMC5, HDAC2, HDAC1, TP53, PRKDC, SMARCA4, HNRNPAB	515	134	13528	1.76427	1	0.577655	92.2337
GOTERM_BP_FAT	GO:0032582~negative regulation of gene-specific transcription	4	0.707965	0.274686	CDKN1B, HDAC2, HDAC1, SMARCA4	515	48	13528	2.189	1	0.801506	99.6019
GOTERM_BP_FAT	GO:0010551~regulation of specific transcription from RNA polymerase II promoter	6	1.06195	0.286191	HMGB2, HDAC2, HDAC1, TP53, PRKDC, SMARCA4	515	94	13528	1.67668	1	0.811434	99.6976
GOTERM_BP_FAT	GO:0010553~negative regulation of specific transcription from RNA polymerase II promoter	3	0.530973	0.465138	HDAC2, HDAC1, SMARCA4	515	41	13528	1.92205	1	0.936561	99.9979
GOTERM_BP_FAT	GO:0045165~cell fate commitment	5	0.884956	0.779229	FGFR4, CASP3, TP53, PRKDC, SMARCA4	515	139	13528	0.944891	1	0.996609	100
KEGG_PATHWAY	hsa05016:Huntington's disease	4	0.707965	0.997445	CASP3, HDAC2, HDAC1, TP53	276	180	5085	0.40942	1	0.999997	100
Annotation Cluster 128	Enrichment Score: 0.5478077879568353
Category	Term	Count	%	PValue	Genes	List Total	Pop Hits	Pop Total	Fold Enrichment	Bonferroni	Benjamini	FDR
SP_PIR_KEYWORDS	decarboxylase	3	0.530973	0.134264	ODC1, UMPS, PAICS	563	22	19235	4.65889	1	0.428993	86.3801
GOTERM_MF_FAT	GO:0016831~carboxy-lyase activity	3	0.530973	0.251066	ODC1, UMPS, PAICS	433	29	12983	3.10178	1	0.78584	98.5975
SP_PIR_KEYWORDS	lyase	4	0.707965	0.67426	ODC1, UMPS, PAICS, ENO1	563	118	19235	1.15814	1	0.962297	100
Annotation Cluster 129	Enrichment Score: 0.4975452507557684
Category	Term	Count	%	PValue	Genes	List Total	Pop Hits	Pop Total	Fold Enrichment	Bonferroni	Benjamini	FDR
INTERPRO	IPR015451:Cyclin D	3	0.530973	0.00277066	CCND1, CCND3, CCND2	513	3	16659	32.4737	0.906206	0.0636261	4.20385
GOTERM_BP_FAT	GO:0045737~positive regulation of cyclin-dependent protein kinase activity	3	0.530973	0.0346531	CCND1, CCND3, CCND2	515	8	13528	9.85049	1	0.242293	45.494
GOTERM_BP_FAT	GO:0001934~positive regulation of protein amino acid phosphorylation	5	0.884956	0.439474	CCND1, CCND3, CCND2, TTK, CD24	515	89	13528	1.47573	1	0.925041	99.9953
GOTERM_BP_FAT	GO:0042327~positive regulation of phosphorylation	5	0.884956	0.506102	CCND1, CCND3, CCND2, TTK, CD24	515	97	13528	1.35402	1	0.951337	99.9995
GOTERM_BP_FAT	GO:0045937~positive regulation of phosphate metabolic process	5	0.884956	0.53018	CCND1, CCND3, CCND2, TTK, CD24	515	100	13528	1.3134	1	0.958531	99.9998
GOTERM_BP_FAT	GO:0010562~positive regulation of phosphorus metabolic process	5	0.884956	0.53018	CCND1, CCND3, CCND2, TTK, CD24	515	100	13528	1.3134	1	0.958531	99.9998
GOTERM_BP_FAT	GO:0045860~positive regulation of protein kinase activity	9	1.59292	0.616195	CCND1, CCND3, CCND2, MET, NPM1, LRP8, CENPE, CD24, CDC25B	515	223	13528	1.06014	1	0.9792	100
GOTERM_BP_FAT	GO:0001932~regulation of protein amino acid phosphorylation	7	1.23894	0.647307	PPP2R1A, CCND1, CCND3, CCND2, PPP2CA, TTK, CD24	515	173	13528	1.06287	1	0.98459	100
GOTERM_BP_FAT	GO:0033674~positive regulation of kinase activity	9	1.59292	0.655445	CCND1, CCND3, CCND2, MET, NPM1, LRP8, CENPE, CD24, CDC25B	515	231	13528	1.02343	1	0.985726	100
GOTERM_BP_FAT	GO:0051347~positive regulation of transferase activity	9	1.59292	0.696681	CCND1, CCND3, CCND2, MET, NPM1, LRP8, CENPE, CD24, CDC25B	515	240	13528	0.985049	1	0.990584	100
KEGG_PATHWAY	hsa04510:Focal adhesion	6	1.06195	0.986882	CCND1, CCND3, CCND2, MET, PPP1CC, SPP1	276	201	5085	0.549968	1	0.999946	100
KEGG_PATHWAY	hsa04630:Jak-STAT signaling pathway	4	0.707965	0.991857	CCND1, CCND3, CCND2, MYC	276	155	5085	0.475456	1	0.999973	100
Annotation Cluster 130	Enrichment Score: 0.4957199577679164
Category	Term	Count	%	PValue	Genes	List Total	Pop Hits	Pop Total	Fold Enrichment	Bonferroni	Benjamini	FDR
SP_PIR_KEYWORDS	translation regulation	5	0.884956	0.132213	NCBP2, EIF4EBP1, PA2G4, EIF2S1, IGF2BP3	563	67	19235	2.54964	1	0.427015	85.9269
GOTERM_BP_FAT	GO:0010608~posttranscriptional regulation of gene expression	11	1.9469	0.282046	NCBP2, EIF4EBP1, PA2G4, CDKN2A, EIF2S1, PRKDC, SYNCRIP, AURKA, IGF2BP3, HSPD1, CDK4	515	211	13528	1.36942	1	0.807517	99.6659
GOTERM_BP_FAT	GO:0006446~regulation of translational initiation	3	0.530973	0.465138	NCBP2, EIF4EBP1, EIF2S1	515	41	13528	1.92205	1	0.936561	99.9979
GOTERM_BP_FAT	GO:0006417~regulation of translation	6	1.06195	0.599714	NCBP2, EIF4EBP1, PA2G4, EIF2S1, IGF2BP3, CDK4	515	137	13528	1.15042	1	0.976253	100
Annotation Cluster 131	Enrichment Score: 0.4850202732346947
Category	Term	Count	%	PValue	Genes	List Total	Pop Hits	Pop Total	Fold Enrichment	Bonferroni	Benjamini	FDR
SP_PIR_KEYWORDS	neurogenesis	9	1.59292	0.0649166	NDE1, NDEL1, SERPINE2, NME1, STMN1, CIT, SLC7A5, SMARCA4, KIF2A	563	146	19235	2.10607	1	0.247471	60.4703
SP_PIR_KEYWORDS	differentiation	14	2.47788	0.588456	TNFRSF12A, CENPF, RACGAP1, SLC7A5, SRPK1, NDE1, NDEL1, SERPINE2, NME1, PSME4, STMN1, CIT, ASF1B, KIF2A	563	460	19235	1.03981	1	0.93128	99.9995
SP_PIR_KEYWORDS	developmental protein	18	3.18584	0.918057	STIL, TNFRSF12A, CENPF, CENPE, DONSON, RACGAP1, SLC7A5, NDE1, NDEL1, DKK1, SERPINE2, TIMELESS, PSME4, STMN1, CIT, ASF1B, HELLS, KIF2A	563	779	19235	0.789439	1	0.99887	100
Annotation Cluster 132	Enrichment Score: 0.48371526205004906
Category	Term	Count	%	PValue	Genes	List Total	Pop Hits	Pop Total	Fold Enrichment	Bonferroni	Benjamini	FDR
GOTERM_BP_FAT	GO:0007281~germ cell development	8	1.41593	0.0896451	CCNB1, MSH2, RAN, CASC5, BRCA2, FBXO5, TRIP13, CDC25B	515	101	13528	2.08063	1	0.454619	80.1331
GOTERM_BP_FAT	GO:0007286~spermatid development	3	0.530973	0.613733	RAN, CASC5, TRIP13	515	54	13528	1.45933	1	0.978983	100
GOTERM_BP_FAT	GO:0048515~spermatid differentiation	3	0.530973	0.643202	RAN, CASC5, TRIP13	515	57	13528	1.38252	1	0.983992	100
Annotation Cluster 133	Enrichment Score: 0.4822191890490847
Category	Term	Count	%	PValue	Genes	List Total	Pop Hits	Pop Total	Fold Enrichment	Bonferroni	Benjamini	FDR
SP_PIR_KEYWORDS	protein phosphatase	9	1.59292	0.0370989	PTP4A3, PPP2CA, PPP2CB, PPP1CC, CDKN3, CDC25C, DUSP9, CDC25A, CDC25B	563	130	19235	2.36528	0.999999	0.161344	40.7115
GOTERM_MF_FAT	GO:0004725~protein tyrosine phosphatase activity	6	1.06195	0.264935	PTP4A3, CDKN3, CDC25C, DUSP9, CDC25A, CDC25B	433	104	12983	1.72984	1	0.797672	98.9357
INTERPRO	IPR000387:Protein-tyrosine phosphatase	3	0.530973	0.716066	PTP4A3, CDKN3, DUSP9	513	81	16659	1.20273	1	0.999993	100
INTERPRO	IPR000387:Dual-specific/protein-tyrosine phosphatase, conserved region	3	0.530973	0.722375	PTP4A3, CDKN3, DUSP9	513	82	16659	1.18806	1	0.999994	100
INTERPRO	IPR016130:Protein-tyrosine phosphatase, active site	3	0.530973	0.763286	PTP4A3, CDKN3, DUSP9	513	89	16659	1.09462	1	0.999998	100
Annotation Cluster 134	Enrichment Score: 0.4773198429027931
Category	Term	Count	%	PValue	Genes	List Total	Pop Hits	Pop Total	Fold Enrichment	Bonferroni	Benjamini	FDR
GOTERM_BP_FAT	GO:0010810~regulation of cell-substrate adhesion	4	0.707965	0.253956	CDKN2A, CDK6, CYR61, SPP1	515	46	13528	2.28417	1	0.77803	99.3534
GOTERM_BP_FAT	GO:0010811~positive regulation of cell-substrate adhesion	3	0.530973	0.288147	CDK6, CYR61, SPP1	515	28	13528	2.81442	1	0.81244	99.7116
GOTERM_BP_FAT	GO:0045785~positive regulation of cell adhesion	4	0.707965	0.400145	CDK6, CD24, CYR61, SPP1	515	60	13528	1.7512	1	0.905651	99.9848
GOTERM_BP_FAT	GO:0030155~regulation of cell adhesion	7	1.23894	0.420854	PPP2R1A, CDKN2A, PPP2CA, CDK6, CD24, CYR61, SPP1	515	137	13528	1.34216	1	0.916054	99.9917
Annotation Cluster 135	Enrichment Score: 0.4637251054749763
Category	Term	Count	%	PValue	Genes	List Total	Pop Hits	Pop Total	Fold Enrichment	Bonferroni	Benjamini	FDR
GOTERM_BP_FAT	GO:0008406~gonad development	8	1.41593	0.134096	CCNE1, HMGB2, CCND1, CCND2, MSH2, BRCA2, FANCA, CENPI	515	112	13528	1.87628	1	0.570623	91.6049
GOTERM_BP_FAT	GO:0048608~reproductive structure development	8	1.41593	0.203293	CCNE1, HMGB2, CCND1, CCND2, MSH2, BRCA2, FANCA, CENPI	515	126	13528	1.66781	1	0.712689	97.9973
GOTERM_BP_FAT	GO:0045137~development of primary sexual characteristics	8	1.41593	0.208696	CCNE1, HMGB2, CCND1, CCND2, MSH2, BRCA2, FANCA, CENPI	515	127	13528	1.65467	1	0.720322	98.2186
GOTERM_BP_FAT	GO:0007548~sex differentiation	9	1.59292	0.216497	CCNE1, HMGB2, CCND1, CCND2, MSH2, FKBP4, BRCA2, FANCA, CENPI	515	151	13528	1.56564	1	0.73216	98.4978
GOTERM_BP_FAT	GO:0008585~female gonad development	5	0.884956	0.225249	CCNE1, CCND2, BRCA2, FANCA, CENPI	515	64	13528	2.05218	1	0.742362	98.7618
GOTERM_BP_FAT	GO:0046545~development of primary female sexual characteristics	5	0.884956	0.266839	CCNE1, CCND2, BRCA2, FANCA, CENPI	515	69	13528	1.90348	1	0.792093	99.5209
GOTERM_BP_FAT	GO:0046660~female sex differentiation	5	0.884956	0.266839	CCNE1, CCND2, BRCA2, FANCA, CENPI	515	69	13528	1.90348	1	0.792093	99.5209
GOTERM_BP_FAT	GO:0046661~male sex differentiation	5	0.884956	0.301032	HMGB2, CCND1, MSH2, FKBP4, FANCA	515	73	13528	1.79918	1	0.826358	99.7894
GOTERM_BP_FAT	GO:0008584~male gonad development	4	0.707965	0.316565	HMGB2, CCND1, MSH2, FANCA	515	52	13528	2.02061	1	0.840213	99.8569
GOTERM_BP_FAT	GO:0045471~response to ethanol	4	0.707965	0.440962	CCNE1, CCND1, CCND2, GGH	515	64	13528	1.64175	1	0.925499	99.9955
GOTERM_BP_FAT	GO:0046546~development of primary male sexual characteristics	4	0.707965	0.451004	HMGB2, CCND1, MSH2, FANCA	515	65	13528	1.61649	1	0.930065	99.9967
GOTERM_BP_FAT	GO:0001541~ovarian follicle development	3	0.530973	0.465138	CCNE1, CCND2, CENPI	515	41	13528	1.92205	1	0.936561	99.9979
GOTERM_BP_FAT	GO:0001889~liver development	3	0.530973	0.603505	CCNE1, CCND1, CCND2	515	53	13528	1.48687	1	0.976983	100
GOTERM_BP_FAT	GO:0022602~ovulation cycle process	3	0.530973	0.688331	CCNE1, CCND2, CENPI	515	62	13528	1.27103	1	0.989713	100
GOTERM_BP_FAT	GO:0048511~rhythmic process	5	0.884956	0.721915	CCNE1, TIMELESS, CCND2, CDK4, CENPI	515	128	13528	1.02609	1	0.992762	100
GOTERM_BP_FAT	GO:0042698~ovulation cycle	3	0.530973	0.728664	CCNE1, CCND2, CENPI	515	67	13528	1.17618	1	0.993352	100
Annotation Cluster 136	Enrichment Score: 0.4280004273056611
Category	Term	Count	%	PValue	Genes	List Total	Pop Hits	Pop Total	Fold Enrichment	Bonferroni	Benjamini	FDR
INTERPRO	IPR019954:Ubiquitin conserved site	3	0.530973	0.281012	UHRF1, UBA52, RPS27A	513	34	16659	2.86533	1	0.974132	99.3945
SMART	SM00213:UBQ	3	0.530973	0.348067	UHRF1, UBA52, RPS27A	243	46	9079	2.43666	1	0.912549	99.3187
INTERPRO	IPR000626:Ubiquitin	3	0.530973	0.415312	UHRF1, UBA52, RPS27A	513	46	16659	2.11785	1	0.996957	99.9753
INTERPRO	IPR019955:Ubiquitin supergroup	3	0.530973	0.477788	UHRF1, UBA52, RPS27A	513	52	16659	1.87348	1	0.998839	99.9957
Annotation Cluster 137	Enrichment Score: 0.42548708000163166
Category	Term	Count	%	PValue	Genes	List Total	Pop Hits	Pop Total	Fold Enrichment	Bonferroni	Benjamini	FDR
GOTERM_BP_FAT	GO:0016569~covalent chromatin modification	9	1.59292	0.107029	UBE2N, HDAC2, HDAC1, EZH2, HAT1, RUVBL2, RUVBL1, HELLS, SMARCA4	515	126	13528	1.87628	1	0.507389	85.7424
GOTERM_BP_FAT	GO:0016570~histone modification	7	1.23894	0.318781	UBE2N, HDAC2, HDAC1, EZH2, HAT1, RUVBL2, RUVBL1	515	122	13528	1.50718	1	0.841302	99.8647
GOTERM_BP_FAT	GO:0016573~histone acetylation	3	0.530973	0.549317	HAT1, RUVBL2, RUVBL1	515	48	13528	1.64175	1	0.964213	99.9999
GOTERM_BP_FAT	GO:0006473~protein amino acid acetylation	3	0.530973	0.593074	HAT1, RUVBL2, RUVBL1	515	52	13528	1.51546	1	0.974979	100
GOTERM_BP_FAT	GO:0043543~protein amino acid acylation	3	0.530973	0.670869	HAT1, RUVBL2, RUVBL1	515	60	13528	1.3134	1	0.987581	100
Annotation Cluster 138	Enrichment Score: 0.40364593442356916
Category	Term	Count	%	PValue	Genes	List Total	Pop Hits	Pop Total	Fold Enrichment	Bonferroni	Benjamini	FDR
KEGG_PATHWAY	hsa05210:Colorectal cancer	8	1.41593	0.167463	MSH6, CCND1, CASP3, MSH2, MET, TP53, BIRC5, MYC	276	84	5085	1.75466	1	0.538091	87.7238
KEGG_PATHWAY	hsa05216:Thyroid cancer	3	0.530973	0.470436	CCND1, TP53, MYC	276	29	5085	1.90592	1	0.853891	99.9308
KEGG_PATHWAY	hsa05213:Endometrial cancer	3	0.530973	0.780983	CCND1, TP53, MYC	276	52	5085	1.06292	1	0.982967	100
Annotation Cluster 139	Enrichment Score: 0.399017827647165
Category	Term	Count	%	PValue	Genes	List Total	Pop Hits	Pop Total	Fold Enrichment	Bonferroni	Benjamini	FDR
GOTERM_BP_FAT	GO:0060249~anatomical structure homeostasis	8	1.41593	0.108669	RPA1, DKC1, BLM, MRE11A, ACACA, PRKDC, PARP1, BARD1	515	106	13528	1.98249	1	0.509774	86.1862
GOTERM_BP_FAT	GO:0001894~tissue homeostasis	3	0.530973	0.696773	RPA1, ACACA, BARD1	515	63	13528	1.25086	1	0.99051	100
GOTERM_BP_FAT	GO:0048871~multicellular organismal homeostasis	3	0.530973	0.838977	RPA1, ACACA, BARD1	515	85	13528	0.927105	1	0.998813	100
Annotation Cluster 140	Enrichment Score: 0.36786613087040265
Category	Term	Count	%	PValue	Genes	List Total	Pop Hits	Pop Total	Fold Enrichment	Bonferroni	Benjamini	FDR
GOTERM_BP_FAT	GO:0006730~one-carbon metabolic process	8	1.41593	0.134096	MTHFD1, MTHFD2, SHMT1, SHMT2, DHFR, EZH2, DNMT1, HELLS	515	112	13528	1.87628	1	0.570623	91.6049
GOTERM_BP_FAT	GO:0043414~biopolymer methylation	3	0.530973	0.743516	EZH2, DNMT1, HELLS	515	69	13528	1.14209	1	0.994429	100
GOTERM_BP_FAT	GO:0032259~methylation	3	0.530973	0.790121	EZH2, DNMT1, HELLS	515	76	13528	1.03689	1	0.997104	100
Annotation Cluster 141	Enrichment Score: 0.3607902549800839
Category	Term	Count	%	PValue	Genes	List Total	Pop Hits	Pop Total	Fold Enrichment	Bonferroni	Benjamini	FDR
KEGG_PATHWAY	hsa04350:TGF-beta signaling pathway	10	1.76991	0.0441813	PPP2R1B, PPP2R1A, E2F5, PPP2CA, PPP2CB, RBL1, SKP1, MYC, CUL1, TFDP1	276	87	5085	2.11769	0.995166	0.192073	40.3776
GOTERM_BP_FAT	GO:0030111~regulation of Wnt receptor signaling pathway	4	0.707965	0.253956	PPP2R1A, CCND1, DKK1, PPP2CA	515	46	13528	2.28417	1	0.77803	99.3534
KEGG_PATHWAY	hsa04730:Long-term depression	4	0.707965	0.729824	PPP2R1B, PPP2R1A, PPP2CA, PPP2CB	276	69	5085	1.06805	1	0.972437	100
GOTERM_BP_FAT	GO:0009968~negative regulation of signal transduction	6	1.06195	0.926509	PPP2R1A, CCND1, DKK1, PPP2CA, EZH2, PPP2CB	515	221	13528	0.713157	1	0.9999	100
KEGG_PATHWAY	hsa04530:Tight junction	5	0.884956	0.937867	PPP2R1B, PPP2R1A, PPP2CA, PPP2CB, CDK4	276	134	5085	0.687459	1	0.99892	100
GOTERM_BP_FAT	GO:0010648~negative regulation of cell communication	6	1.06195	0.961727	PPP2R1A, CCND1, DKK1, PPP2CA, EZH2, PPP2CB	515	248	13528	0.635515	1	0.999988	100
Annotation Cluster 142	Enrichment Score: 0.3538219668833848
Category	Term	Count	%	PValue	Genes	List Total	Pop Hits	Pop Total	Fold Enrichment	Bonferroni	Benjamini	FDR
GOTERM_BP_FAT	GO:0050768~negative regulation of neurogenesis	4	0.707965	0.243676	YWHAH, TP53, CD24, SPP1	515	45	13528	2.33493	1	0.765357	99.1817
GOTERM_BP_FAT	GO:0060284~regulation of cell development	11	1.9469	0.253533	YWHAH, NDEL1, HDAC1, CCND2, TNFRSF12A, TP53, CD24, UBA52, ASPM, RPS27A, SPP1	515	205	13528	1.4095	1	0.778235	99.3471
GOTERM_BP_FAT	GO:0048638~regulation of developmental growth	4	0.707965	0.264296	TNFRSF12A, UBA52, RPS27A, SPP1	515	47	13528	2.23557	1	0.789245	99.4915
GOTERM_BP_FAT	GO:0010721~negative regulation of cell development	4	0.707965	0.274686	YWHAH, TP53, CD24, SPP1	515	48	13528	2.189	1	0.801506	99.6019
GOTERM_BP_FAT	GO:0051960~regulation of nervous system development	10	1.76991	0.307499	YWHAH, NDEL1, CCND2, TNFRSF12A, TP53, CD24, UBA52, ASPM, RPS27A, SPP1	515	192	13528	1.36812	1	0.831182	99.8205
GOTERM_BP_FAT	GO:0045664~regulation of neuron differentiation	7	1.23894	0.393577	YWHAH, NDEL1, CCND2, TNFRSF12A, CD24, ASPM, SPP1	515	133	13528	1.38252	1	0.902359	99.9817
GOTERM_BP_FAT	GO:0050767~regulation of neurogenesis	8	1.41593	0.444125	YWHAH, NDEL1, CCND2, TNFRSF12A, TP53, CD24, ASPM, SPP1	515	166	13528	1.26593	1	0.92694	99.9959
GOTERM_BP_FAT	GO:0010975~regulation of neuron projection development	4	0.707965	0.500014	YWHAH, NDEL1, TNFRSF12A, SPP1	515	70	13528	1.50103	1	0.949683	99.9993
GOTERM_BP_FAT	GO:0010769~regulation of cell morphogenesis involved in differentiation	4	0.707965	0.564657	YWHAH, NDEL1, TNFRSF12A, SPP1	515	77	13528	1.36457	1	0.968136	99.9999
GOTERM_BP_FAT	GO:0050770~regulation of axonogenesis	3	0.530973	0.643202	NDEL1, TNFRSF12A, SPP1	515	57	13528	1.38252	1	0.983992	100
GOTERM_BP_FAT	GO:0031344~regulation of cell projection organization	4	0.707965	0.662771	YWHAH, NDEL1, TNFRSF12A, SPP1	515	89	13528	1.18058	1	0.986559	100
GOTERM_BP_FAT	GO:0022604~regulation of cell morphogenesis	4	0.707965	0.879515	YWHAH, NDEL1, TNFRSF12A, SPP1	515	131	13528	0.802075	1	0.999531	100
GOTERM_BP_FAT	GO:0032101~regulation of response to external stimulus	3	0.530973	0.985009	NDEL1, CD24, SPP1	515	159	13528	0.495622	1	0.999999	100
Annotation Cluster 143	Enrichment Score: 0.3186151624790075
Category	Term	Count	%	PValue	Genes	List Total	Pop Hits	Pop Total	Fold Enrichment	Bonferroni	Benjamini	FDR
GOTERM_BP_FAT	GO:0007595~lactation	3	0.530973	0.288147	NME1, MET, HK2	515	28	13528	2.81442	1	0.81244	99.7116
GOTERM_BP_FAT	GO:0030879~mammary gland development	4	0.707965	0.430851	NME1, MET, HK2, BRCA2	515	63	13528	1.66781	1	0.921087	99.9939
GOTERM_BP_FAT	GO:0048732~gland development	4	0.707965	0.891691	NME1, MET, HK2, BRCA2	515	135	13528	0.77831	1	0.999663	100
Annotation Cluster 144	Enrichment Score: 0.31825483172293473
Category	Term	Count	%	PValue	Genes	List Total	Pop Hits	Pop Total	Fold Enrichment	Bonferroni	Benjamini	FDR
SMART	SM00360:RRM	8	1.41593	0.332134	NCBP2, SFPQ, G3BP1, HNRNPA2B1, SYNCRIP, THOC4, IGF2BP3, HNRNPAB	243	211	9079	1.41657	1	0.909613	99.0971
UP_SEQ_FEATURE	domain:RRM 1	5	0.884956	0.343441	SFPQ, HNRNPA2B1, SYNCRIP, IGF2BP3, HNRNPAB	561	101	19113	1.68661	1	0.999843	99.9079
UP_SEQ_FEATURE	domain:RRM 2	5	0.884956	0.343441	SFPQ, HNRNPA2B1, SYNCRIP, IGF2BP3, HNRNPAB	561	101	19113	1.68661	1	0.999843	99.9079
GOTERM_MF_FAT	GO:0003729~mRNA binding	4	0.707965	0.377228	SYNCRIP, IGF2BP3, SLBP, HNRNPAB	433	66	12983	1.8172	1	0.903341	99.9079
INTERPRO	IPR000504:RNA recognition motif, RNP-1	8	1.41593	0.472823	NCBP2, SFPQ, G3BP1, HNRNPA2B1, SYNCRIP, THOC4, IGF2BP3, HNRNPAB	513	211	16659	1.23123	1	0.99882	99.995
INTERPRO	IPR012677:Nucleotide-binding, alpha-beta plait	8	1.41593	0.48273	NCBP2, SFPQ, G3BP1, HNRNPA2B1, SYNCRIP, THOC4, IGF2BP3, HNRNPAB	513	213	16659	1.21967	1	0.998858	99.9963
UP_SEQ_FEATURE	domain:RRM	3	0.530973	0.867422	NCBP2, G3BP1, THOC4	561	119	19113	0.858895	1	1	100
UP_SEQ_FEATURE	compositionally biased region:Gly-rich	4	0.707965	0.97209	NUP50, G3BP1, HNRNPA2B1, HNRNPAB	561	238	19113	0.572597	1	1	100
Annotation Cluster 145	Enrichment Score: 0.3042690152663202
Category	Term	Count	%	PValue	Genes	List Total	Pop Hits	Pop Total	Fold Enrichment	Bonferroni	Benjamini	FDR
SMART	SM00249:PHD	4	0.707965	0.43191	UHRF1, PHF19, WHSC1, TCF19	243	90	9079	1.66054	1	0.948341	99.8632
INTERPRO	IPR019787:Zinc finger, PHD-finger	4	0.707965	0.48745	UHRF1, PHF19, WHSC1, TCF19	513	85	16659	1.52817	1	0.998872	99.9968
INTERPRO	IPR001965:Zinc finger, PHD-type	4	0.707965	0.525786	UHRF1, PHF19, WHSC1, TCF19	513	90	16659	1.44327	1	0.99944	99.999
INTERPRO	IPR019786:Zinc finger, PHD-type, conserved site	4	0.707965	0.548014	UHRF1, PHF19, WHSC1, TCF19	513	93	16659	1.39672	1	0.99962	99.9995
Annotation Cluster 146	Enrichment Score: 0.29532597291677437
Category	Term	Count	%	PValue	Genes	List Total	Pop Hits	Pop Total	Fold Enrichment	Bonferroni	Benjamini	FDR
GOTERM_CC_FAT	GO:0048770~pigment granule	7	1.23894	0.104404	HSP90AA1, TFRC, RAN, SLC2A1, GGH, NAP1L1, HSPA8	465	89	12782	2.16199	1	0.331769	77.7222
GOTERM_CC_FAT	GO:0042470~melanosome	7	1.23894	0.104404	HSP90AA1, TFRC, RAN, SLC2A1, GGH, NAP1L1, HSPA8	465	89	12782	2.16199	1	0.331769	77.7222
GOTERM_CC_FAT	GO:0030141~secretory granule	5	0.884956	0.896504	GARS, CASC5, BRCA2, HSPD1, RACGAP1	465	180	12782	0.76356	1	0.998846	100
GOTERM_CC_FAT	GO:0031988~membrane-bounded vesicle	16	2.83186	0.925473	HSP90AA1, RAN, ANP32E, GARS, GGH, NAP1L1, CASC5, BRCA2, PMF1, RACGAP1, TFRC, SLC2A1, MDM2, HSPD1, HSPA8, SPP1	465	568	12782	0.774315	1	0.999472	100
GOTERM_CC_FAT	GO:0016023~cytoplasmic membrane-bounded vesicle	14	2.47788	0.965884	HSP90AA1, RAN, ANP32E, GARS, GGH, NAP1L1, CASC5, BRCA2, RACGAP1, TFRC, SLC2A1, MDM2, HSPD1, HSPA8	465	550	12782	0.699699	1	0.99993	100
GOTERM_CC_FAT	GO:0031982~vesicle	16	2.83186	0.986367	HSP90AA1, RAN, ANP32E, GARS, GGH, NAP1L1, CASC5, BRCA2, PMF1, RACGAP1, TFRC, SLC2A1, MDM2, HSPD1, HSPA8, SPP1	465	670	12782	0.656434	1	0.999992	100
GOTERM_CC_FAT	GO:0031410~cytoplasmic vesicle	14	2.47788	0.994048	HSP90AA1, RAN, ANP32E, GARS, GGH, NAP1L1, CASC5, BRCA2, RACGAP1, TFRC, SLC2A1, MDM2, HSPD1, HSPA8	465	642	12782	0.599431	1	0.999999	100
Annotation Cluster 147	Enrichment Score: 0.2886088897875527
Category	Term	Count	%	PValue	Genes	List Total	Pop Hits	Pop Total	Fold Enrichment	Bonferroni	Benjamini	FDR
GOTERM_BP_FAT	GO:0021987~cerebral cortex development	3	0.530973	0.358576	NDE1, LRP8, TACC3	515	33	13528	2.388	1	0.876262	99.952
GOTERM_BP_FAT	GO:0030900~forebrain development	7	1.23894	0.520789	E2F1, NDE1, DKK1, LRP8, TACC3, ASPM, SMARCA4	515	152	13528	1.20971	1	0.956089	99.9997
GOTERM_BP_FAT	GO:0021543~pallium development	3	0.530973	0.526233	NDE1, LRP8, TACC3	515	46	13528	1.71313	1	0.957608	99.9997
GOTERM_BP_FAT	GO:0021537~telencephalon development	3	0.530973	0.71309	NDE1, LRP8, TACC3	515	65	13528	1.21237	1	0.991986	100
Annotation Cluster 148	Enrichment Score: 0.2689855678652
Category	Term	Count	%	PValue	Genes	List Total	Pop Hits	Pop Total	Fold Enrichment	Bonferroni	Benjamini	FDR
SP_PIR_KEYWORDS	glycolysis	4	0.707965	0.136923	HK2, PFKP, PGK1, ENO1	563	44	19235	3.10593	1	0.432473	86.9471
GOTERM_BP_FAT	GO:0006096~glycolysis	4	0.707965	0.264296	HK2, PFKP, PGK1, ENO1	515	47	13528	2.23557	1	0.789245	99.4915
GOTERM_BP_FAT	GO:0006007~glucose catabolic process	4	0.707965	0.379419	HK2, PFKP, PGK1, ENO1	515	58	13528	1.81158	1	0.892965	99.9728
GOTERM_BP_FAT	GO:0019320~hexose catabolic process	4	0.707965	0.490385	HK2, PFKP, PGK1, ENO1	515	69	13528	1.52278	1	0.946723	99.9991
GOTERM_BP_FAT	GO:0046365~monosaccharide catabolic process	4	0.707965	0.509551	HK2, PFKP, PGK1, ENO1	515	71	13528	1.47989	1	0.952469	99.9995
GOTERM_BP_FAT	GO:0046164~alcohol catabolic process	4	0.707965	0.599225	HK2, PFKP, PGK1, ENO1	515	81	13528	1.29718	1	0.976315	100
GOTERM_BP_FAT	GO:0044275~cellular carbohydrate catabolic process	4	0.707965	0.631946	HK2, PFKP, PGK1, ENO1	515	85	13528	1.23614	1	0.982156	100
KEGG_PATHWAY	hsa00010:Glycolysis / Gluconeogenesis	4	0.707965	0.637969	HK2, PFKP, PGK1, ENO1	276	60	5085	1.22826	1	0.942418	99.9991
GOTERM_BP_FAT	GO:0006006~glucose metabolic process	6	1.06195	0.695626	HK2, PFKP, PPP1CC, PGK1, MYC, ENO1	515	153	13528	1.03012	1	0.990541	100
GOTERM_BP_FAT	GO:0016052~carbohydrate catabolic process	4	0.707965	0.788703	HK2, PFKP, PGK1, ENO1	515	109	13528	0.963962	1	0.997062	100
GOTERM_BP_FAT	GO:0005996~monosaccharide metabolic process	7	1.23894	0.852715	HK2, PFKP, PPP1CC, PGK1, MYC, PRPS1, ENO1	515	222	13528	0.828269	1	0.999123	100
GOTERM_BP_FAT	GO:0019318~hexose metabolic process	6	1.06195	0.8592	HK2, PFKP, PPP1CC, PGK1, MYC, ENO1	515	192	13528	0.820874	1	0.999247	100
GOTERM_BP_FAT	GO:0006091~generation of precursor metabolites and energy	8	1.41593	0.956136	MSH2, TXN, HK2, PFKP, TXNRD1, PPP1CC, PGK1, ENO1	515	313	13528	0.671386	1	0.999981	100
Annotation Cluster 149	Enrichment Score: 0.26022806737824156
Category	Term	Count	%	PValue	Genes	List Total	Pop Hits	Pop Total	Fold Enrichment	Bonferroni	Benjamini	FDR
GOTERM_BP_FAT	GO:0051101~regulation of DNA binding	6	1.06195	0.488933	UBE2N, CDKN2A, HDAC2, NME1, NPM1, SMARCA4	515	121	13528	1.30254	1	0.9464	99.999
GOTERM_BP_FAT	GO:0043388~positive regulation of DNA binding	4	0.707965	0.500014	UBE2N, NME1, NPM1, SMARCA4	515	70	13528	1.50103	1	0.949683	99.9993
GOTERM_BP_FAT	GO:0051098~regulation of binding	7	1.23894	0.527233	UBE2N, CDKN2A, HDAC2, BLM, NME1, NPM1, SMARCA4	515	153	13528	1.2018	1	0.957705	99.9997
GOTERM_BP_FAT	GO:0051090~regulation of transcription factor activity	5	0.884956	0.553669	UBE2N, CDKN2A, HDAC2, NPM1, SMARCA4	515	103	13528	1.27514	1	0.965153	99.9999
GOTERM_BP_FAT	GO:0051099~positive regulation of binding	4	0.707965	0.573468	UBE2N, NME1, NPM1, SMARCA4	515	78	13528	1.34707	1	0.970511	100
GOTERM_BP_FAT	GO:0051091~positive regulation of transcription factor activity	3	0.530973	0.670869	UBE2N, NPM1, SMARCA4	515	60	13528	1.3134	1	0.987581	100
Annotation Cluster 150	Enrichment Score: 0.25436894230150003
Category	Term	Count	%	PValue	Genes	List Total	Pop Hits	Pop Total	Fold Enrichment	Bonferroni	Benjamini	FDR
KEGG_PATHWAY	hsa00480:Glutathione metabolism	5	0.884956	0.2845	ODC1, SRM, RRM2, RRM1, GCLM	276	50	5085	1.84239	1	0.709013	97.8318
GOTERM_BP_FAT	GO:0042398~cellular amino acid derivative biosynthetic process	3	0.530973	0.613733	ODC1, SRM, GCLM	515	54	13528	1.45933	1	0.978983	100
GOTERM_BP_FAT	GO:0006575~cellular amino acid derivative metabolic process	3	0.530973	0.988169	ODC1, SRM, GCLM	515	166	13528	0.474722	1	1	100
Annotation Cluster 151	Enrichment Score: 0.24354707998440978
Category	Term	Count	%	PValue	Genes	List Total	Pop Hits	Pop Total	Fold Enrichment	Bonferroni	Benjamini	FDR
GOTERM_BP_FAT	GO:0046822~regulation of nucleocytoplasmic transport	4	0.707965	0.379419	NCBP2, CDKN2A, TACC3, BARD1	515	58	13528	1.81158	1	0.892965	99.9728
GOTERM_BP_FAT	GO:0032386~regulation of intracellular transport	4	0.707965	0.509551	NCBP2, CDKN2A, TACC3, BARD1	515	71	13528	1.47989	1	0.952469	99.9995
GOTERM_BP_FAT	GO:0060341~regulation of cellular localization	6	1.06195	0.961727	NCBP2, CDKN2A, CENPE, TACC3, BARD1, PSMD9	515	248	13528	0.635515	1	0.999988	100
Annotation Cluster 152	Enrichment Score: 0.2371360873032396
Category	Term	Count	%	PValue	Genes	List Total	Pop Hits	Pop Total	Fold Enrichment	Bonferroni	Benjamini	FDR
GOTERM_MF_FAT	GO:0030528~transcription regulator activity	56	9.9115	0.261984	E2F1, E2F2, E2F3, E2F5, E2F7, E2F8, EZH2, CBX3, DEK, PTTG1, CBX5, SAP30, MAX, CCNE1, CDKN2A, CASP8AP2, WDR77, FOSL1, MYC, RPS27A, PSMD9, RAN, TP53, RB1, CDK7, HMGA1, TTF2, PA2G4, UHRF1, NME1, MDM2, UBA52, SMARCA4, HMGB2, FOXM1, ZNF367, MYBL1, MYBL2, NPM1, ENO1, HNRNPAB, TRIP13, TFDP1, POLR3K, ATAD2, BRCA2, ILF3, PMF1, BRCA1, HDAC2, PSMC5, YWHAH, HDAC1, ILF2, PSMC3, TCF19	433	1512	12983	1.11051	1	0.796258	98.8708
SP_PIR_KEYWORDS	Transcription	66	11.6814	0.285117	E2F1, ITGB3BP, E2F2, E2F3, E2F5, E2F7, EZH2, E2F8, CBX3, PRIM1, SAP30, MAX, MCM8, CDKN2A, MCM7, CDCA7, CASP8AP2, PRIM2, MYC, RBBP4, CCNH, RBL1, TP53, RB1, MCM2, CDK7, MCM3, MCM4, HMGA1, TTF2, MCM5, MCM6, SS18, PA2G4, UHRF1, TIMELESS, NME1, CDCA7L, RUVBL2, RUVBL1, SMARCA4, FOXM1, ZNF367, MYBL1, MYBL2, ASF1B, HELLS, TFDP1, ENO1, POLR3K, ATAD2, ILF3, WHSC1, PMF1, MLF1IP, MNAT1, HDAC2, PHF19, ILF2, H…	563	2071	19235	1.0888	1	0.683463	99.0353
SP_PIR_KEYWORDS	transcription regulation	63	11.1504	0.3595	E2F1, ITGB3BP, E2F2, E2F3, E2F5, E2F7, EZH2, E2F8, CBX3, SAP30, MAX, MCM8, CDKN2A, MCM7, CDCA7, CASP8AP2, MYC, RBBP4, CCNH, RBL1, TP53, RB1, MCM2, CDK7, MCM3, MCM4, HMGA1, TTF2, MCM5, MCM6, SS18, PA2G4, UHRF1, TIMELESS, NME1, CDCA7L, RUVBL2, RUVBL1, SMARCA4, FOXM1, ZNF367, MYBL1, MYBL2, ASF1B, HELLS, TFDP1, ENO1, ATAD2, ILF3, WHSC1, PMF1, MLF1IP, MNAT1, HDAC2, PHF19, ILF2, HDAC1, SFPQ, DNMT1, TCF…	563	2026	19235	1.06239	1	0.7738	99.7889
GOTERM_BP_FAT	GO:0045449~regulation of transcription	96	16.9912	0.686284	ITGB3BP, E2F1, E2F2, E2F3, HMGN2, E2F5, E2F7, EZH2, E2F8, CBX3, DEK, CBX5, SAP30, CCNE1, MAX, MCM8, CDCA7, CDKN2A, MCM7, CASP8AP2, PSMC3IP, MYC, CCNA2, FOSL1, RPS27A, PSMD9, PPP2R1A, RBBP4, RAN, CCNH, RBL1, TP53, RB1, CDK7, MCM2, MCM3, MCM4, HMGA1, CDK2, TTF2, MCM5, MCM6, UBE2N, SS18, UHRF1, PA2G4, TIMELESS, NME1, MDM2, CDCA7L, RUVBL2, RUVBL1, UBA52, SMARCA4, HMGB1, HMGB2, BLM, FOXM1, HAT1, ZNF36…	515	2601	13528	0.969521	1	0.989539	100
GOTERM_MF_FAT	GO:0003700~transcription factor activity	28	4.95575	0.866533	E2F1, E2F2, E2F3, HMGB2, E2F5, FOXM1, E2F7, E2F8, ZNF367, PTTG1, MYBL2, MAX, CDKN2A, MYC, FOSL1, TFDP1, HNRNPAB, ENO1, TP53, ATAD2, RB1, HMGA1, UHRF1, PA2G4, HDAC2, HDAC1, NME1, TCF19	433	975	12983	0.861074	1	0.999652	100
GOTERM_BP_FAT	GO:0006350~transcription	71	12.5664	0.901772	E2F1, ITGB3BP, E2F2, E2F3, E2F5, E2F7, EZH2, E2F8, CBX3, PTTG1, PTMA, PRIM1, SAP30, MAX, MCM8, CDKN2A, MCM7, CDCA7, CASP8AP2, PRIM2, MYC, FOSL1, RBBP4, CCNH, RBL1, TP53, RB1, MCM2, CDK7, MCM3, MCM4, HMGA1, TTF2, MCM5, MCM6, PA2G4, UHRF1, TIMELESS, NME1, CDCA7L, RUVBL2, RUVBL1, SMARCA4, FOXM1, ZNF367, AHCTF1, MYBL1, MYBL2, ASF1B, HELLS, TFDP1, TRIP13, ENO1, POLR3K, ATAD2, WHSC1, ILF3, PMF1, MLF1IP…	515	2101	13528	0.887685	1	0.999752	100
GOTERM_BP_FAT	GO:0051252~regulation of RNA metabolic process	60	10.6195	0.917044	E2F1, E2F2, E2F3, HMGN2, E2F5, E2F7, E2F8, EZH2, CBX3, SYNCRIP, DEK, CBX5, SAP30, CCNE1, CDKN2A, PSMC3IP, FOSL1, MYC, RAN, CCNH, RBL1, TP53, RB1, CDK7, HMGA1, SRPK1, SS18, PA2G4, UHRF1, NME1, MDM2, RUVBL1, SMARCA4, HMGB1, HMGB2, FOXM1, HAT1, PRKDC, ZNF367, MYBL1, NPM1, HELLS, ENO1, HNRNPAB, TFDP1, BRIP1, BRCA2, ILF3, WHSC1, CENPK, BRCA1, MNAT1, HDAC2, PSMC5, CDKN1B, HDAC1, ILF2, DNMT1, TCF19, BAR…	515	1813	13528	0.86932	1	0.999853	100
GOTERM_BP_FAT	GO:0006355~regulation of transcription, DNA-dependent	56	9.9115	0.959705	E2F1, E2F2, E2F3, HMGN2, E2F5, E2F7, E2F8, EZH2, CBX3, DEK, CBX5, CCNE1, SAP30, CDKN2A, PSMC3IP, FOSL1, MYC, RAN, CCNH, RBL1, TP53, RB1, CDK7, HMGA1, SS18, PA2G4, UHRF1, NME1, MDM2, RUVBL1, SMARCA4, HMGB1, HMGB2, FOXM1, HAT1, PRKDC, ZNF367, MYBL1, HELLS, ENO1, HNRNPAB, TFDP1, BRIP1, BRCA2, ILF3, WHSC1, CENPK, BRCA1, MNAT1, HDAC2, PSMC5, CDKN1B, HDAC1, ILF2, DNMT1, TCF19	515	1773	13528	0.829671	1	0.999986	100
Annotation Cluster 153	Enrichment Score: 0.23342746233926467
Category	Term	Count	%	PValue	Genes	List Total	Pop Hits	Pop Total	Fold Enrichment	Bonferroni	Benjamini	FDR
SP_PIR_KEYWORDS	Redox-active center	3	0.530973	0.348435	TXN, PRDX4, TXNRD1	563	42	19235	2.44037	1	0.763535	99.7324
GOTERM_BP_FAT	GO:0045454~cell redox homeostasis	3	0.530973	0.696773	TXN, PRDX4, TXNRD1	515	63	13528	1.25086	1	0.99051	100
INTERPRO	IPR012335:Thioredoxin fold	3	0.530973	0.821303	TXN, PRDX4, TXNRD1	513	101	16659	0.964565	1	1	100
Annotation Cluster 154	Enrichment Score: 0.2297936926947333
Category	Term	Count	%	PValue	Genes	List Total	Pop Hits	Pop Total	Fold Enrichment	Bonferroni	Benjamini	FDR
GOTERM_BP_FAT	GO:0032869~cellular response to insulin stimulus	4	0.707965	0.480665	EIF4EBP1, CCND2, PRKDC, PARP1	515	68	13528	1.54517	1	0.943225	99.9987
GOTERM_BP_FAT	GO:0032868~response to insulin stimulus	5	0.884956	0.53018	EIF4EBP1, CCND2, GGH, PRKDC, PARP1	515	100	13528	1.3134	1	0.958531	99.9998
GOTERM_BP_FAT	GO:0043434~response to peptide hormone stimulus	7	1.23894	0.533641	EIF4EBP1, CCND2, GGH, PRKDC, PARP1, CCNA2, NUDC	515	154	13528	1.194	1	0.959533	99.9998
GOTERM_BP_FAT	GO:0032870~cellular response to hormone stimulus	4	0.707965	0.885747	EIF4EBP1, CCND2, PRKDC, PARP1	515	133	13528	0.790014	1	0.999608	100
Annotation Cluster 155	Enrichment Score: 0.22566155991511574
Category	Term	Count	%	PValue	Genes	List Total	Pop Hits	Pop Total	Fold Enrichment	Bonferroni	Benjamini	FDR
SP_PIR_KEYWORDS	tyrosine-specific protein kinase	3	0.530973	0.411227	FGFR4, MET, WEE1	563	48	19235	2.13532	1	0.823872	99.9341
SP_PIR_KEYWORDS	tyrosine-protein kinase	4	0.707965	0.633546	FGFR4, MET, TTK, WEE1	563	111	19235	1.23118	1	0.950396	99.9999
GOTERM_MF_FAT	GO:0004713~protein tyrosine kinase activity	5	0.884956	0.807525	PLK4, FGFR4, MET, TTK, WEE1	433	166	12983	0.903128	1	0.998759	100
Annotation Cluster 156	Enrichment Score: 0.21815476353668106
Category	Term	Count	%	PValue	Genes	List Total	Pop Hits	Pop Total	Fold Enrichment	Bonferroni	Benjamini	FDR
SMART	SM00256:FBOX	3	0.530973	0.552956	CCNF, SKP2, FBXO5	243	69	9079	1.62444	1	0.976872	99.9916
UP_SEQ_FEATURE	domain:F-box	3	0.530973	0.627586	CCNF, SKP2, FBXO5	561	72	19113	1.41956	1	1	100
INTERPRO	IPR001810:Cyclin-like F-box	3	0.530973	0.638517	CCNF, SKP2, FBXO5	513	70	16659	1.39173	1	0.999948	100
Annotation Cluster 157	Enrichment Score: 0.20405037251709857
Category	Term	Count	%	PValue	Genes	List Total	Pop Hits	Pop Total	Fold Enrichment	Bonferroni	Benjamini	FDR
SP_PIR_KEYWORDS	thiol protease	5	0.884956	0.504533	CASP3, USP1, UCHL5, ESPL1, CTSL1	563	126	19235	1.35576	1	0.887861	99.9939
GOTERM_MF_FAT	GO:0008234~cysteine-type peptidase activity	5	0.884956	0.694971	CASP3, USP1, UCHL5, ESPL1, CTSL1	433	141	12983	1.06326	1	0.993901	100
GOTERM_MF_FAT	GO:0004197~cysteine-type endopeptidase activity	3	0.530973	0.696615	CASP3, USP1, CTSL1	433	72	12983	1.24933	1	0.993819	100
Annotation Cluster 158	Enrichment Score: 0.19594000766619968
Category	Term	Count	%	PValue	Genes	List Total	Pop Hits	Pop Total	Fold Enrichment	Bonferroni	Benjamini	FDR
SP_PIR_KEYWORDS	zinc finger	8	1.41593	0.161467	RPA1, MNAT1, RPS27, POLD1, POLA1, UBA52, BRCA1, RPS27A	563	153	19235	1.78641	1	0.485162	91.2411
GOTERM_CC_FAT	GO:0015935~small ribosomal subunit	4	0.707965	0.402064	RPS27, NPM1, UBA52, RPS27A	465	63	12782	1.74528	1	0.82597	99.9091
GOTERM_CC_FAT	GO:0022627~cytosolic small ribosomal subunit	3	0.530973	0.429058	RPS27, UBA52, RPS27A	465	40	12782	2.06161	1	0.848432	99.9515
SP_PIR_KEYWORDS	ribosome	3	0.530973	0.633549	RPS27, UBA52, RPS27A	563	73	19235	1.40405	1	0.94921	99.9999
GOTERM_CC_FAT	GO:0044445~cytosolic part	6	1.06195	0.650997	RPS27, CCT5, PFKP, UBA52, RPS27A, ENO1	465	152	12782	1.08506	1	0.969034	99.9999
GOTERM_BP_FAT	GO:0006414~translational elongation	4	0.707965	0.743825	RPS27, VARS, UBA52, RPS27A	515	101	13528	1.04032	1	0.9944	100
GOTERM_CC_FAT	GO:0022626~cytosolic ribosome	3	0.530973	0.798257	RPS27, UBA52, RPS27A	465	81	12782	1.01808	1	0.993821	100
GOTERM_CC_FAT	GO:0033279~ribosomal subunit	4	0.707965	0.848634	RPS27, NPM1, UBA52, RPS27A	465	128	12782	0.859005	1	0.996921	100
SP_PIR_KEYWORDS	ribosomal protein	4	0.707965	0.915407	RPS27, MRPL18, UBA52, RPS27A	563	188	19235	0.726919	1	0.998826	100
GOTERM_MF_FAT	GO:0003735~structural constituent of ribosome	4	0.707965	0.921861	RPS27, MRPL18, UBA52, RPS27A	433	168	12983	0.713901	1	0.999949	100
KEGG_PATHWAY	hsa03010:Ribosome	3	0.530973	0.953908	RPS27, UBA52, RPS27A	276	87	5085	0.635307	1	0.999395	100
GOTERM_CC_FAT	GO:0005840~ribosome	5	0.884956	0.95575	RPS27, NPM1, MRPL18, UBA52, RPS27A	465	215	12782	0.63926	1	0.999875	100
Annotation Cluster 159	Enrichment Score: 0.18749544057602507
Category	Term	Count	%	PValue	Genes	List Total	Pop Hits	Pop Total	Fold Enrichment	Bonferroni	Benjamini	FDR
GOTERM_MF_FAT	GO:0017016~Ras GTPase binding	4	0.707965	0.587698	DIAPH3, BIRC5, RANBP1, ECT2	433	91	12983	1.31797	1	0.981258	99.9998
GOTERM_MF_FAT	GO:0031267~small GTPase binding	4	0.707965	0.658163	DIAPH3, BIRC5, RANBP1, ECT2	433	101	12983	1.18748	1	0.991013	100
GOTERM_MF_FAT	GO:0051020~GTPase binding	4	0.707965	0.707988	DIAPH3, BIRC5, RANBP1, ECT2	433	109	12983	1.10032	1	0.994345	100
Annotation Cluster 160	Enrichment Score: 0.16152084295929203
Category	Term	Count	%	PValue	Genes	List Total	Pop Hits	Pop Total	Fold Enrichment	Bonferroni	Benjamini	FDR
GOTERM_CC_FAT	GO:0001726~ruffle	4	0.707965	0.441017	TNFRSF12A, NME1, KIF18A, CDK6	465	67	12782	1.64108	1	0.856122	99.9637
GOTERM_CC_FAT	GO:0031252~cell leading edge	5	0.884956	0.743013	NDEL1, TNFRSF12A, NME1, KIF18A, CDK6	465	138	12782	0.995948	1	0.987719	100
GOTERM_CC_FAT	GO:0042995~cell projection	10	1.76991	0.999966	NDEL1, TNFRSF12A, NME1, MET, KIF18A, CDK6, MAPRE1, CD24, TUBB3, SPP1	465	697	12782	0.394378	1	1	100
Annotation Cluster 161	Enrichment Score: 0.15896680418303252
Category	Term	Count	%	PValue	Genes	List Total	Pop Hits	Pop Total	Fold Enrichment	Bonferroni	Benjamini	FDR
GOTERM_BP_FAT	GO:0034103~regulation of tissue remodeling	3	0.530973	0.161408	PMF1, CD24, SPP1	515	19	13528	4.14757	1	0.633708	95.1636
SP_PIR_KEYWORDS	extracellular matrix	3	0.530973	0.993718	VCAN, PMF1, SPP1	563	241	19235	0.425293	1	0.999998	100
SP_PIR_KEYWORDS	cell adhesion	3	0.530973	0.999955	TNFRSF12A, CYR61, SPP1	563	422	19235	0.24288	1	1	100
GOTERM_BP_FAT	GO:0007155~cell adhesion	9	1.59292	0.999997	ITGB3BP, TNFRSF12A, NME1, BYSL, VCAN, PMF1, CD24, CYR61, SPP1	515	700	13528	0.337731	1	1	100
GOTERM_BP_FAT	GO:0022610~biological adhesion	9	1.59292	0.999997	ITGB3BP, TNFRSF12A, NME1, BYSL, VCAN, PMF1, CD24, CYR61, SPP1	515	701	13528	0.337249	1	1	100
Annotation Cluster 162	Enrichment Score: 0.1491192696057211
Category	Term	Count	%	PValue	Genes	List Total	Pop Hits	Pop Total	Fold Enrichment	Bonferroni	Benjamini	FDR
SMART	SM00184:RING	9	1.59292	0.529188	MNAT1, UHRF1, RFWD3, MDM2, WHSC1, ANAPC11, TRAIP, BRCA1, BARD1	243	296	9079	1.13601	1	0.977527	99.9847
UP_SEQ_FEATURE	zinc finger region:RING-type	7	1.23894	0.582223	MNAT1, UHRF1, MDM2, ANAPC11, TRAIP, BRCA1, BARD1	561	210	19113	1.13565	1	1	99.9999
INTERPRO	IPR001841:Zinc finger, RING-type	9	1.59292	0.69328	MNAT1, UHRF1, RFWD3, MDM2, WHSC1, ANAPC11, TRAIP, BRCA1, BARD1	513	296	16659	0.987376	1	0.999988	100
INTERPRO	IPR017907:Zinc finger, RING-type, conserved site	7	1.23894	0.864372	MNAT1, UHRF1, RFWD3, MDM2, TRAIP, BRCA1, BARD1	513	280	16659	0.811842	1	1	100
INTERPRO	IPR018957:Zinc finger, C3HC4 RING-type	4	0.707965	0.972959	MNAT1, RFWD3, TRAIP, BRCA1	513	228	16659	0.569714	1	1	100
Annotation Cluster 163	Enrichment Score: 0.14318230559227682
Category	Term	Count	%	PValue	Genes	List Total	Pop Hits	Pop Total	Fold Enrichment	Bonferroni	Benjamini	FDR
UP_SEQ_FEATURE	repeat:1	8	1.41593	0.571455	SS18, MKI67, SFPQ, PPP2R5D, NUP50, CASC5, DNMT1, DDX21	561	243	19113	1.12163	1	1	99.9999
UP_SEQ_FEATURE	repeat:2	8	1.41593	0.584464	SS18, MKI67, SFPQ, PPP2R5D, NUP50, CASC5, DNMT1, DDX21	561	246	19113	1.10795	1	1	100
UP_SEQ_FEATURE	repeat:3	6	1.06195	0.755128	MKI67, SFPQ, PPP2R5D, NUP50, DNMT1, DDX21	561	214	19113	0.95522	1	1	100
UP_SEQ_FEATURE	repeat:5	4	0.707965	0.842577	MKI67, PPP2R5D, NUP50, DNMT1	561	157	19113	0.868013	1	1	100
UP_SEQ_FEATURE	repeat:4	4	0.707965	0.905145	MKI67, PPP2R5D, NUP50, DNMT1	561	182	19113	0.748781	1	1	100
Annotation Cluster 164	Enrichment Score: 0.1405062523258623
Category	Term	Count	%	PValue	Genes	List Total	Pop Hits	Pop Total	Fold Enrichment	Bonferroni	Benjamini	FDR
SMART	SM00324:RhoGAP	3	0.530973	0.536982	DEPDC1B, DEPDC1, RACGAP1	243	67	9079	1.67293	1	0.976148	99.9874
UP_SEQ_FEATURE	domain:Rho-GAP	3	0.530973	0.571762	DEPDC1B, DEPDC1, RACGAP1	561	65	19113	1.57244	1	1	99.9999
INTERPRO	IPR000198:RhoGAP	3	0.530973	0.614672	DEPDC1B, DEPDC1, RACGAP1	513	67	16659	1.45405	1	0.999913	100
GOTERM_MF_FAT	GO:0008047~enzyme activator activity	11	1.9469	0.68202	CASP8AP2, DBF4, IQGAP3, GPSM2, RANBP1, SAE1, RANGAP1, DEPDC1B, DEPDC1, CD24, RACGAP1	433	335	12983	0.984544	1	0.992964	100
SP_PIR_KEYWORDS	GTPase activation	5	0.884956	0.686675	RANBP1, RANGAP1, DEPDC1B, DEPDC1, RACGAP1	563	159	19235	1.07438	1	0.965455	100
GOTERM_MF_FAT	GO:0005096~GTPase activator activity	7	1.23894	0.745162	IQGAP3, GPSM2, RANBP1, RANGAP1, DEPDC1B, DEPDC1, RACGAP1	433	220	12983	0.954031	1	0.996407	100
GOTERM_MF_FAT	GO:0030695~GTPase regulator activity	10	1.76991	0.925528	IQGAP3, GPSM2, RANBP1, RANGAP1, DEPDC1B, DEPDC1, CIT, RCC1, RACGAP1, ECT2	433	404	12983	0.742174	1	0.999955	100
GOTERM_MF_FAT	GO:0060589~nucleoside-triphosphatase regulator activity	10	1.76991	0.935946	IQGAP3, GPSM2, RANBP1, RANGAP1, DEPDC1B, DEPDC1, CIT, RCC1, RACGAP1, ECT2	433	413	12983	0.726001	1	0.999973	100
GOTERM_MF_FAT	GO:0005083~small GTPase regulator activity	6	1.06195	0.953205	IQGAP3, RANBP1, RANGAP1, CIT, RCC1, ECT2	433	274	12983	0.65658	1	0.999989	100
Annotation Cluster 165	Enrichment Score: 0.13615072826002778
Category	Term	Count	%	PValue	Genes	List Total	Pop Hits	Pop Total	Fold Enrichment	Bonferroni	Benjamini	FDR
GOTERM_BP_FAT	GO:0008624~induction of apoptosis by extracellular signals	7	1.23894	0.252992	ITGB3BP, CASP3, CASP8AP2, CD24, ECT2, UBA52, RPS27A	515	112	13528	1.64175	1	0.778263	99.3389
GOTERM_BP_FAT	GO:0044087~regulation of cellular component biogenesis	7	1.23894	0.454708	HMGB1, EIF4EBP1, CDKN1B, MAPRE1, CD24, UBA52, RPS27A	515	142	13528	1.2949	1	0.931731	99.9971
GOTERM_BP_FAT	GO:0010647~positive regulation of cell communication	8	1.41593	0.969353	UBE2N, SLC20A1, EEF1E1, TTK, CD24, ECT2, UBA52, RPS27A	515	329	13528	0.638735	1	0.999993	100
GOTERM_BP_FAT	GO:0007268~synaptic transmission	4	0.707965	0.999275	APITD1, CD24, UBA52, RPS27A	515	298	13528	0.35259	1	1	100
GOTERM_BP_FAT	GO:0019226~transmission of nerve impulse	4	0.707965	0.999875	APITD1, CD24, UBA52, RPS27A	515	350	13528	0.300205	1	1	100
GOTERM_BP_FAT	GO:0007267~cell-cell signaling	8	1.41593	0.999981	FGFR4, APITD1, DLGAP5, TXN, STC1, CD24, UBA52, RPS27A	515	600	13528	0.350239	1	1	100
GOTERM_BP_FAT	GO:0050877~neurological system process	8	1.41593	1	CASP3, CDKN1B, APITD1, CD24, FOSL1, MYC, UBA52, RPS27A	515	1210	13528	0.173672	1	1	100
Annotation Cluster 166	Enrichment Score: 0.10297912827960484
Category	Term	Count	%	PValue	Genes	List Total	Pop Hits	Pop Total	Fold Enrichment	Bonferroni	Benjamini	FDR
GOTERM_BP_FAT	GO:0016126~sterol biosynthetic process	3	0.530973	0.386078	EBP, SQLE, IDI1	515	35	13528	2.25154	1	0.897698	99.9774
GOTERM_BP_FAT	GO:0006694~steroid biosynthetic process	3	0.530973	0.838977	EBP, SQLE, IDI1	515	85	13528	0.927105	1	0.998813	100
GOTERM_BP_FAT	GO:0008203~cholesterol metabolic process	3	0.530973	0.869598	EBP, SQLE, IDI1	515	92	13528	0.856564	1	0.9994	100
GOTERM_BP_FAT	GO:0016125~sterol metabolic process	3	0.530973	0.901107	EBP, SQLE, IDI1	515	101	13528	0.780236	1	0.999749	100
GOTERM_BP_FAT	GO:0008610~lipid biosynthetic process	8	1.41593	0.964892	EBP, SQLE, SCD, ACACA, ELOVL6, IDI1, PDSS1, BRCA1	515	323	13528	0.6506	1	0.99999	100
GOTERM_BP_FAT	GO:0008202~steroid metabolic process	4	0.707965	0.984296	EBP, YWHAH, SQLE, IDI1	515	202	13528	0.520158	1	0.999999	100
Annotation Cluster 167	Enrichment Score: 0.06694165822344762
Category	Term	Count	%	PValue	Genes	List Total	Pop Hits	Pop Total	Fold Enrichment	Bonferroni	Benjamini	FDR
GOTERM_BP_FAT	GO:0002764~immune response-regulating signal transduction	3	0.530973	0.633581	UBE2N, HSPD1, CD24	515	56	13528	1.40721	1	0.982331	100
GOTERM_BP_FAT	GO:0048584~positive regulation of response to stimulus	7	1.23894	0.889079	UBE2N, NDEL1, EEF1E1, H2AFX, HSPD1, CD24, BRCA1	515	236	13528	0.779134	1	0.999637	100
GOTERM_BP_FAT	GO:0050778~positive regulation of immune response	3	0.530973	0.976051	UBE2N, HSPD1, CD24	515	145	13528	0.543475	1	0.999997	100
GOTERM_BP_FAT	GO:0002684~positive regulation of immune system process	5	0.884956	0.981789	UBE2N, CDKN1A, BLM, HSPD1, CD24	515	238	13528	0.551848	1	0.999999	100
Annotation Cluster 168	Enrichment Score: 0.047991610038908054
Category	Term	Count	%	PValue	Genes	List Total	Pop Hits	Pop Total	Fold Enrichment	Bonferroni	Benjamini	FDR
GOTERM_MF_FAT	GO:0005539~glycosaminoglycan binding	4	0.707965	0.849527	SERPINE2, VCAN, CYR61, HMMR	433	140	12983	0.856681	1	0.999494	100
GOTERM_MF_FAT	GO:0001871~pattern binding	4	0.707965	0.890946	SERPINE2, VCAN, CYR61, HMMR	433	154	12983	0.778801	1	0.999834	100
GOTERM_MF_FAT	GO:0030247~polysaccharide binding	4	0.707965	0.890946	SERPINE2, VCAN, CYR61, HMMR	433	154	12983	0.778801	1	0.999834	100
GOTERM_MF_FAT	GO:0030246~carbohydrate binding	8	1.41593	0.953133	SERPINE2, HK2, PFKP, VCAN, CD24, CYR61, PRPS1, HMMR	433	354	12983	0.677601	1	0.99999	100
Annotation Cluster 169	Enrichment Score: 0.04726235032396862
Category	Term	Count	%	PValue	Genes	List Total	Pop Hits	Pop Total	Fold Enrichment	Bonferroni	Benjamini	FDR
GOTERM_CC_FAT	GO:0031252~cell leading edge	5	0.884956	0.743013	NDEL1, TNFRSF12A, NME1, KIF18A, CDK6	465	138	12782	0.995948	1	0.987719	100
GOTERM_BP_FAT	GO:0045597~positive regulation of cell differentiation	5	0.884956	0.97661	CCNE1, NDEL1, TNFRSF12A, NME1, RB1	515	229	13528	0.573536	1	0.999997	100
GOTERM_BP_FAT	GO:0051094~positive regulation of developmental process	5	0.884956	0.994249	CCNE1, NDEL1, TNFRSF12A, NME1, RB1	515	278	13528	0.472445	1	1	100
Annotation Cluster 170	Enrichment Score: 0.04078261752108042
Category	Term	Count	%	PValue	Genes	List Total	Pop Hits	Pop Total	Fold Enrichment	Bonferroni	Benjamini	FDR
GOTERM_BP_FAT	GO:0001764~neuron migration	3	0.530973	0.705025	NDE1, NDEL1, MET	515	64	13528	1.23131	1	0.9914	100
GOTERM_BP_FAT	GO:0016477~cell migration	9	1.59292	0.828406	NDE1, NDEL1, TNFRSF12A, MET, PRKDC, LRP8, NUP85, VCAN, CD24	515	276	13528	0.856564	1	0.998535	100
GOTERM_BP_FAT	GO:0048870~cell motility	9	1.59292	0.90188	NDE1, NDEL1, TNFRSF12A, MET, PRKDC, LRP8, NUP85, VCAN, CD24	515	307	13528	0.770071	1	0.999749	100
GOTERM_BP_FAT	GO:0051674~localization of cell	9	1.59292	0.90188	NDE1, NDEL1, TNFRSF12A, MET, PRKDC, LRP8, NUP85, VCAN, CD24	515	307	13528	0.770071	1	0.999749	100
GOTERM_BP_FAT	GO:0006928~cell motion	14	2.47788	0.918054	MSH2, TNFRSF12A, MET, PRKDC, NUP85, NDE1, TUBB, NDEL1, TXN, VCAN, LRP8, CD24, RPS27A, UBA52	515	475	13528	0.774214	1	0.999855	100
GOTERM_BP_FAT	GO:0031175~neuron projection development	5	0.884956	0.989076	NDEL1, VCAN, CD24, UBA52, RPS27A	515	256	13528	0.513046	1	1	100
GOTERM_BP_FAT	GO:0030182~neuron differentiation	8	1.41593	0.99798	TUBB, NDEL1, TUBB2A, VCAN, CD24, UBA52, TUBB3, RPS27A	515	438	13528	0.47978	1	1	100
GOTERM_BP_FAT	GO:0030030~cell projection organization	6	1.06195	0.998575	NDEL1, NUP85, VCAN, CD24, UBA52, RPS27A	515	368	13528	0.428282	1	1	100
GOTERM_BP_FAT	GO:0048666~neuron development	5	0.884956	0.999105	NDEL1, VCAN, CD24, UBA52, RPS27A	515	339	13528	0.387433	1	1	100
Annotation Cluster 171	Enrichment Score: 0.036788497414199796
Category	Term	Count	%	PValue	Genes	List Total	Pop Hits	Pop Total	Fold Enrichment	Bonferroni	Benjamini	FDR
GOTERM_BP_FAT	GO:0048167~regulation of synaptic plasticity	3	0.530973	0.705025	YWHAH, UBA52, RPS27A	515	64	13528	1.23131	1	0.9914	100
GOTERM_BP_FAT	GO:0050804~regulation of synaptic transmission	3	0.530973	0.967757	YWHAH, UBA52, RPS27A	515	136	13528	0.57944	1	0.999992	100
GOTERM_BP_FAT	GO:0051969~regulation of transmission of nerve impulse	3	0.530973	0.977592	YWHAH, UBA52, RPS27A	515	147	13528	0.536081	1	0.999997	100
GOTERM_BP_FAT	GO:0031644~regulation of neurological system process	3	0.530973	0.981661	YWHAH, UBA52, RPS27A	515	153	13528	0.515058	1	0.999999	100
GOTERM_BP_FAT	GO:0044057~regulation of system process	3	0.530973	0.999926	YWHAH, UBA52, RPS27A	515	309	13528	0.255029	1	1	100
Annotation Cluster 172	Enrichment Score: 0.029651286040808477
Category	Term	Count	%	PValue	Genes	List Total	Pop Hits	Pop Total	Fold Enrichment	Bonferroni	Benjamini	FDR
SP_PIR_KEYWORDS	Endocytosis	3	0.530973	0.775036	TFRC, NME1, LRP8	563	96	19235	1.06766	1	0.985428	100
GOTERM_BP_FAT	GO:0006897~endocytosis	4	0.707965	0.990983	TFRC, NME1, LRP8, CD24	515	220	13528	0.477599	1	1	100
GOTERM_BP_FAT	GO:0010324~membrane invagination	4	0.707965	0.990983	TFRC, NME1, LRP8, CD24	515	220	13528	0.477599	1	1	100
GOTERM_BP_FAT	GO:0016192~vesicle-mediated transport	9	1.59292	0.999862	TFRC, NME1, GARS, SEC13, LRP8, CD24, HSPA8, ZW10, KIF20A	515	576	13528	0.410437	1	1	100
Annotation Cluster 173	Enrichment Score: 0.021442045522100727
Category	Term	Count	%	PValue	Genes	List Total	Pop Hits	Pop Total	Fold Enrichment	Bonferroni	Benjamini	FDR
GOTERM_BP_FAT	GO:0043123~positive regulation of I-kappaB kinase/NF-kappaB cascade	3	0.530973	0.888094	UBE2N, SLC20A1, ECT2	515	97	13528	0.812411	1	0.999631	100
GOTERM_BP_FAT	GO:0043122~regulation of I-kappaB kinase/NF-kappaB cascade	3	0.530973	0.918006	UBE2N, SLC20A1, ECT2	515	107	13528	0.736485	1	0.999857	100
GOTERM_BP_FAT	GO:0010627~regulation of protein kinase cascade	6	1.06195	0.96267	UBE2N, PPP2R1A, SLC20A1, PPP2CA, CD24, ECT2	515	249	13528	0.632963	1	0.999988	100
GOTERM_BP_FAT	GO:0010647~positive regulation of cell communication	8	1.41593	0.969353	UBE2N, SLC20A1, EEF1E1, TTK, CD24, ECT2, UBA52, RPS27A	515	329	13528	0.638735	1	0.999993	100
GOTERM_BP_FAT	GO:0010740~positive regulation of protein kinase cascade	3	0.530973	0.988564	UBE2N, SLC20A1, ECT2	515	167	13528	0.47188	1	1	100
GOTERM_BP_FAT	GO:0009967~positive regulation of signal transduction	6	1.06195	0.988734	UBE2N, SLC20A1, EEF1E1, TTK, CD24, ECT2	515	295	13528	0.534264	1	1	100
Annotation Cluster 174	Enrichment Score: 0.018779892743761142
Category	Term	Count	%	PValue	Genes	List Total	Pop Hits	Pop Total	Fold Enrichment	Bonferroni	Benjamini	FDR
GOTERM_BP_FAT	GO:0007605~sensory perception of sound	3	0.530973	0.888094	CASP3, CDKN1B, MYC	515	97	13528	0.812411	1	0.999631	100
GOTERM_BP_FAT	GO:0050954~sensory perception of mechanical stimulus	3	0.530973	0.907072	CASP3, CDKN1B, MYC	515	103	13528	0.765086	1	0.999787	100
GOTERM_BP_FAT	GO:0007600~sensory perception	3	0.530973	1	CASP3, CDKN1B, MYC	515	810	13528	0.0972887	1	1	100
GOTERM_BP_FAT	GO:0050890~cognition	4	0.707965	1	CASP3, CDKN1B, FOSL1, MYC	515	909	13528	0.115591	1	1	100
GOTERM_BP_FAT	GO:0050877~neurological system process	8	1.41593	1	CASP3, CDKN1B, APITD1, CD24, FOSL1, MYC, UBA52, RPS27A	515	1210	13528	0.173672	1	1	100
Annotation Cluster 175	Enrichment Score: 0.017073121246012412
Category	Term	Count	%	PValue	Genes	List Total	Pop Hits	Pop Total	Fold Enrichment	Bonferroni	Benjamini	FDR
GOTERM_BP_FAT	GO:0001503~ossification	3	0.530973	0.936346	STC1, PMF1, SPP1	515	115	13528	0.685251	1	0.999936	100
GOTERM_BP_FAT	GO:0060348~bone development	3	0.530973	0.950754	STC1, PMF1, SPP1	515	123	13528	0.640682	1	0.999972	100
GOTERM_BP_FAT	GO:0001501~skeletal system development	5	0.884956	0.998334	EBP, STC1, PMF1, MYC, SPP1	515	319	13528	0.411724	1	1	100
Annotation Cluster 176	Enrichment Score: 0.013899813860093093
Category	Term	Count	%	PValue	Genes	List Total	Pop Hits	Pop Total	Fold Enrichment	Bonferroni	Benjamini	FDR
GOTERM_CC_FAT	GO:0019866~organelle inner membrane	10	1.76991	0.849438	PPIF, SHMT2, LMNB1, LMNB2, PCNA, CBX3, HSPD1, LBR, TK2, TIMM8A	465	329	12782	0.835507	1	0.99681	100
GOTERM_CC_FAT	GO:0005759~mitochondrial matrix	6	1.06195	0.919118	PPIF, DNA2, SHMT2, GARS, MRPL18, HSPD1	465	227	12782	0.72656	1	0.999371	100
GOTERM_CC_FAT	GO:0031980~mitochondrial lumen	6	1.06195	0.919118	PPIF, DNA2, SHMT2, GARS, MRPL18, HSPD1	465	227	12782	0.72656	1	0.999371	100
SP_PIR_KEYWORDS	transit peptide	7	1.23894	0.995017	PPIF, MTHFD2, SHMT2, UNG, MRPL18, HSPD1, DUT	563	476	19235	0.502429	1	0.999999	100
GOTERM_CC_FAT	GO:0005743~mitochondrial inner membrane	5	0.884956	0.996258	PPIF, SHMT2, HSPD1, TK2, TIMM8A	465	306	12782	0.449153	1	1	100
GOTERM_CC_FAT	GO:0031966~mitochondrial membrane	7	1.23894	0.996387	PPIF, SHMT2, HK2, HSPD1, PPP1CC, TK2, TIMM8A	465	394	12782	0.488369	1	1	100
SP_PIR_KEYWORDS	mitochondrion	14	2.47788	0.996439	PSMB10, SHMT2, UNG, KIAA0101, HK2, FAM136A, TIMM8A, PPIF, MTHFD2, ACOT7, MRPL18, HSPD1, ELOVL6, DUT	563	832	19235	0.574895	1	0.999999	100
UP_SEQ_FEATURE	transit peptide:Mitochondrion	6	1.06195	0.998128	PPIF, MTHFD2, SHMT2, MRPL18, HSPD1, DUT	561	467	19113	0.437724	1	1	100
GOTERM_CC_FAT	GO:0005740~mitochondrial envelope	7	1.23894	0.998133	PPIF, SHMT2, HK2, HSPD1, PPP1CC, TK2, TIMM8A	465	419	12782	0.45923	1	1	100
GOTERM_CC_FAT	GO:0044429~mitochondrial part	10	1.76991	0.999491	PPIF, DNA2, SHMT2, HK2, GARS, MRPL18, HSPD1, PPP1CC, TK2, TIMM8A	465	595	12782	0.461986	1	1	100
GOTERM_CC_FAT	GO:0031090~organelle membrane	19	3.36283	0.999984	SHMT2, LMNB1, LMNB2, SCD, HK2, CBX3, NUP85, PPP1CC, TK2, SSR1, TIMM8A, PPIF, SQLE, PCNA, MDM2, HSPD1, TMPO, ELOVL6, LBR	465	1096	12782	0.476529	1	1	100
Annotation Cluster 177	Enrichment Score: 0.00731250307778507
Category	Term	Count	%	PValue	Genes	List Total	Pop Hits	Pop Total	Fold Enrichment	Bonferroni	Benjamini	FDR
GOTERM_BP_FAT	GO:0042592~homeostatic process	22	3.89381	0.947988	BLM, MRE11A, PRDX4, TP53, ACACA, PRKDC, RB1, GCLM, RPA1, CASP3, CCNB2, DKC1, TFRC, MT2A, TXN, NPM1, TXNRD1, STC1, CD24, PARP1, MYC, BARD1	515	751	13528	0.769501	1	0.999968	100
GOTERM_BP_FAT	GO:0030003~cellular cation homeostasis	6	1.06195	0.96707	TFRC, MT2A, TP53, STC1, CD24, MYC	515	254	13528	0.620503	1	0.999992	100
GOTERM_BP_FAT	GO:0030005~cellular di-, tri-valent inorganic cation homeostasis	5	0.884956	0.975285	TFRC, MT2A, STC1, CD24, MYC	515	227	13528	0.578589	1	0.999996	100
GOTERM_BP_FAT	GO:0055066~di-, tri-valent inorganic cation homeostasis	5	0.884956	0.982292	TFRC, MT2A, STC1, CD24, MYC	515	239	13528	0.549539	1	0.999999	100
GOTERM_BP_FAT	GO:0019725~cellular homeostasis	11	1.9469	0.984893	TFRC, MT2A, NPM1, TXN, PRDX4, TP53, STC1, TXNRD1, CD24, GCLM, MYC	515	466	13528	0.620059	1	0.999999	100
GOTERM_BP_FAT	GO:0055080~cation homeostasis	6	1.06195	0.985654	TFRC, MT2A, TP53, STC1, CD24, MYC	515	286	13528	0.551076	1	0.999999	100
GOTERM_BP_FAT	GO:0006873~cellular ion homeostasis	7	1.23894	0.996123	TFRC, MT2A, TP53, STC1, CD24, GCLM, MYC	515	374	13528	0.491646	1	1	100
GOTERM_BP_FAT	GO:0055082~cellular chemical homeostasis	7	1.23894	0.996707	TFRC, MT2A, TP53, STC1, CD24, GCLM, MYC	515	380	13528	0.483883	1	1	100
GOTERM_BP_FAT	GO:0050801~ion homeostasis	7	1.23894	0.998528	TFRC, MT2A, TP53, STC1, CD24, GCLM, MYC	515	409	13528	0.449574	1	1	100
GOTERM_BP_FAT	GO:0048878~chemical homeostasis	8	1.41593	0.999742	TFRC, MT2A, ACACA, TP53, STC1, CD24, GCLM, MYC	515	512	13528	0.410437	1	1	100
Annotation Cluster 178	Enrichment Score: 0.006857856833285021
Category	Term	Count	%	PValue	Genes	List Total	Pop Hits	Pop Total	Fold Enrichment	Bonferroni	Benjamini	FDR
GOTERM_CC_FAT	GO:0000267~cell fraction	31	5.48673	0.95651	ITGB3BP, PPP2R5A, PKMYT1, SYNCRIP, RANGAP1, ASNS, GCLM, CTSL1, IARS, SLC29A1, EBNA1BP2, SLC16A1, PPP2CA, SLC2A1, CD24, FOSL1, PPP2R1A, EBP, MET, ACACA, PFKP, GARS, TP53, PPIF, CCNB2, APITD1, MAPK13, NME1, SQLE, MDM2, PRPS1	465	1083	12782	0.786827	1	0.999871	100
GOTERM_CC_FAT	GO:0005626~insoluble fraction	18	3.18584	0.997929	ITGB3BP, EBP, PPP2R5A, MET, TP53, SYNCRIP, PKMYT1, SLC29A1, PPIF, EBNA1BP2, SLC16A1, CCNB2, SQLE, NME1, SLC2A1, MDM2, CD24, FOSL1	465	839	12782	0.589734	1	1	100
GOTERM_CC_FAT	GO:0005624~membrane fraction	16	2.83186	0.999166	ITGB3BP, EBP, PPP2R5A, MET, SYNCRIP, PKMYT1, PPIF, SLC29A1, EBNA1BP2, SLC16A1, CCNB2, SQLE, NME1, SLC2A1, CD24, FOSL1	465	809	12782	0.543647	1	1	100
Annotation Cluster 179	Enrichment Score: 0.00684694982384045
Category	Term	Count	%	PValue	Genes	List Total	Pop Hits	Pop Total	Fold Enrichment	Bonferroni	Benjamini	FDR
UP_SEQ_FEATURE	repeat:LRR 3	5	0.884956	0.977112	SNRPA1, ANP32E, SKP2, CENPE, RANGAP1	561	299	19113	0.569724	1	1	100
UP_SEQ_FEATURE	repeat:LRR 4	4	0.707965	0.979751	ANP32E, SKP2, CENPE, RANGAP1	561	252	19113	0.540786	1	1	100
UP_SEQ_FEATURE	repeat:LRR 1	5	0.884956	0.984772	SNRPA1, ANP32E, SKP2, CENPE, RANGAP1	561	318	19113	0.535684	1	1	100
UP_SEQ_FEATURE	repeat:LRR 2	5	0.884956	0.985098	SNRPA1, ANP32E, SKP2, CENPE, RANGAP1	561	319	19113	0.534005	1	1	100
SP_PIR_KEYWORDS	leucine-rich repeat	5	0.884956	0.985759	SNRPA1, ANP32E, SKP2, CENPE, RANGAP1	563	322	19235	0.530515	1	0.999984	100
UP_SEQ_FEATURE	repeat:LRR 6	3	0.530973	0.986113	SKP2, CENPE, RANGAP1	561	210	19113	0.486707	1	1	100
UP_SEQ_FEATURE	repeat:LRR 5	3	0.530973	0.991971	SKP2, CENPE, RANGAP1	561	231	19113	0.442461	1	1	100
Annotation Cluster 180	Enrichment Score: 0.00359059550469016
Category	Term	Count	%	PValue	Genes	List Total	Pop Hits	Pop Total	Fold Enrichment	Bonferroni	Benjamini	FDR
GOTERM_BP_FAT	GO:0007409~axonogenesis	4	0.707965	0.979375	NDEL1, VCAN, UBA52, RPS27A	515	193	13528	0.544414	1	0.999998	100
GOTERM_BP_FAT	GO:0000904~cell morphogenesis involved in differentiation	5	0.884956	0.984618	NDEL1, VCAN, UBA52, RPS27A, HNRNPAB	515	244	13528	0.538278	1	0.999999	100
GOTERM_BP_FAT	GO:0048667~cell morphogenesis involved in neuron differentiation	4	0.707965	0.987326	NDEL1, VCAN, UBA52, RPS27A	515	209	13528	0.502736	1	0.999999	100
GOTERM_BP_FAT	GO:0048812~neuron projection morphogenesis	4	0.707965	0.988796	NDEL1, VCAN, UBA52, RPS27A	515	213	13528	0.493295	1	1	100
GOTERM_BP_FAT	GO:0031175~neuron projection development	5	0.884956	0.989076	NDEL1, VCAN, CD24, UBA52, RPS27A	515	256	13528	0.513046	1	1	100
GOTERM_BP_FAT	GO:0048858~cell projection morphogenesis	4	0.707965	0.995905	NDEL1, VCAN, UBA52, RPS27A	515	245	13528	0.428865	1	1	100
GOTERM_BP_FAT	GO:0032990~cell part morphogenesis	4	0.707965	0.997124	NDEL1, VCAN, UBA52, RPS27A	515	256	13528	0.410437	1	1	100
GOTERM_BP_FAT	GO:0030182~neuron differentiation	8	1.41593	0.99798	TUBB, NDEL1, TUBB2A, VCAN, CD24, UBA52, TUBB3, RPS27A	515	438	13528	0.47978	1	1	100
GOTERM_BP_FAT	GO:0030030~cell projection organization	6	1.06195	0.998575	NDEL1, NUP85, VCAN, CD24, UBA52, RPS27A	515	368	13528	0.428282	1	1	100
GOTERM_BP_FAT	GO:0048666~neuron development	5	0.884956	0.999105	NDEL1, VCAN, CD24, UBA52, RPS27A	515	339	13528	0.387433	1	1	100
Annotation Cluster 181	Enrichment Score: 0.003199307657164355
Category	Term	Count	%	PValue	Genes	List Total	Pop Hits	Pop Total	Fold Enrichment	Bonferroni	Benjamini	FDR
GOTERM_BP_FAT	GO:0006935~chemotaxis	3	0.530973	0.985506	NUP85, FOSL1, CYR61	515	160	13528	0.492524	1	0.999999	100
GOTERM_BP_FAT	GO:0042330~taxis	3	0.530973	0.985506	NUP85, FOSL1, CYR61	515	160	13528	0.492524	1	0.999999	100
GOTERM_BP_FAT	GO:0007626~locomotory behavior	3	0.530973	0.999735	NUP85, FOSL1, CYR61	515	274	13528	0.287605	1	1	100
GOTERM_BP_FAT	GO:0007610~behavior	4	0.707965	0.999998	MET, NUP85, FOSL1, CYR61	515	469	13528	0.224034	1	1	100
Annotation Cluster 182	Enrichment Score: 0.0018712208297260334
Category	Term	Count	%	PValue	Genes	List Total	Pop Hits	Pop Total	Fold Enrichment	Bonferroni	Benjamini	FDR
UP_SEQ_FEATURE	domain:PH	3	0.530973	0.993144	ANLN, CIT, ECT2	561	237	19113	0.43126	1	1	100
SMART	SM00233:PH	3	0.530973	0.995587	ANLN, CIT, ECT2	243	277	9079	0.404644	1	1	100
INTERPRO	IPR001849:Pleckstrin homology	3	0.530973	0.998378	ANLN, CIT, ECT2	513	277	16659	0.351701	1	1	100
Annotation Cluster 183	Enrichment Score: 5.593735531200385E-4
Category	Term	Count	%	PValue	Genes	List Total	Pop Hits	Pop Total	Fold Enrichment	Bonferroni	Benjamini	FDR
GOTERM_BP_FAT	GO:0048514~blood vessel morphogenesis	3	0.530973	0.997498	TNFRSF12A, SMARCA4, CYR61	515	211	13528	0.373478	1	1	100
GOTERM_BP_FAT	GO:0001568~blood vessel development	3	0.530973	0.999248	TNFRSF12A, SMARCA4, CYR61	515	245	13528	0.321649	1	1	100
GOTERM_BP_FAT	GO:0001944~vasculature development	3	0.530973	0.999394	TNFRSF12A, SMARCA4, CYR61	515	251	13528	0.31396	1	1	100
Annotation Cluster 184	Enrichment Score: 4.366043068973957E-4
Category	Term	Count	%	PValue	Genes	List Total	Pop Hits	Pop Total	Fold Enrichment	Bonferroni	Benjamini	FDR
SP_PIR_KEYWORDS	metal-binding	67	11.8584	0.99542	FIGNL1, LYAR, DBF4, CAD, AURKB, MCM10, PDCD2, PRIM1, APOBEC3B, SAP30, PLOD2, PRIM2, RPS27A, CDC7, NEIL3, LIG1, POLE, TP53, PFKP, MCM2, PPP1CC, RNASEH2A, WEE1, TIMM8A, UHRF1, RFWD3, NME1, RRM2, MDM2, UBA52, PRPS1, NEK2, POLA1, ZNF367, CHEK2, ANAPC11, PDSS1, TRAIP, PPAT, RPA1, RPS27, PPP2CA, PPP2CB, FBXO5, FEN1, ENO1, EXO1, POLR3K, ACACA, BIRC5, WHSC1, PMF1, RACGAP1, BRCA1, GART, MNAT1, PSMD14, CDK…	563	2972	19235	0.770211	1	0.999999	100
SP_PIR_KEYWORDS	zinc	45	7.9646	0.998048	LYAR, DBF4, POLA1, ZNF367, CAD, ANAPC11, MCM10, TRAIP, PDCD2, PRIM1, APOBEC3B, RPA1, SAP30, RPS27, PPP2CA, PPP2CB, FBXO5, RPS27A, MARS, POLR3K, NEIL3, POLE, TP53, BIRC5, WHSC1, MCM2, RACGAP1, PPP1CC, BRCA1, TIMM8A, MNAT1, UHRF1, CDKN1A, PSMD14, RFWD3, PHF19, POLD1, MT2A, MDM2, DNMT1, TCF19, CIT, PARP1, UBA52, BARD1	563	2189	19235	0.702345	1	1	100
SP_PIR_KEYWORDS	zinc-finger	33	5.84071	0.998506	DBF4, LYAR, POLA1, ZNF367, ANAPC11, MCM10, TRAIP, PDCD2, RPA1, SAP30, RPS27, FBXO5, RPS27A, POLR3K, NEIL3, POLE, WHSC1, MCM2, RACGAP1, BRCA1, MNAT1, UHRF1, CDKN1A, RFWD3, PHF19, POLD1, MDM2, DNMT1, TCF19, CIT, PARP1, UBA52, BARD1	563	1718	19235	0.656258	1	1	100
GOTERM_MF_FAT	GO:0008270~zinc ion binding	44	7.78761	0.999999	LYAR, DBF4, POLA1, ZNF367, CAD, ANAPC11, MCM10, TRAIP, PDCD2, PRIM1, IARS, APOBEC3B, RPA1, RPS27, FBXO5, KPNB1, RPS27A, RECQL4, POLR3K, NEIL3, POLE, TP53, BIRC5, WHSC1, MCM2, RACGAP1, BRCA1, TTF2, TIMM8A, MNAT1, UHRF1, CDKN1A, PSMD14, RFWD3, PHF19, POLD1, MT2A, MDM2, DNMT1, TCF19, CIT, PARP1, UBA52, BARD1	433	2311	12983	0.570874	1	1	100
GOTERM_MF_FAT	GO:0046914~transition metal ion binding	56	9.9115	0.999999	DBF4, LYAR, CAD, MCM10, PDCD2, PRIM1, APOBEC3B, PLOD2, PRIM2, KPNB1, RPS27A, NEIL3, POLE, TP53, MCM2, PPP1CC, TTF2, TIMM8A, UHRF1, RFWD3, RRM2, MDM2, UBA52, MRE11A, POLA1, ZNF367, ANAPC11, TRAIP, PPAT, IARS, RPA1, RPS27, PPP2CA, PPP2CB, FBXO5, FEN1, RECQL4, POLR3K, SCD, ACACA, BIRC5, WHSC1, RACGAP1, BRCA1, GART, MNAT1, PSMD14, CDKN1A, PHF19, POLD1, MT2A, DNMT1, TCF19, CIT, PARP1, BARD1	433	2785	12983	0.602907	1	1	100
GOTERM_MF_FAT	GO:0046872~metal ion binding	80	14.1593	1	FIGNL1, LYAR, DBF4, CAD, AURKB, MCM10, SSR1, PDCD2, PRIM1, APOBEC3B, MTHFD2, PLOD2, PRIM2, KPNB1, RPS27A, CDC7, NEIL3, LIG1, POLE, TP53, PFKP, MCM2, PPP1CC, RNASEH2A, WEE1, SRPK1, TTF2, TIMM8A, UHRF1, RFWD3, NME1, RRM2, MDM2, VCAN, UBA52, PRPS1, NEK2, MRE11A, DCK, POLA1, ZNF367, ANAPC11, CHEK2, TRAIP, PPAT, RPA1, IARS, RPS27, PPP2CA, PPP2CB, FBXO5, FEN1, ENO1, RECQL4, EXO1, MSH6, POLR3K, MSH2, SC…	433	4140	12983	0.579398	1	1	100
GOTERM_MF_FAT	GO:0043169~cation binding	80	14.1593	1	FIGNL1, LYAR, DBF4, CAD, AURKB, MCM10, SSR1, PDCD2, PRIM1, APOBEC3B, MTHFD2, PLOD2, PRIM2, KPNB1, RPS27A, CDC7, NEIL3, LIG1, POLE, TP53, PFKP, MCM2, PPP1CC, RNASEH2A, WEE1, SRPK1, TTF2, TIMM8A, UHRF1, RFWD3, NME1, RRM2, MDM2, VCAN, UBA52, PRPS1, NEK2, MRE11A, DCK, POLA1, ZNF367, ANAPC11, CHEK2, TRAIP, PPAT, RPA1, IARS, RPS27, PPP2CA, PPP2CB, FBXO5, FEN1, ENO1, RECQL4, EXO1, MSH6, POLR3K, MSH2, SC…	433	4179	12983	0.573991	1	1	100
GOTERM_MF_FAT	GO:0043167~ion binding	80	14.1593	1	FIGNL1, LYAR, DBF4, CAD, AURKB, MCM10, SSR1, PDCD2, PRIM1, APOBEC3B, MTHFD2, PLOD2, PRIM2, KPNB1, RPS27A, CDC7, NEIL3, LIG1, POLE, TP53, PFKP, MCM2, PPP1CC, RNASEH2A, WEE1, SRPK1, TTF2, TIMM8A, UHRF1, RFWD3, NME1, RRM2, MDM2, VCAN, UBA52, PRPS1, NEK2, MRE11A, DCK, POLA1, ZNF367, ANAPC11, CHEK2, TRAIP, PPAT, RPA1, IARS, RPS27, PPP2CA, PPP2CB, FBXO5, FEN1, ENO1, RECQL4, EXO1, MSH6, POLR3K, MSH2, SC…	433	4241	12983	0.565599	1	1	100
Annotation Cluster 185	Enrichment Score: 3.5731381206112424E-4
Category	Term	Count	%	PValue	Genes	List Total	Pop Hits	Pop Total	Fold Enrichment	Bonferroni	Benjamini	FDR
GOTERM_CC_FAT	GO:0042175~nuclear envelope-endoplasmic reticulum network	4	0.707965	0.998255	XPO1, SQLE, ELOVL6, SSR1	465	284	12782	0.387157	1	1	100
GOTERM_CC_FAT	GO:0005789~endoplasmic reticulum membrane	3	0.530973	0.999512	SQLE, ELOVL6, SSR1	465	269	12782	0.30656	1	1	100
GOTERM_CC_FAT	GO:0044432~endoplasmic reticulum part	4	0.707965	0.999767	SQLE, ELOVL6, PSMB8, SSR1	465	347	12782	0.316867	1	1	100
Annotation Cluster 186	Enrichment Score: 6.045889499705101E-6
Category	Term	Count	%	PValue	Genes	List Total	Pop Hits	Pop Total	Fold Enrichment	Bonferroni	Benjamini	FDR
GOTERM_BP_FAT	GO:0015672~monovalent inorganic cation transport	3	0.530973	0.999947	CDKN1B, SLC20A1, CDK2	515	318	13528	0.247811	1	1	100
GOTERM_BP_FAT	GO:0030001~metal ion transport	4	0.707965	0.999998	CDKN1B, SLC20A1, FKBP4, CDK2	515	465	13528	0.225961	1	1	100
GOTERM_BP_FAT	GO:0006812~cation transport	4	0.707965	1	CDKN1B, SLC20A1, FKBP4, CDK2	515	553	13528	0.190003	1	1	100
GOTERM_BP_FAT	GO:0006811~ion transport	6	1.06195	1	SLC16A1, CDKN1B, SLC20A1, FKBP4, RACGAP1, CDK2	515	768	13528	0.205218	1	1	100
Annotation Cluster 187	Enrichment Score: 1.4797620610093854E-7
Category	Term	Count	%	PValue	Genes	List Total	Pop Hits	Pop Total	Fold Enrichment	Bonferroni	Benjamini	FDR
GOTERM_CC_FAT	GO:0005615~extracellular space	8	1.41593	0.999997	SERPINE2, GGH, PRDX4, LRP8, STC1, PMF1, HSPD1, SPP1	465	685	12782	0.32103	1	1	100
GOTERM_CC_FAT	GO:0044421~extracellular region part	10	1.76991	1	SERPINE2, GGH, PRDX4, LRP8, STC1, VCAN, PMF1, HSPD1, SMC3, SPP1	465	960	12782	0.286335	1	1	100
SP_PIR_KEYWORDS	Secreted	12	2.12389	1	DKK1, SERPINE2, APITD1, TFRC, GGH, PRDX4, LRP8, STC1, VCAN, PMF1, CYR61, SPP1	563	1689	19235	0.242737	1	1	100
UP_SEQ_FEATURE	glycosylation site:N-linked (GlcNAc...)	21	3.71681	1	NETO2, FGFR4, TMEM194A, MET, GGH, SLC7A5, CTSL1, SSR1, HMMR, SLC29A1, DKK1, SERPINE2, TFRC, PLOD2, SLC2A1, VCAN, LRP8, STC1, CD24, TUBB3, SPP1	561	4129	19113	0.173277	1	1	100
UP_SEQ_FEATURE	disulfide bond	19	3.36283	1	NETO2, FGFR4, TNFRSF12A, PRDX4, PMF1, CTSL1, TIMM8A, DKK1, APITD1, PTP4A3, TFRC, RRM1, TXN, VCAN, TXNRD1, LRP8, STC1, FABP5, CYR61	561	2819	19113	0.229628	1	1	100
SP_PIR_KEYWORDS	glycoprotein	25	4.42478	1	NETO2, FGFR4, TMEM194A, SLC7A5, CTSL1, SSR1, HMMR, SLC29A1, SERPINE2, PLOD2, SLC2A1, CD24, MYC, TUBB3, SPP1, MET, KIF18A, GGH, TP53, NUP155, DKK1, TFRC, LRP8, STC1, VCAN	563	4318	19235	0.197807	1	1	100
UP_SEQ_FEATURE	signal peptide	19	3.36283	1	NETO2, FGFR4, TNFRSF12A, MET, GGH, PRDX4, PMF1, CTSL1, SSR1, DKK1, SERPINE2, APITD1, PLOD2, VCAN, LRP8, STC1, CD24, CYR61, SPP1	561	3250	19113	0.199176	1	1	100
SP_PIR_KEYWORDS	signal	19	3.36283	1	NETO2, FGFR4, TNFRSF12A, MET, GGH, PRDX4, PMF1, CTSL1, SSR1, DKK1, SERPINE2, APITD1, PLOD2, VCAN, LRP8, STC1, CD24, CYR61, SPP1	563	3250	19235	0.199735	1	1	100
SP_PIR_KEYWORDS	disulfide bond	23	4.0708	1	NETO2, FGFR4, TNFRSF12A, MET, PRDX4, PMF1, PPP1CC, SLC7A5, CTSL1, TIMM8A, DKK1, APITD1, PTP4A3, TFRC, RRM1, TXN, NPM1, VCAN, TXNRD1, LRP8, STC1, FABP5, CYR61	563	2924	19235	0.268741	1	1	100
GOTERM_CC_FAT	GO:0005576~extracellular region	16	2.83186	1	GGH, PRDX4, PMF1, CTSL1, SMC3, DKK1, SERPINE2, APITD1, TFRC, TUBA4A, VCAN, LRP8, STC1, HSPD1, SPP1, CYR61	465	2010	12782	0.218811	1	1	100
Annotation Cluster 188	Enrichment Score: 7.907485225737027E-15
Category	Term	Count	%	PValue	Genes	List Total	Pop Hits	Pop Total	Fold Enrichment	Bonferroni	Benjamini	FDR
SP_PIR_KEYWORDS	receptor	9	1.59292	1	NETO2, FGFR4, TFRC, SLC20A1, TNFRSF12A, MET, LRP8, LBR, TUBB3	563	1583	19235	0.194243	1	1	100
GOTERM_CC_FAT	GO:0031226~intrinsic to plasma membrane	8	1.41593	1	SLC29A1, EBP, FGFR4, TFRC, SLC20A1, MET, CD24, TUBB3	465	1215	12782	0.180992	1	1	100
GOTERM_CC_FAT	GO:0005887~integral to plasma membrane	7	1.23894	1	SLC29A1, EBP, FGFR4, TFRC, SLC20A1, MET, TUBB3	465	1188	12782	0.161967	1	1	100
GOTERM_CC_FAT	GO:0031224~intrinsic to membrane	51	9.02655	1	XPO1, MAD1L1, SLC20A1, PPP2R5C, RANGAP1, SLC7A5, SSR1, SLC16A1, SEH1L, SLC2A1, NUP37, ELOVL6, KPNB1, LBR, TUBB3, NUP133, RAN, NUP85, MAD2L1, SQLE, KIAA1524, NUP205, VCAN, NUP107, STMN1, KPNA2, NUP43, NETO2, FGFR4, TNFRSF12A, TMEM194A, AHCTF1, NUP93, SLC29A1, CSE1L, NUP50, CD24, TNPO1, XPOT, EBP, TMEM97, RRP12, SCD, MET, NUP155, TMEM48, TFRC, SEC13, LRP8, HSPD1, TMPO	465	5485	12782	0.255587	1	1	100
SP_PIR_KEYWORDS	membrane	45	7.9646	1	NETO2, FGFR4, SLC20A1, LMNB1, TNFRSF12A, TMEM194A, LMNB2, HK2, PKMYT1, RANGAP1, SLC7A5, SSR1, SLC29A1, SLC16A1, PLOD2, SLC2A1, NUP50, ELOVL6, CD24, LBR, TUBB3, ZW10, ENO1, EBP, TMEM97, RRP12, DTL, SCD, MET, G3BP1, NUP85, NUP155, TIMM8A, MPHOSPH9, TMEM48, PTP4A3, TFRC, SQLE, KIAA1524, VCAN, RUVBL2, LRP8, RUVBL1, TMPO, STMN1	563	6256	19235	0.245753	1	1	100
SP_PIR_KEYWORDS	transmembrane	26	4.60177	1	NETO2, FGFR4, SLC20A1, TMEM194A, TNFRSF12A, SLC7A5, SSR1, SLC29A1, SLC16A1, SLC2A1, ELOVL6, LBR, TUBB3, TMEM97, EBP, RRP12, SCD, MET, TMEM48, TFRC, SQLE, KIAA1524, LRP8, VCAN, STMN1, TMPO	563	4973	19235	0.178624	1	1	100
UP_SEQ_FEATURE	transmembrane region	25	4.42478	1	NETO2, FGFR4, SLC20A1, TMEM194A, TNFRSF12A, SLC7A5, SSR1, SLC29A1, SLC16A1, SLC2A1, ELOVL6, LBR, TUBB3, TMEM97, EBP, RRP12, SCD, MET, TMEM48, TFRC, SQLE, KIAA1524, LRP8, STMN1, TMPO	561	4911	19113	0.173435	1	1	100
UP_SEQ_FEATURE	topological domain:Extracellular	12	2.12389	1	SLC29A1, NETO2, TMEM97, FGFR4, SLC16A1, TFRC, SLC20A1, TNFRSF12A, MET, SLC2A1, LRP8, TUBB3	561	2719	19113	0.150362	1	1	100
GOTERM_CC_FAT	GO:0016021~integral to membrane	50	8.84956	1	XPO1, MAD1L1, SLC20A1, PPP2R5C, RANGAP1, SLC7A5, SSR1, SLC16A1, SEH1L, SLC2A1, NUP37, ELOVL6, KPNB1, LBR, TUBB3, NUP133, RAN, NUP85, MAD2L1, SQLE, KIAA1524, NUP205, VCAN, NUP107, STMN1, KPNA2, NUP43, NETO2, FGFR4, TNFRSF12A, TMEM194A, AHCTF1, NUP93, SLC29A1, CSE1L, NUP50, TNPO1, XPOT, EBP, TMEM97, RRP12, SCD, MET, NUP155, TMEM48, TFRC, SEC13, LRP8, HSPD1, TMPO	465	5297	12782	0.259469	1	1	100
UP_SEQ_FEATURE	topological domain:Cytoplasmic	14	2.47788	1	NETO2, TMEM97, FGFR4, SLC20A1, TNFRSF12A, MET, SSR1, SLC29A1, SLC16A1, TMEM48, TFRC, SLC2A1, LRP8, TUBB3	561	3374	19113	0.141367	1	1	100
GOTERM_CC_FAT	GO:0044459~plasma membrane part	16	2.83186	1	EBP, FGFR4, SLC20A1, MET, KIF18A, RANGAP1, NUP155, SLC29A1, TUBB, TFRC, SLC2A1, LRP8, CD24, MAPRE1, HSPD1, TUBB3	465	2203	12782	0.199642	1	1	100
GOTERM_CC_FAT	GO:0005886~plasma membrane	27	4.77876	1	FGFR4, SLC20A1, TNFRSF12A, RANGAP1, SLC7A5, SLC29A1, CASP3, SLC16A1, TUBB, PPP2CA, SLC2A1, CD24, TUBB3, ENO1, MARS, EBP, G3BP1, MET, KIF18A, NUP155, DKK1, TFRC, PTP4A3, MDM2, LRP8, HSPD1, MAPRE1	465	3777	12782	0.1965	1	1	100
