# Supplementary material for: Integrative analysis of survival-associated gene sets in breast cancer
Source: BMC Med Genomics. 2015 Mar 12;8:11. doi: 10.1186/s12920-015-0086-0 (PMC4359519; doi:10.1186/s12920-015-0086-0)
Supplement: Additional file 3: — DAVID Functional Annotation Clustering analysis of protective genes from the robust gene sets. [file 12920_2015_86_MOESM3_ESM.xlsx]

## Sheet: S3_robust_cluster_pos.txt
Robust Gene Set Genes Functional Clustering (hr < 1.00)
Annotation Cluster 1	Enrichment Score: 3.263262802081041
Category	Term	Count	%	PValue	Genes	List Total	Pop Hits	Pop Total	Fold Enrichment	Bonferroni	Benjamini	FDR
GOTERM_BP_FAT	GO:0050867~positive regulation of cell activation	8	0.834202	3.38458e-06	CD86, IL18, LCK, STAT5B, TNFSF13, JAK2, TGFB1, IL2	79	111	13528	12.3417	0.00505728	0.000563187	0.00562255
GOTERM_BP_FAT	GO:0050865~regulation of cell activation	8	0.834202	6.55808e-05	CD86, IL18, LCK, STAT5B, TNFSF13, JAK2, TGFB1, IL2	79	175	13528	7.82814	0.0935716	0.00350254	0.108892
GOTERM_BP_FAT	GO:0001817~regulation of cytokine production	8	0.834202	8.11074e-05	CD86, CADM1, IL18, STAT5B, NFKB1, JAK2, LTB, TGFB1	79	181	13528	7.56864	0.114412	0.00378979	0.134656
GOTERM_BP_FAT	GO:0030155~regulation of cell adhesion	6	0.625652	0.00115605	IL18, BCL2, NF1, STAT5B, JAK2, TGFB1	79	137	13528	7.49958	0.823206	0.019281	1.90328
GOTERM_BP_FAT	GO:0051240~positive regulation of multicellular organismal process	6	0.625652	0.0133078	IL18, BCL2, STAT5B, JAK2, LTB, TGFB1	79	244	13528	4.21083	1	0.10606	19.9534
GOTERM_BP_FAT	GO:0001819~positive regulation of cytokine production	3	0.312826	0.0950603	IL18, JAK2, TGFB1	79	90	13528	5.70802	1	0.400964	80.9745
Annotation Cluster 2	Enrichment Score: 3.092814836470339
Category	Term	Count	%	PValue	Genes	List Total	Pop Hits	Pop Total	Fold Enrichment	Bonferroni	Benjamini	FDR
GOTERM_BP_FAT	GO:0001932~regulation of protein amino acid phosphorylation	9	0.938478	6.65966e-06	CCND1, CCND3, JUN, BCL2, PRKAR1B, ZEB2, JAK2, TGFB1, IL2	79	173	13528	8.90847	0.00992661	0.000831005	0.0110629
GOTERM_BP_FAT	GO:0042110~T cell activation	8	0.834202	7.85295e-06	CD86, CCND3, BCL2, LCK, STAT5B, TGFB1, IL2, KIF13B	79	126	13528	10.8724	0.0116948	0.000904495	0.0130451
GOTERM_BP_FAT	GO:0043085~positive regulation of catalytic activity	13	1.35558	3.93711e-05	NF1, ZEB2, TGFB1, CCND1, CCND3, CASP9, BCL2, PRKAR1B, LCK, JAK2, GADD45B, PILRB, IL2	79	520	13528	4.28101	0.0572735	0.00280458	0.0653858
GOTERM_BP_FAT	GO:0045860~positive regulation of protein kinase activity	9	0.938478	4.18285e-05	CCND1, CCND3, PRKAR1B, ZEB2, JAK2, GADD45B, PILRB, TGFB1, IL2	79	223	13528	6.91105	0.0607376	0.00284415	0.0694657
GOTERM_BP_FAT	GO:0033674~positive regulation of kinase activity	9	0.938478	5.36816e-05	CCND1, CCND3, PRKAR1B, ZEB2, JAK2, GADD45B, PILRB, TGFB1, IL2	79	231	13528	6.67171	0.0772688	0.00321152	0.0891422
GOTERM_BP_FAT	GO:0042325~regulation of phosphorylation	12	1.2513	6.96874e-05	CCND1, CCND3, JUN, BCL2, PRKAR1B, NF1, ZEB2, JAK2, GADD45B, PILRB, TGFB1, IL2	79	466	13528	4.40963	0.099131	0.00359337	0.115707
GOTERM_BP_FAT	GO:0051347~positive regulation of transferase activity	9	0.938478	7.02423e-05	CCND1, CCND3, PRKAR1B, ZEB2, JAK2, GADD45B, PILRB, TGFB1, IL2	79	240	13528	6.42152	0.0998796	0.00350141	0.116627
GOTERM_BP_FAT	GO:0032268~regulation of cellular protein metabolic process	12	1.2513	8.11536e-05	CCND1, CCND3, JUN, BCL2, PRKAR1B, NFKB1, ZEB2, JAK2, PPP1R15A, IFT88, TGFB1, IL2	79	474	13528	4.3352	0.114474	0.00367725	0.134732
GOTERM_BP_FAT	GO:0019220~regulation of phosphate metabolic process	12	1.2513	9.95412e-05	CCND1, CCND3, JUN, BCL2, PRKAR1B, NF1, ZEB2, JAK2, GADD45B, PILRB, TGFB1, IL2	79	485	13528	4.23688	0.138534	0.00437628	0.165236
GOTERM_BP_FAT	GO:0051174~regulation of phosphorus metabolic process	12	1.2513	9.95412e-05	CCND1, CCND3, JUN, BCL2, PRKAR1B, NF1, ZEB2, JAK2, GADD45B, PILRB, TGFB1, IL2	79	485	13528	4.23688	0.138534	0.00437628	0.165236
GOTERM_BP_FAT	GO:0044093~positive regulation of molecular function	13	1.35558	0.000123645	NF1, ZEB2, TGFB1, CCND1, CCND3, CASP9, BCL2, PRKAR1B, LCK, JAK2, GADD45B, PILRB, IL2	79	586	13528	3.79885	0.169089	0.00513213	0.20521
GOTERM_BP_FAT	GO:0046649~lymphocyte activation	8	0.834202	0.00014657	CD86, CCND3, BCL2, LCK, STAT5B, TGFB1, IL2, KIF13B	79	199	13528	6.88404	0.197142	0.00547439	0.243213
GOTERM_BP_FAT	GO:0001934~positive regulation of protein amino acid phosphorylation	6	0.625652	0.000159211	CCND1, CCND3, BCL2, JAK2, TGFB1, IL2	79	89	13528	11.5443	0.212205	0.00566288	0.264164
GOTERM_BP_FAT	GO:0045859~regulation of protein kinase activity	10	1.04275	0.000159244	CCND1, CCND3, PRKAR1B, NF1, ZEB2, JAK2, GADD45B, PILRB, TGFB1, IL2	79	345	13528	4.96349	0.212243	0.00553269	0.264218
GOTERM_BP_FAT	GO:0043549~regulation of kinase activity	10	1.04275	0.000205662	CCND1, CCND3, PRKAR1B, NF1, ZEB2, JAK2, GADD45B, PILRB, TGFB1, IL2	79	357	13528	4.79665	0.265168	0.00682357	0.341112
GOTERM_BP_FAT	GO:0042327~positive regulation of phosphorylation	6	0.625652	0.000238493	CCND1, CCND3, BCL2, JAK2, TGFB1, IL2	79	97	13528	10.5922	0.300441	0.00726542	0.395464
GOTERM_BP_FAT	GO:0010562~positive regulation of phosphorus metabolic process	6	0.625652	0.000274896	CCND1, CCND3, BCL2, JAK2, TGFB1, IL2	79	100	13528	10.2744	0.337577	0.00774066	0.455697
GOTERM_BP_FAT	GO:0045937~positive regulation of phosphate metabolic process	6	0.625652	0.000274896	CCND1, CCND3, BCL2, JAK2, TGFB1, IL2	79	100	13528	10.2744	0.337577	0.00774066	0.455697
GOTERM_BP_FAT	GO:0051338~regulation of transferase activity	10	1.04275	0.000279059	CCND1, CCND3, PRKAR1B, NF1, ZEB2, JAK2, GADD45B, PILRB, TGFB1, IL2	79	372	13528	4.60324	0.341696	0.00771248	0.462583
GOTERM_BP_FAT	GO:0031399~regulation of protein modification process	9	0.938478	0.000290339	CCND1, CCND3, JUN, BCL2, PRKAR1B, ZEB2, JAK2, TGFB1, IL2	79	295	13528	5.22429	0.35273	0.00787775	0.48124
GOTERM_BP_FAT	GO:0045321~leukocyte activation	8	0.834202	0.000482376	CD86, CCND3, BCL2, LCK, STAT5B, TGFB1, IL2, KIF13B	79	242	13528	5.66084	0.514596	0.0101283	0.798345
GOTERM_BP_FAT	GO:0070661~leukocyte proliferation	4	0.417101	0.00206033	CD86, CCND3, BCL2, TGFB1	79	44	13528	15.5673	0.954478	0.0298357	3.36826
GOTERM_BP_FAT	GO:0032943~mononuclear cell proliferation	4	0.417101	0.00206033	CD86, CCND3, BCL2, TGFB1	79	44	13528	15.5673	0.954478	0.0298357	3.36826
GOTERM_BP_FAT	GO:0032270~positive regulation of cellular protein metabolic process	7	0.729927	0.00223746	CCND1, CCND3, BCL2, JAK2, IFT88, TGFB1, IL2	79	233	13528	5.14456	0.965107	0.0317492	3.65279
GOTERM_BP_FAT	GO:0051247~positive regulation of protein metabolic process	7	0.729927	0.00275907	CCND1, CCND3, BCL2, JAK2, IFT88, TGFB1, IL2	79	243	13528	4.93285	0.984058	0.0369264	4.48615
GOTERM_BP_FAT	GO:0032147~activation of protein kinase activity	5	0.521376	0.0042261	PRKAR1B, JAK2, GADD45B, PILRB, IL2	79	114	13528	7.51055	0.998243	0.0479895	6.79377
GOTERM_BP_FAT	GO:0031401~positive regulation of protein modification process	6	0.625652	0.00447221	CCND1, CCND3, BCL2, JAK2, TGFB1, IL2	79	187	13528	5.49435	0.998787	0.0503381	7.17573
GOTERM_BP_FAT	GO:0046651~lymphocyte proliferation	3	0.312826	0.0243497	CD86, CCND3, BCL2	79	42	13528	12.2315	1	0.160552	33.6032
KEGG_PATHWAY	hsa04630:Jak-STAT signaling pathway	5	0.521376	0.0350815	CCND1, CCND3, STAT5B, JAK2, IL2	42	155	5085	3.90553	0.92078	0.131391	30.972
GOTERM_BP_FAT	GO:0006468~protein amino acid phosphorylation	9	0.938478	0.0378668	CCND1, FGR, ROCK2, BCL2, PRKAR1B, LCK, JAK2, GADD45B, TGFB1	79	667	13528	2.31059	1	0.218954	47.3387
KEGG_PATHWAY	hsa04110:Cell cycle	4	0.417101	0.0786856	CCND1, CCND3, GADD45B, TGFB1	42	125	5085	3.87429	0.997029	0.242008	57.2847
GOTERM_BP_FAT	GO:0016310~phosphorylation	9	0.938478	0.0891532	CCND1, FGR, ROCK2, BCL2, PRKAR1B, LCK, JAK2, GADD45B, TGFB1	79	800	13528	1.92646	1	0.385779	78.8028
GOTERM_BP_FAT	GO:0008283~cell proliferation	6	0.625652	0.106792	HHEX, CD86, CCND3, BCL2, ZEB2, TGFB1	79	436	13528	2.35652	1	0.43318	84.6825
GOTERM_BP_FAT	GO:0006796~phosphate metabolic process	9	0.938478	0.197012	CCND1, FGR, ROCK2, BCL2, PRKAR1B, LCK, JAK2, GADD45B, TGFB1	79	973	13528	1.58393	1	0.634011	97.3881
GOTERM_BP_FAT	GO:0006793~phosphorus metabolic process	9	0.938478	0.197012	CCND1, FGR, ROCK2, BCL2, PRKAR1B, LCK, JAK2, GADD45B, TGFB1	79	973	13528	1.58393	1	0.634011	97.3881
Annotation Cluster 3	Enrichment Score: 3.0257167450235327
Category	Term	Count	%	PValue	Genes	List Total	Pop Hits	Pop Total	Fold Enrichment	Bonferroni	Benjamini	FDR
GOTERM_BP_FAT	GO:0051094~positive regulation of developmental process	12	1.2513	5.20107e-07	TNFRSF1A, CD86, ID2, JUN, BCL2, STAT5B, NFKB1, TNFSF13, JAK2, RUNX1, TGFB1, IL2	79	278	13528	7.39168	0.000778816	0.000778816	0.000864033
GOTERM_BP_FAT	GO:0010604~positive regulation of macromolecule metabolic process	19	1.98123	1.29369e-06	MAF, STAT5B, TNFSF13, NFKB1, TGFB1, FOS, TNFRSF1A, HHEX, CCND1, CD86, CCND3, JUN, BCL2, JAK2, RUNX1, LTB, SMARCA2, IFT88, IL2	79	857	13528	3.79646	0.00193608	0.000645776	0.00214915
GOTERM_BP_FAT	GO:0045597~positive regulation of cell differentiation	10	1.04275	6.45114e-06	CD86, ID2, JUN, BCL2, STAT5B, NFKB1, JAK2, RUNX1, TGFB1, IL2	79	229	13528	7.47775	0.00961729	0.000878144	0.0107165
GOTERM_BP_FAT	GO:0045944~positive regulation of transcription from RNA polymerase II promoter	11	1.14703	5.10026e-05	MAF, TNFRSF1A, FOS, HHEX, JUN, STAT5B, NFKB1, RUNX1, SMARCA2, TGFB1, IL2	79	371	13528	5.07721	0.073558	0.00317843	0.0846953
GOTERM_BP_FAT	GO:0051173~positive regulation of nitrogen compound metabolic process	14	1.45985	7.23121e-05	MAF, STAT5B, NFKB1, TNFSF13, TGFB1, FOS, TNFRSF1A, HHEX, CD86, JUN, JAK2, RUNX1, SMARCA2, IL2	79	644	13528	3.72262	0.102666	0.00348834	0.120062
GOTERM_BP_FAT	GO:0031328~positive regulation of cellular biosynthetic process	14	1.45985	0.000134598	MAF, STAT5B, NFKB1, TGFB1, FOS, TNFRSF1A, HHEX, CD86, JUN, JAK2, RUNX1, SMARCA2, LTB, IL2	79	685	13528	3.49981	0.182612	0.0052923	0.223369
GOTERM_BP_FAT	GO:0009891~positive regulation of biosynthetic process	14	1.45985	0.000155457	MAF, STAT5B, NFKB1, TGFB1, FOS, TNFRSF1A, HHEX, CD86, JUN, JAK2, RUNX1, SMARCA2, LTB, IL2	79	695	13528	3.44945	0.207762	0.00566422	0.257943
GOTERM_BP_FAT	GO:0045935~positive regulation of nucleobase, nucleoside, nucleotide and nucleic acid metabolic process	13	1.35558	0.000222082	MAF, STAT5B, NFKB1, TNFSF13, TGFB1, FOS, TNFRSF1A, HHEX, CD86, JUN, RUNX1, SMARCA2, IL2	79	624	13528	3.56751	0.283026	0.00705407	0.368299
GOTERM_BP_FAT	GO:0010557~positive regulation of macromolecule biosynthetic process	13	1.35558	0.00034136	MAF, STAT5B, NFKB1, TGFB1, FOS, TNFRSF1A, HHEX, CD86, JUN, RUNX1, SMARCA2, LTB, IL2	79	654	13528	3.40386	0.400371	0.00877924	0.565581
GOTERM_BP_FAT	GO:0045941~positive regulation of transcription	12	1.2513	0.000369242	MAF, TNFRSF1A, FOS, HHEX, CD86, JUN, STAT5B, NFKB1, RUNX1, SMARCA2, TGFB1, IL2	79	564	13528	3.64342	0.424909	0.00933291	0.611646
GOTERM_BP_FAT	GO:0045893~positive regulation of transcription, DNA-dependent	11	1.14703	0.000396266	MAF, TNFRSF1A, FOS, HHEX, JUN, STAT5B, NFKB1, RUNX1, SMARCA2, TGFB1, IL2	79	477	13528	3.94894	0.447733	0.00937993	0.656272
GOTERM_BP_FAT	GO:0045449~regulation of transcription	29	3.02398	0.000400084	DEAF1, CRTC3, STAT5B, ZEB2, NFKB1, NFKB2, TGFB1, CBX5, FOS, TNFRSF1A, CRY2, ZNF395, RUNX1, NFATC1, TXNIP, MAF, FZD1, ZFP2, SIRT3, FRY, HHEX, CD86, BTG2, ID2, JUN, ZNF862, JAK2, SMARCA2, IL2	79	2601	13528	1.90926	0.450884	0.0093226	0.662574
GOTERM_BP_FAT	GO:0051254~positive regulation of RNA metabolic process	11	1.14703	0.000423212	MAF, TNFRSF1A, FOS, HHEX, JUN, STAT5B, NFKB1, RUNX1, SMARCA2, TGFB1, IL2	79	481	13528	3.9161	0.469591	0.00941963	0.700751
GOTERM_BP_FAT	GO:0010628~positive regulation of gene expression	12	1.2513	0.000474541	MAF, TNFRSF1A, FOS, HHEX, CD86, JUN, STAT5B, NFKB1, RUNX1, SMARCA2, TGFB1, IL2	79	581	13528	3.53681	0.508863	0.0101062	0.785426
SP_PIR_KEYWORDS	transcription regulation	20	2.08551	0.000986501	MAF, DEAF1, TXNIP, CRTC3, STAT5B, ZEB2, NFKB1, ZFP2, NFKB2, FRY, FOS, HHEX, CRY2, BTG2, JUN, ZNF862, ZNF395, RUNX1, SMARCA2, NFATC1	85	2026	19235	2.2339	0.16607	0.0356694	1.21277
GOTERM_BP_FAT	GO:0006357~regulation of transcription from RNA polymerase II promoter	12	1.2513	0.00289611	MAF, TNFRSF1A, FOS, HHEX, ID2, JUN, STAT5B, NFKB1, RUNX1, SMARCA2, TGFB1, IL2	79	727	13528	2.82653	0.987024	0.0373941	4.70397
SP_PIR_KEYWORDS	Transcription	19	1.98123	0.00320066	MAF, DEAF1, TXNIP, CRTC3, STAT5B, ZEB2, NFKB1, ZFP2, NFKB2, FRY, HHEX, CRY2, BTG2, JUN, ZNF862, ZNF395, RUNX1, SMARCA2, NFATC1	85	2071	19235	2.07609	0.445599	0.0808139	3.88572
GOTERM_MF_FAT	GO:0030528~transcription regulator activity	17	1.77268	0.00366207	MAF, DEAF1, STAT5B, ZEB2, NFKB1, NFKB2, TGFB1, CBX5, FOS, HHEX, CD86, ID2, JUN, BCL2, RUNX1, SMARCA2, NFATC1	68	1512	12983	2.14666	0.545605	0.545605	4.54628
GOTERM_BP_FAT	GO:0006355~regulation of transcription, DNA-dependent	19	1.98123	0.0108515	MAF, STAT5B, ZEB2, NFKB1, NFKB2, TGFB1, SIRT3, CBX5, FOS, TNFRSF1A, HHEX, ID2, JUN, ZNF862, ZNF395, RUNX1, SMARCA2, IL2, NFATC1	79	1773	13528	1.83506	1	0.0921829	16.578
GOTERM_BP_FAT	GO:0051252~regulation of RNA metabolic process	19	1.98123	0.0135037	MAF, STAT5B, ZEB2, NFKB1, NFKB2, TGFB1, SIRT3, CBX5, FOS, TNFRSF1A, HHEX, ID2, JUN, ZNF862, ZNF395, RUNX1, SMARCA2, IL2, NFATC1	79	1813	13528	1.79458	1	0.105322	20.2171
GOTERM_MF_FAT	GO:0043565~sequence-specific DNA binding	8	0.834202	0.0363468	MAF, FOS, HHEX, JUN, STAT5B, NFKB1, ZEB2, NFATC1	68	607	12983	2.51633	0.999651	0.457906	37.4714
GOTERM_BP_FAT	GO:0006350~transcription	19	1.98123	0.0509133	MAF, DEAF1, TXNIP, CRTC3, STAT5B, ZEB2, NFKB1, ZFP2, NFKB2, FRY, HHEX, CRY2, BTG2, JUN, ZNF862, ZNF395, RUNX1, SMARCA2, NFATC1	79	2101	13528	1.54858	1	0.265218	58.0251
SP_PIR_KEYWORDS	dna-binding	14	1.45985	0.0611958	DEAF1, MAF, STAT5B, ZEB2, NFKB1, ZFP2, NFKB2, FOS, HHEX, JUN, ZNF395, RUNX1, SMARCA2, NFATC1	85	1868	19235	1.69599	0.999991	0.410305	54.1907
GOTERM_MF_FAT	GO:0003700~transcription factor activity	10	1.04275	0.0620127	MAF, FOS, HHEX, JUN, STAT5B, NFKB1, ZEB2, NFKB2, RUNX1, NFATC1	68	975	12983	1.95822	0.999999	0.576945	55.5989
SP_PIR_KEYWORDS	nucleus	26	2.71116	0.0672029	CRTC3, DEAF1, STAT5B, ZEB2, NFKB1, NFKB2, SESN1, CBX5, FOS, CRY2, BCL2, ZC3H12A, CTDSP1, ZNF395, RUNX1, NFATC1, MAF, ZFP2, HHEX, ID2, CCND3, ZNF862, JUN, CIRBP, SMARCA2, MPHOSPH8	85	4283	19235	1.37372	0.999997	0.413364	57.6856
GOTERM_MF_FAT	GO:0003677~DNA binding	15	1.56413	0.310196	DEAF1, MAF, STAT5B, ZEB2, NFKB1, ZFP2, NFKB2, FOS, HHEX, JUN, ZNF395, RUNX1, SMARCA2, NYNRIN, NFATC1	68	2331	12983	1.22861	1	0.923882	99.0991
Annotation Cluster 4	Enrichment Score: 2.8377642383476407
Category	Term	Count	%	PValue	Genes	List Total	Pop Hits	Pop Total	Fold Enrichment	Bonferroni	Benjamini	FDR
GOTERM_BP_FAT	GO:0048534~hemopoietic or lymphoid organ development	11	1.14703	2.3079e-06	ID2, CXCL13, BCL2, LCK, STAT5B, JAK2, NFKB2, RUNX1, LTB, TGFB1, IL2	79	260	13528	7.24479	0.00345127	0.000691209	0.00383397
GOTERM_BP_FAT	GO:0042981~regulation of apoptosis	18	1.87696	2.47384e-06	TXNIP, CADM1, NF1, STAT5B, TNFSF13, NFKB1, ARHGEF12, TGFB1, NME5, CASP9, BTG2, JUN, BCL2, LCK, TPT1, JAK2, LTB, IL2	79	804	13528	3.83374	0.00369897	0.000617447	0.00410964
GOTERM_BP_FAT	GO:0043067~regulation of programmed cell death	18	1.87696	2.82947e-06	TXNIP, CADM1, NF1, STAT5B, TNFSF13, NFKB1, ARHGEF12, TGFB1, NME5, CASP9, BTG2, JUN, BCL2, LCK, TPT1, JAK2, LTB, IL2	79	812	13528	3.79597	0.00422959	0.000605325	0.00470041
GOTERM_BP_FAT	GO:0010941~regulation of cell death	18	1.87696	2.97433e-06	TXNIP, CADM1, NF1, STAT5B, TNFSF13, NFKB1, ARHGEF12, TGFB1, NME5, CASP9, BTG2, JUN, BCL2, LCK, TPT1, JAK2, LTB, IL2	79	815	13528	3.782	0.00444564	0.000556789	0.00494105
GOTERM_BP_FAT	GO:0002520~immune system development	11	1.14703	3.93533e-06	ID2, CXCL13, BCL2, LCK, STAT5B, JAK2, NFKB2, RUNX1, LTB, TGFB1, IL2	79	276	13528	6.8248	0.00587779	0.000589339	0.00653743
GOTERM_BP_FAT	GO:0045597~positive regulation of cell differentiation	10	1.04275	6.45114e-06	CD86, ID2, JUN, BCL2, STAT5B, NFKB1, JAK2, RUNX1, TGFB1, IL2	79	229	13528	7.47775	0.00961729	0.000878144	0.0107165
GOTERM_BP_FAT	GO:0001932~regulation of protein amino acid phosphorylation	9	0.938478	6.65966e-06	CCND1, CCND3, JUN, BCL2, PRKAR1B, ZEB2, JAK2, TGFB1, IL2	79	173	13528	8.90847	0.00992661	0.000831005	0.0110629
GOTERM_BP_FAT	GO:0042110~T cell activation	8	0.834202	7.85295e-06	CD86, CCND3, BCL2, LCK, STAT5B, TGFB1, IL2, KIF13B	79	126	13528	10.8724	0.0116948	0.000904495	0.0130451
SP_PIR_KEYWORDS	chromosomal rearrangement	9	0.938478	2.97816e-05	MAF, CCND1, BCL2, LCK, JAK2, NFKB2, ARHGEF12, RUNX1, IL2	85	279	19235	7.29981	0.00546491	0.0027362	0.0368118
GOTERM_BP_FAT	GO:0043065~positive regulation of apoptosis	12	1.2513	3.36399e-05	TXNIP, CADM1, CASP9, JUN, BCL2, LCK, NF1, TNFSF13, JAK2, ARHGEF12, LTB, TGFB1	79	430	13528	4.7788	0.0491447	0.00314463	0.0558702
GOTERM_BP_FAT	GO:0043068~positive regulation of programmed cell death	12	1.2513	3.58467e-05	TXNIP, CADM1, CASP9, JUN, BCL2, LCK, NF1, TNFSF13, JAK2, ARHGEF12, LTB, TGFB1	79	433	13528	4.7457	0.052283	0.0031538	0.0595343
GOTERM_BP_FAT	GO:0006915~apoptosis	14	1.45985	3.61768e-05	CADM1, NFKB1, TNFSF13, ARHGEF12, TNFRSF1A, CASP9, BCL2, JUN, LCK, ZC3H12A, JAK2, GADD45B, PPP1R15A, LTB	79	602	13528	3.98234	0.0527515	0.00300624	0.0600824
GOTERM_BP_FAT	GO:0010942~positive regulation of cell death	12	1.2513	3.73865e-05	TXNIP, CADM1, CASP9, JUN, BCL2, LCK, NF1, TNFSF13, JAK2, ARHGEF12, LTB, TGFB1	79	435	13528	4.72388	0.0544665	0.00294334	0.0620909
GOTERM_BP_FAT	GO:0012501~programmed cell death	14	1.45985	4.21819e-05	CADM1, NFKB1, TNFSF13, ARHGEF12, TNFRSF1A, CASP9, BCL2, JUN, LCK, ZC3H12A, JAK2, GADD45B, PPP1R15A, LTB	79	611	13528	3.92368	0.0612348	0.00274361	0.0700524
GOTERM_BP_FAT	GO:0008219~cell death	15	1.56413	5.44359e-05	CADM1, NFKB1, TNFSF13, ARHGEF12, TGFB1, TNFRSF1A, CASP9, BCL2, JUN, LCK, ZC3H12A, JAK2, GADD45B, PPP1R15A, LTB	79	719	13528	3.57247	0.0783108	0.00313152	0.0903942
GOTERM_BP_FAT	GO:0016265~death	15	1.56413	5.86782e-05	CADM1, NFKB1, TNFSF13, ARHGEF12, TGFB1, TNFRSF1A, CASP9, BCL2, JUN, LCK, ZC3H12A, JAK2, GADD45B, PPP1R15A, LTB	79	724	13528	3.5478	0.0841498	0.00325035	0.0974356
GOTERM_BP_FAT	GO:0032880~regulation of protein localization	7	0.729927	0.000142091	CADM1, BCL2, NF1, JAK2, LTB, TGFB1, IL2	79	138	13528	8.68611	0.191736	0.00544326	0.235789
GOTERM_BP_FAT	GO:0046649~lymphocyte activation	8	0.834202	0.00014657	CD86, CCND3, BCL2, LCK, STAT5B, TGFB1, IL2, KIF13B	79	199	13528	6.88404	0.197142	0.00547439	0.243213
GOTERM_BP_FAT	GO:0001934~positive regulation of protein amino acid phosphorylation	6	0.625652	0.000159211	CCND1, CCND3, BCL2, JAK2, TGFB1, IL2	79	89	13528	11.5443	0.212205	0.00566288	0.264164
GOTERM_BP_FAT	GO:0008285~negative regulation of cell proliferation	10	1.04275	0.000223442	BTG2, JUN, BCL2, NF1, JAK2, SESN1, LTB, SMARCA2, TGFB1, IL2	79	361	13528	4.7435	0.284486	0.00694977	0.37055
GOTERM_BP_FAT	GO:0042327~positive regulation of phosphorylation	6	0.625652	0.000238493	CCND1, CCND3, BCL2, JAK2, TGFB1, IL2	79	97	13528	10.5922	0.300441	0.00726542	0.395464
SP_PIR_KEYWORDS	Apoptosis	9	0.938478	0.00025858	TNFRSF1A, CADM1, CASP9, BCL2, ZC3H12A, NFKB1, TNFSF13, GADD45B, PPP1R15A	85	381	19235	5.34553	0.0464705	0.0118257	0.319205
GOTERM_BP_FAT	GO:0010562~positive regulation of phosphorus metabolic process	6	0.625652	0.000274896	CCND1, CCND3, BCL2, JAK2, TGFB1, IL2	79	100	13528	10.2744	0.337577	0.00774066	0.455697
GOTERM_BP_FAT	GO:0045937~positive regulation of phosphate metabolic process	6	0.625652	0.000274896	CCND1, CCND3, BCL2, JAK2, TGFB1, IL2	79	100	13528	10.2744	0.337577	0.00774066	0.455697
GOTERM_BP_FAT	GO:0031399~regulation of protein modification process	9	0.938478	0.000290339	CCND1, CCND3, JUN, BCL2, PRKAR1B, ZEB2, JAK2, TGFB1, IL2	79	295	13528	5.22429	0.35273	0.00787775	0.48124
GOTERM_BP_FAT	GO:0030097~hemopoiesis	8	0.834202	0.000414991	ID2, BCL2, LCK, STAT5B, JAK2, RUNX1, TGFB1, IL2	79	236	13528	5.80476	0.463015	0.00952033	0.687183
GOTERM_BP_FAT	GO:0045321~leukocyte activation	8	0.834202	0.000482376	CD86, CCND3, BCL2, LCK, STAT5B, TGFB1, IL2, KIF13B	79	242	13528	5.66084	0.514596	0.0101283	0.798345
GOTERM_BP_FAT	GO:0032844~regulation of homeostatic process	6	0.625652	0.00050347	BCL2, LCK, NF1, STAT5B, TGFB1, IL2	79	114	13528	9.01266	0.529702	0.0104229	0.833119
GOTERM_BP_FAT	GO:0030217~T cell differentiation	5	0.521376	0.000530338	BCL2, LCK, STAT5B, TGFB1, IL2	79	65	13528	13.1723	0.548264	0.0108267	0.877396
GOTERM_BP_FAT	GO:0006874~cellular calcium ion homeostasis	7	0.729927	0.000647187	CXCL13, BCL2, LCK, TPT1, JAK2, TGFB1, IL2	79	183	13528	6.55018	0.620841	0.0126794	1.06974
GOTERM_BP_FAT	GO:0031099~regeneration	5	0.521376	0.000665494	CCND1, LAMB2, BCL2, JAK2, TGFB1	79	69	13528	12.4087	0.631105	0.0127038	1.09984
GOTERM_BP_FAT	GO:0055074~calcium ion homeostasis	7	0.729927	0.000745376	CXCL13, BCL2, LCK, TPT1, JAK2, TGFB1, IL2	79	188	13528	6.37598	0.672737	0.0140396	1.23109
GOTERM_BP_FAT	GO:0006875~cellular metal ion homeostasis	7	0.729927	0.000926053	CXCL13, BCL2, LCK, TPT1, JAK2, TGFB1, IL2	79	196	13528	6.11573	0.750394	0.0163865	1.52735
GOTERM_BP_FAT	GO:0030155~regulation of cell adhesion	6	0.625652	0.00115605	IL18, BCL2, NF1, STAT5B, JAK2, TGFB1	79	137	13528	7.49958	0.823206	0.019281	1.90328
GOTERM_BP_FAT	GO:0055065~metal ion homeostasis	7	0.729927	0.00116782	CXCL13, BCL2, LCK, TPT1, JAK2, TGFB1, IL2	79	205	13528	5.84724	0.826298	0.0192611	1.92247
GOTERM_BP_FAT	GO:0006873~cellular ion homeostasis	9	0.938478	0.00137391	CXCL13, JUN, BCL2, LCK, NF1, TPT1, JAK2, TGFB1, IL2	79	374	13528	4.12076	0.872487	0.0219021	2.25812
GOTERM_BP_FAT	GO:0055082~cellular chemical homeostasis	9	0.938478	0.00151974	CXCL13, JUN, BCL2, LCK, NF1, TPT1, JAK2, TGFB1, IL2	79	380	13528	4.0557	0.897541	0.0234529	2.49496
GOTERM_BP_FAT	GO:0030005~cellular di-, tri-valent inorganic cation homeostasis	7	0.729927	0.00196258	CXCL13, BCL2, LCK, TPT1, JAK2, TGFB1, IL2	79	227	13528	5.28054	0.947284	0.0289995	3.21089
GOTERM_BP_FAT	GO:0032943~mononuclear cell proliferation	4	0.417101	0.00206033	CD86, CCND3, BCL2, TGFB1	79	44	13528	15.5673	0.954478	0.0298357	3.36826
GOTERM_BP_FAT	GO:0070661~leukocyte proliferation	4	0.417101	0.00206033	CD86, CCND3, BCL2, TGFB1	79	44	13528	15.5673	0.954478	0.0298357	3.36826
GOTERM_BP_FAT	GO:0032270~positive regulation of cellular protein metabolic process	7	0.729927	0.00223746	CCND1, CCND3, BCL2, JAK2, IFT88, TGFB1, IL2	79	233	13528	5.14456	0.965107	0.0317492	3.65279
GOTERM_BP_FAT	GO:0050801~ion homeostasis	9	0.938478	0.00240752	CXCL13, JUN, BCL2, LCK, NF1, TPT1, JAK2, TGFB1, IL2	79	409	13528	3.76813	0.97297	0.0334906	3.92524
GOTERM_BP_FAT	GO:0055066~di-, tri-valent inorganic cation homeostasis	7	0.729927	0.00254051	CXCL13, BCL2, LCK, TPT1, JAK2, TGFB1, IL2	79	239	13528	5.01541	0.977863	0.0346674	4.13779
GOTERM_BP_FAT	GO:0051247~positive regulation of protein metabolic process	7	0.729927	0.00275907	CCND1, CCND3, BCL2, JAK2, IFT88, TGFB1, IL2	79	243	13528	4.93285	0.984058	0.0369264	4.48615
GOTERM_BP_FAT	GO:0030098~lymphocyte differentiation	5	0.521376	0.00293657	BCL2, LCK, STAT5B, TGFB1, IL2	79	103	13528	8.31265	0.987789	0.0375838	4.76818
GOTERM_BP_FAT	GO:0030003~cellular cation homeostasis	7	0.729927	0.00343313	CXCL13, BCL2, LCK, TPT1, JAK2, TGFB1, IL2	79	254	13528	4.71923	0.99421	0.0420222	5.55302
GOTERM_BP_FAT	GO:0042592~homeostatic process	12	1.2513	0.00371277	BBS1, ID2, CXCL13, JUN, BCL2, LCK, NF1, STAT5B, TPT1, JAK2, TGFB1, IL2	79	751	13528	2.7362	0.996197	0.0439414	5.99233
GOTERM_BP_FAT	GO:0031401~positive regulation of protein modification process	6	0.625652	0.00447221	CCND1, CCND3, BCL2, JAK2, TGFB1, IL2	79	187	13528	5.49435	0.998787	0.0503381	7.17573
GOTERM_BP_FAT	GO:0051270~regulation of cell motion	6	0.625652	0.00510812	BBS1, BCL2, NF1, STAT5B, JAK2, TGFB1	79	193	13528	5.32354	0.999534	0.055242	8.15585
GOTERM_BP_FAT	GO:0019725~cellular homeostasis	9	0.938478	0.00530421	CXCL13, JUN, BCL2, LCK, NF1, TPT1, JAK2, TGFB1, IL2	79	466	13528	3.30722	0.999653	0.056897	8.45611
GOTERM_BP_FAT	GO:0055080~cation homeostasis	7	0.729927	0.00609533	CXCL13, BCL2, LCK, TPT1, JAK2, TGFB1, IL2	79	286	13528	4.1912	0.999895	0.0628909	9.65817
GOTERM_BP_FAT	GO:0006916~anti-apoptosis	6	0.625652	0.00670194	NME5, BCL2, STAT5B, TPT1, NFKB1, IL2	79	206	13528	4.98759	0.999958	0.0662306	10.5698
GOTERM_BP_FAT	GO:0002521~leukocyte differentiation	5	0.521376	0.00689538	BCL2, LCK, STAT5B, TGFB1, IL2	79	131	13528	6.5359	0.999968	0.067638	10.8587
GOTERM_BP_FAT	GO:0048878~chemical homeostasis	9	0.938478	0.00916716	CXCL13, JUN, BCL2, LCK, NF1, TPT1, JAK2, TGFB1, IL2	79	512	13528	3.01009	0.999999	0.083108	14.1865
GOTERM_BP_FAT	GO:0006917~induction of apoptosis	7	0.729927	0.0103175	CADM1, LCK, TNFSF13, JAK2, ARHGEF12, LTB, TGFB1	79	320	13528	3.74589	1	0.0888335	15.8267
GOTERM_BP_FAT	GO:0012502~induction of programmed cell death	7	0.729927	0.0104668	CADM1, LCK, TNFSF13, JAK2, ARHGEF12, LTB, TGFB1	79	321	13528	3.73422	1	0.0895543	16.0374
GOTERM_BP_FAT	GO:0051240~positive regulation of multicellular organismal process	6	0.625652	0.0133078	IL18, BCL2, STAT5B, JAK2, LTB, TGFB1	79	244	13528	4.21083	1	0.10606	19.9534
GOTERM_BP_FAT	GO:0043066~negative regulation of apoptosis	7	0.729927	0.0163027	NME5, BTG2, BCL2, STAT5B, TPT1, NFKB1, IL2	79	354	13528	3.38611	1	0.120361	23.8956
GOTERM_BP_FAT	GO:0030099~myeloid cell differentiation	4	0.417101	0.016509	ID2, JAK2, RUNX1, TGFB1	79	93	13528	7.36518	1	0.120623	24.1603
GOTERM_BP_FAT	GO:0043069~negative regulation of programmed cell death	7	0.729927	0.0173506	NME5, BTG2, BCL2, STAT5B, TPT1, NFKB1, IL2	79	359	13528	3.33895	1	0.123445	25.2312
GOTERM_BP_FAT	GO:0060548~negative regulation of cell death	7	0.729927	0.0175656	NME5, BTG2, BCL2, STAT5B, TPT1, NFKB1, IL2	79	360	13528	3.32968	1	0.124304	25.5026
GOTERM_BP_FAT	GO:0051272~positive regulation of cell motion	4	0.417101	0.0189594	BCL2, STAT5B, JAK2, TGFB1	79	98	13528	6.98941	1	0.131127	27.239
GOTERM_BP_FAT	GO:0040012~regulation of locomotion	5	0.521376	0.0248562	BBS1, BCL2, NF1, JAK2, TGFB1	79	192	13528	4.45939	1	0.162936	34.1734
GOTERM_BP_FAT	GO:0007204~elevation of cytosolic calcium ion concentration	4	0.417101	0.025621	CXCL13, LCK, JAK2, IL2	79	110	13528	6.22693	1	0.16543	35.0258
GOTERM_BP_FAT	GO:0051480~cytosolic calcium ion homeostasis	4	0.417101	0.0306747	CXCL13, LCK, JAK2, IL2	79	118	13528	5.80476	1	0.189599	40.4032
GOTERM_BP_FAT	GO:0042391~regulation of membrane potential	4	0.417101	0.0422355	JUN, BCL2, NF1, TGFB1	79	134	13528	5.11166	1	0.231913	51.1733
GOTERM_BP_FAT	GO:0051098~regulation of binding	4	0.417101	0.0584039	ID2, BCL2, JAK2, TGFB1	79	153	13528	4.47688	1	0.286543	63.2022
GOTERM_BP_FAT	GO:0030334~regulation of cell migration	4	0.417101	0.0739617	BCL2, NF1, JAK2, TGFB1	79	169	13528	4.05303	1	0.339032	72.0991
GOTERM_BP_FAT	GO:0045927~positive regulation of growth	3	0.312826	0.0777676	BCL2, STAT5B, IL2	79	80	13528	6.42152	1	0.35052	73.9442
GOTERM_BP_FAT	GO:0030335~positive regulation of cell migration	3	0.312826	0.093284	BCL2, JAK2, TGFB1	79	89	13528	5.77215	1	0.397	80.3445
GOTERM_BP_FAT	GO:0040017~positive regulation of locomotion	3	0.312826	0.109609	BCL2, JAK2, TGFB1	79	98	13528	5.24206	1	0.438853	85.4654
GOTERM_BP_FAT	GO:0008361~regulation of cell size	4	0.417101	0.116003	LAMB2, BCL2, TGFB1, IL2	79	206	13528	3.32506	1	0.45425	87.1056
GOTERM_BP_FAT	GO:0051090~regulation of transcription factor activity	3	0.312826	0.118983	ID2, JAK2, TGFB1	79	103	13528	4.98759	1	0.462134	87.809
GOTERM_BP_FAT	GO:0051101~regulation of DNA binding	3	0.312826	0.154202	ID2, JAK2, TGFB1	79	121	13528	4.24563	1	0.544542	93.8099
GOTERM_BP_FAT	GO:0032535~regulation of cellular component size	4	0.417101	0.205516	LAMB2, BCL2, TGFB1, IL2	79	271	13528	2.52754	1	0.649192	97.8115
GOTERM_MF_FAT	GO:0019904~protein domain specific binding	4	0.417101	0.243691	CADM1, BCL2, LCK, JAK2	68	331	12983	2.30727	1	0.864894	97.1052
GOTERM_BP_FAT	GO:0001558~regulation of cell growth	3	0.312826	0.308182	BCL2, TGFB1, IL2	79	194	13528	2.64805	1	0.799927	99.7803
GOTERM_BP_FAT	GO:0040008~regulation of growth	4	0.417101	0.31398	BCL2, STAT5B, TGFB1, IL2	79	341	13528	2.00869	1	0.806223	99.809
Annotation Cluster 5	Enrichment Score: 2.6770900809021474
Category	Term	Count	%	PValue	Genes	List Total	Pop Hits	Pop Total	Fold Enrichment	Bonferroni	Benjamini	FDR
GOTERM_BP_FAT	GO:0042981~regulation of apoptosis	18	1.87696	2.47384e-06	TXNIP, CADM1, NF1, STAT5B, TNFSF13, NFKB1, ARHGEF12, TGFB1, NME5, CASP9, BTG2, JUN, BCL2, LCK, TPT1, JAK2, LTB, IL2	79	804	13528	3.83374	0.00369897	0.000617447	0.00410964
GOTERM_BP_FAT	GO:0043067~regulation of programmed cell death	18	1.87696	2.82947e-06	TXNIP, CADM1, NF1, STAT5B, TNFSF13, NFKB1, ARHGEF12, TGFB1, NME5, CASP9, BTG2, JUN, BCL2, LCK, TPT1, JAK2, LTB, IL2	79	812	13528	3.79597	0.00422959	0.000605325	0.00470041
GOTERM_BP_FAT	GO:0010941~regulation of cell death	18	1.87696	2.97433e-06	TXNIP, CADM1, NF1, STAT5B, TNFSF13, NFKB1, ARHGEF12, TGFB1, NME5, CASP9, BTG2, JUN, BCL2, LCK, TPT1, JAK2, LTB, IL2	79	815	13528	3.782	0.00444564	0.000556789	0.00494105
GOTERM_BP_FAT	GO:0050867~positive regulation of cell activation	8	0.834202	3.38458e-06	CD86, IL18, LCK, STAT5B, TNFSF13, JAK2, TGFB1, IL2	79	111	13528	12.3417	0.00505728	0.000563187	0.00562255
GOTERM_BP_FAT	GO:0042110~T cell activation	8	0.834202	7.85295e-06	CD86, CCND3, BCL2, LCK, STAT5B, TGFB1, IL2, KIF13B	79	126	13528	10.8724	0.0116948	0.000904495	0.0130451
GOTERM_BP_FAT	GO:0051251~positive regulation of lymphocyte activation	7	0.729927	1.96979e-05	CD86, IL18, LCK, STAT5B, TNFSF13, TGFB1, IL2	79	97	13528	12.3576	0.0290766	0.00210548	0.0327185
GOTERM_BP_FAT	GO:0002696~positive regulation of leukocyte activation	7	0.729927	3.2638e-05	CD86, IL18, LCK, STAT5B, TNFSF13, TGFB1, IL2	79	106	13528	11.3083	0.0477165	0.00325419	0.0542066
GOTERM_BP_FAT	GO:0001775~cell activation	10	1.04275	3.88828e-05	CD86, CCND3, BCL2, LCK, STAT5B, NFKB2, LTB, TGFB1, IL2, KIF13B	79	287	13528	5.96657	0.0565837	0.00290814	0.0645752
GOTERM_BP_FAT	GO:0050865~regulation of cell activation	8	0.834202	6.55808e-05	CD86, IL18, LCK, STAT5B, TNFSF13, JAK2, TGFB1, IL2	79	175	13528	7.82814	0.0935716	0.00350254	0.108892
GOTERM_BP_FAT	GO:0008284~positive regulation of cell proliferation	11	1.14703	0.000126787	CD86, CCND1, ID2, JUN, IL18, BCL2, STAT5B, TNFSF13, JAK2, TGFB1, IL2	79	414	13528	4.54987	0.17299	0.00512033	0.210419
GOTERM_BP_FAT	GO:0046649~lymphocyte activation	8	0.834202	0.00014657	CD86, CCND3, BCL2, LCK, STAT5B, TGFB1, IL2, KIF13B	79	199	13528	6.88404	0.197142	0.00547439	0.243213
GOTERM_BP_FAT	GO:0051249~regulation of lymphocyte activation	7	0.729927	0.000208149	CD86, IL18, LCK, STAT5B, TNFSF13, TGFB1, IL2	79	148	13528	8.09921	0.267901	0.00675618	0.345229
GOTERM_BP_FAT	GO:0002706~regulation of lymphocyte mediated immunity	5	0.521376	0.000259885	CADM1, STAT5B, TNFSF13, TGFB1, IL2	79	54	13528	15.8556	0.322508	0.0076054	0.430863
GOTERM_BP_FAT	GO:0002694~regulation of leukocyte activation	7	0.729927	0.000386181	CD86, IL18, LCK, STAT5B, TNFSF13, TGFB1, IL2	79	166	13528	7.22099	0.439324	0.00928903	0.63962
GOTERM_BP_FAT	GO:0030097~hemopoiesis	8	0.834202	0.000414991	ID2, BCL2, LCK, STAT5B, JAK2, RUNX1, TGFB1, IL2	79	236	13528	5.80476	0.463015	0.00952033	0.687183
GOTERM_BP_FAT	GO:0002703~regulation of leukocyte mediated immunity	5	0.521376	0.00041596	CADM1, STAT5B, TNFSF13, TGFB1, IL2	79	61	13528	14.0361	0.463795	0.00939856	0.688783
GOTERM_BP_FAT	GO:0002684~positive regulation of immune system process	8	0.834202	0.000436556	CD86, CADM1, IL18, LCK, STAT5B, TNFSF13, TGFB1, IL2	79	238	13528	5.75598	0.480092	0.00957306	0.72277
GOTERM_BP_FAT	GO:0045321~leukocyte activation	8	0.834202	0.000482376	CD86, CCND3, BCL2, LCK, STAT5B, TGFB1, IL2, KIF13B	79	242	13528	5.66084	0.514596	0.0101283	0.798345
GOTERM_BP_FAT	GO:0032844~regulation of homeostatic process	6	0.625652	0.00050347	BCL2, LCK, NF1, STAT5B, TGFB1, IL2	79	114	13528	9.01266	0.529702	0.0104229	0.833119
GOTERM_BP_FAT	GO:0030217~T cell differentiation	5	0.521376	0.000530338	BCL2, LCK, STAT5B, TGFB1, IL2	79	65	13528	13.1723	0.548264	0.0108267	0.877396
GOTERM_BP_FAT	GO:0050863~regulation of T cell activation	6	0.625652	0.000566964	CD86, IL18, LCK, STAT5B, TGFB1, IL2	79	117	13528	8.78156	0.572394	0.0114148	0.937722
GOTERM_BP_FAT	GO:0050871~positive regulation of B cell activation	4	0.417101	0.00088827	STAT5B, TNFSF13, TGFB1, IL2	79	33	13528	20.7564	0.735845	0.0163005	1.46547
GOTERM_BP_FAT	GO:0050870~positive regulation of T cell activation	5	0.521376	0.000958027	CD86, IL18, LCK, STAT5B, IL2	79	76	13528	11.2658	0.762078	0.01675	1.57969
GOTERM_BP_FAT	GO:0042104~positive regulation of activated T cell proliferation	3	0.312826	0.00115095	IL18, STAT5B, IL2	79	9	13528	57.0802	0.821849	0.0194128	1.89496
GOTERM_BP_FAT	GO:0045830~positive regulation of isotype switching	3	0.312826	0.00115095	TNFSF13, TGFB1, IL2	79	9	13528	57.0802	0.821849	0.0194128	1.89496
GOTERM_BP_FAT	GO:0045911~positive regulation of DNA recombination	3	0.312826	0.00115095	TNFSF13, TGFB1, IL2	79	9	13528	57.0802	0.821849	0.0194128	1.89496
GOTERM_BP_FAT	GO:0046006~regulation of activated T cell proliferation	3	0.312826	0.00208654	IL18, STAT5B, IL2	79	12	13528	42.8101	0.956234	0.0299209	3.41041
GOTERM_BP_FAT	GO:0045191~regulation of isotype switching	3	0.312826	0.00245671	TNFSF13, TGFB1, IL2	79	13	13528	39.517	0.974895	0.0338501	4.00391
GOTERM_BP_FAT	GO:0002697~regulation of immune effector process	5	0.521376	0.00273543	CADM1, STAT5B, TNFSF13, TGFB1, IL2	79	101	13528	8.47725	0.983482	0.0369451	4.44853
GOTERM_BP_FAT	GO:0030098~lymphocyte differentiation	5	0.521376	0.00293657	BCL2, LCK, STAT5B, TGFB1, IL2	79	103	13528	8.31265	0.987789	0.0375838	4.76818
GOTERM_BP_FAT	GO:0050864~regulation of B cell activation	4	0.417101	0.00314746	STAT5B, TNFSF13, TGFB1, IL2	79	51	13528	13.4306	0.991106	0.0395581	5.10225
GOTERM_BP_FAT	GO:0002822~regulation of adaptive immune response based on somatic recombination of immune receptors built from immunoglobulin superfamily domains	4	0.417101	0.00390029	CD86, TNFSF13, TGFB1, IL2	79	55	13528	12.4539	0.997132	0.0450488	6.28585
GOTERM_BP_FAT	GO:0051054~positive regulation of DNA metabolic process	4	0.417101	0.00410413	JUN, TNFSF13, TGFB1, IL2	79	56	13528	12.2315	0.997889	0.0469901	6.60393
GOTERM_BP_FAT	GO:0002819~regulation of adaptive immune response	4	0.417101	0.00410413	CD86, TNFSF13, TGFB1, IL2	79	56	13528	12.2315	0.997889	0.0469901	6.60393
GOTERM_BP_FAT	GO:0042129~regulation of T cell proliferation	4	0.417101	0.00546295	IL18, STAT5B, TGFB1, IL2	79	62	13528	11.0478	0.999727	0.0581388	8.69851
GOTERM_BP_FAT	GO:0006955~immune response	11	1.14703	0.00610408	TNFRSF1A, CD86, CADM1, CXCL13, IL18, BCL2, TNFSF13, NFKB2, LTB, TGFB1, IL2	79	690	13528	2.72992	0.999896	0.0625493	9.67139
GOTERM_BP_FAT	GO:0006916~anti-apoptosis	6	0.625652	0.00670194	NME5, BCL2, STAT5B, TPT1, NFKB1, IL2	79	206	13528	4.98759	0.999958	0.0662306	10.5698
GOTERM_BP_FAT	GO:0002521~leukocyte differentiation	5	0.521376	0.00689538	BCL2, LCK, STAT5B, TGFB1, IL2	79	131	13528	6.5359	0.999968	0.067638	10.8587
KEGG_PATHWAY	hsa04672:Intestinal immune network for IgA production	4	0.417101	0.00693278	CD86, TNFSF13, TGFB1, IL2	42	49	5085	9.88338	0.389784	0.0403262	6.96618
GOTERM_BP_FAT	GO:0002889~regulation of immunoglobulin mediated immune response	3	0.312826	0.00834372	TNFSF13, TGFB1, IL2	79	24	13528	21.4051	0.999996	0.0782693	12.994
GOTERM_BP_FAT	GO:0002712~regulation of B cell mediated immunity	3	0.312826	0.00834372	TNFSF13, TGFB1, IL2	79	24	13528	21.4051	0.999996	0.0782693	12.994
GOTERM_BP_FAT	GO:0000018~regulation of DNA recombination	3	0.312826	0.00975226	TNFSF13, TGFB1, IL2	79	26	13528	19.7585	1	0.0856262	15.0244
GOTERM_BP_FAT	GO:0002637~regulation of immunoglobulin production	3	0.312826	0.00975226	TNFSF13, TGFB1, IL2	79	26	13528	19.7585	1	0.0856262	15.0244
GOTERM_BP_FAT	GO:0050670~regulation of lymphocyte proliferation	4	0.417101	0.0121767	IL18, STAT5B, TGFB1, IL2	79	83	13528	8.25255	1	0.101206	18.4153
GOTERM_BP_FAT	GO:0032944~regulation of mononuclear cell proliferation	4	0.417101	0.0125761	IL18, STAT5B, TGFB1, IL2	79	84	13528	8.15431	1	0.103231	18.9617
GOTERM_BP_FAT	GO:0070663~regulation of leukocyte proliferation	4	0.417101	0.0125761	IL18, STAT5B, TGFB1, IL2	79	84	13528	8.15431	1	0.103231	18.9617
GOTERM_BP_FAT	GO:0032101~regulation of response to external stimulus	5	0.521376	0.0133755	TNFRSF1A, STAT5B, JAK2, TGFB1, IL2	79	159	13528	5.38492	1	0.10546	20.0447
GOTERM_BP_FAT	GO:0045582~positive regulation of T cell differentiation	3	0.312826	0.0145557	CD86, STAT5B, IL2	79	32	13528	16.0538	1	0.110822	21.6188
GOTERM_BP_FAT	GO:0043066~negative regulation of apoptosis	7	0.729927	0.0163027	NME5, BTG2, BCL2, STAT5B, TPT1, NFKB1, IL2	79	354	13528	3.38611	1	0.120361	23.8956
GOTERM_BP_FAT	GO:0045621~positive regulation of lymphocyte differentiation	3	0.312826	0.017268	CD86, STAT5B, IL2	79	35	13528	14.6778	1	0.123471	25.1268
GOTERM_BP_FAT	GO:0043069~negative regulation of programmed cell death	7	0.729927	0.0173506	NME5, BTG2, BCL2, STAT5B, TPT1, NFKB1, IL2	79	359	13528	3.33895	1	0.123445	25.2312
GOTERM_BP_FAT	GO:0060548~negative regulation of cell death	7	0.729927	0.0175656	NME5, BTG2, BCL2, STAT5B, TPT1, NFKB1, IL2	79	360	13528	3.32968	1	0.124304	25.5026
GOTERM_BP_FAT	GO:0042102~positive regulation of T cell proliferation	3	0.312826	0.0211895	IL18, STAT5B, IL2	79	39	13528	13.1723	1	0.142938	29.9385
GOTERM_BP_FAT	GO:0002700~regulation of production of molecular mediator of immune response	3	0.312826	0.023276	TNFSF13, TGFB1, IL2	79	41	13528	12.5298	1	0.154645	32.3787
GOTERM_BP_FAT	GO:0051052~regulation of DNA metabolic process	4	0.417101	0.0280867	JUN, TNFSF13, TGFB1, IL2	79	114	13528	6.00844	1	0.177057	37.704
GOTERM_BP_FAT	GO:0045580~regulation of T cell differentiation	3	0.312826	0.0348825	CD86, STAT5B, IL2	79	51	13528	10.073	1	0.208066	44.5584
GOTERM_BP_FAT	GO:0050671~positive regulation of lymphocyte proliferation	3	0.312826	0.0400354	IL18, STAT5B, IL2	79	55	13528	9.34039	1	0.225105	49.2763
GOTERM_BP_FAT	GO:0032946~positive regulation of mononuclear cell proliferation	3	0.312826	0.0413662	IL18, STAT5B, IL2	79	56	13528	9.1736	1	0.23011	50.4319
GOTERM_BP_FAT	GO:0070665~positive regulation of leukocyte proliferation	3	0.312826	0.0413662	IL18, STAT5B, IL2	79	56	13528	9.1736	1	0.23011	50.4319
BIOCARTA	h_ctla4Pathway:The Co-Stimulatory Signal During T-cell Activation	3	0.312826	0.0414734	CD86, LCK, IL2	26	19	1437	8.72672	0.996982	0.440272	39.2184
BIOCARTA	h_th1th2Pathway:Th1/Th2 Differentiation	3	0.312826	0.0455965	CD86, IL18, IL2	26	20	1437	8.29038	0.998328	0.440795	42.2214
GOTERM_BP_FAT	GO:0045619~regulation of lymphocyte differentiation	3	0.312826	0.0511325	CD86, STAT5B, IL2	79	63	13528	8.15431	1	0.265327	58.1858
GOTERM_BP_FAT	GO:0045927~positive regulation of growth	3	0.312826	0.0777676	BCL2, STAT5B, IL2	79	80	13528	6.42152	1	0.35052	73.9442
SP_PIR_KEYWORDS	immune response	3	0.312826	0.256149	CADM1, TNFSF13, IL2	85	224	19235	3.03072	1	0.847032	97.4224
GOTERM_BP_FAT	GO:0040008~regulation of growth	4	0.417101	0.31398	BCL2, STAT5B, TGFB1, IL2	79	341	13528	2.00869	1	0.806223	99.809
Annotation Cluster 6	Enrichment Score: 2.394797529668405
Category	Term	Count	%	PValue	Genes	List Total	Pop Hits	Pop Total	Fold Enrichment	Bonferroni	Benjamini	FDR
KEGG_PATHWAY	hsa04660:T cell receptor signaling pathway	6	0.625652	0.00160567	FOS, JUN, LCK, NFKB1, IL2, NFATC1	42	108	5085	6.72619	0.107826	0.018836	1.65406
BBID	3.T_cell_receptor	5	0.521376	0.00205332	FOS, CD86, JUN, LCK, IL2	15	16	358	7.45833	0.0976669	0.0976669	1.9602
BIOCARTA	h_tcrPathway:T Cell Receptor Signaling Pathway	5	0.521376	0.00232695	FOS, JUN, LCK, NFKB1, NFATC1	26	34	1437	8.12783	0.273243	0.273243	2.70117
BIOCARTA	h_il2Pathway:IL 2 signaling pathway	4	0.417101	0.00503481	FOS, JUN, LCK, IL2	26	21	1437	10.5275	0.499181	0.292315	5.76038
BBID	67.Ikaros_and_signaling_inhibitors	4	0.417101	0.0274872	FOS, JUN, LCK, IL2	15	18	358	5.3037	0.751821	0.501824	23.5435
Annotation Cluster 7	Enrichment Score: 2.301375757213886
Category	Term	Count	%	PValue	Genes	List Total	Pop Hits	Pop Total	Fold Enrichment	Bonferroni	Benjamini	FDR
GOTERM_BP_FAT	GO:0051726~regulation of cell cycle	10	1.04275	0.000116495	CCND1, ID2, CCND3, ROCK2, JUN, BCL2, STAT5B, GADD45B, LTB, TGFB1	79	331	13528	5.17343	0.160139	0.00497386	0.193353
GOTERM_BP_FAT	GO:0001934~positive regulation of protein amino acid phosphorylation	6	0.625652	0.000159211	CCND1, CCND3, BCL2, JAK2, TGFB1, IL2	79	89	13528	11.5443	0.212205	0.00566288	0.264164
GOTERM_BP_FAT	GO:0042327~positive regulation of phosphorylation	6	0.625652	0.000238493	CCND1, CCND3, BCL2, JAK2, TGFB1, IL2	79	97	13528	10.5922	0.300441	0.00726542	0.395464
GOTERM_BP_FAT	GO:0010562~positive regulation of phosphorus metabolic process	6	0.625652	0.000274896	CCND1, CCND3, BCL2, JAK2, TGFB1, IL2	79	100	13528	10.2744	0.337577	0.00774066	0.455697
GOTERM_BP_FAT	GO:0045937~positive regulation of phosphate metabolic process	6	0.625652	0.000274896	CCND1, CCND3, BCL2, JAK2, TGFB1, IL2	79	100	13528	10.2744	0.337577	0.00774066	0.455697
GOTERM_BP_FAT	GO:0045787~positive regulation of cell cycle	5	0.521376	0.000320389	CCND1, ID2, CCND3, STAT5B, LTB	79	57	13528	15.0211	0.381229	0.00838605	0.530924
GOTERM_BP_FAT	GO:0051789~response to protein stimulus	6	0.625652	0.000376189	FOS, CCND1, ID2, BCL2, PPP1R15A, TGFB1	79	107	13528	9.60227	0.430865	0.00934996	0.623119
GOTERM_BP_FAT	GO:0014070~response to organic cyclic substance	6	0.625652	0.000660764	FOS, CCND1, BTG2, JUN, BCL2, TGFB1	79	121	13528	8.49126	0.628479	0.0127768	1.09206
GOTERM_BP_FAT	GO:0031099~regeneration	5	0.521376	0.000665494	CCND1, LAMB2, BCL2, JAK2, TGFB1	79	69	13528	12.4087	0.631105	0.0127038	1.09984
GOTERM_BP_FAT	GO:0009725~response to hormone stimulus	9	0.938478	0.00121813	TXNIP, FOS, CCND1, BTG2, BCL2, PRKAR1B, STAT5B, JAK2, TGFB1	79	367	13528	4.19936	0.838924	0.0196509	2.00452
GOTERM_BP_FAT	GO:0032270~positive regulation of cellular protein metabolic process	7	0.729927	0.00223746	CCND1, CCND3, BCL2, JAK2, IFT88, TGFB1, IL2	79	233	13528	5.14456	0.965107	0.0317492	3.65279
GOTERM_BP_FAT	GO:0009719~response to endogenous stimulus	9	0.938478	0.0022653	TXNIP, FOS, CCND1, BTG2, BCL2, PRKAR1B, STAT5B, JAK2, TGFB1	79	405	13528	3.80534	0.966536	0.0318372	3.69746
GOTERM_BP_FAT	GO:0051247~positive regulation of protein metabolic process	7	0.729927	0.00275907	CCND1, CCND3, BCL2, JAK2, IFT88, TGFB1, IL2	79	243	13528	4.93285	0.984058	0.0369264	4.48615
GOTERM_BP_FAT	GO:0043627~response to estrogen stimulus	5	0.521376	0.00314762	TXNIP, CCND1, BCL2, STAT5B, TGFB1	79	105	13528	8.15431	0.991108	0.0392315	5.1025
GOTERM_BP_FAT	GO:0031401~positive regulation of protein modification process	6	0.625652	0.00447221	CCND1, CCND3, BCL2, JAK2, TGFB1, IL2	79	187	13528	5.49435	0.998787	0.0503381	7.17573
GOTERM_BP_FAT	GO:0048545~response to steroid hormone stimulus	6	0.625652	0.00499793	TXNIP, FOS, CCND1, BCL2, STAT5B, TGFB1	79	192	13528	5.35127	0.99945	0.0544726	7.98671
GOTERM_BP_FAT	GO:0007346~regulation of mitotic cell cycle	5	0.521376	0.0114918	CCND1, BCL2, STAT5B, LTB, TGFB1	79	152	13528	5.63291	1	0.096296	17.4705
GOTERM_MF_FAT	GO:0019900~kinase binding	5	0.521376	0.013648	CCND1, CCND3, LCK, JAK2, KIF13B	68	179	12983	5.33314	0.947897	0.522233	15.9938
GOTERM_BP_FAT	GO:0048610~reproductive cellular process	5	0.521376	0.0142397	DEAF1, NME5, CCND1, BCL2, TGFB1	79	162	13528	5.2852	1	0.109642	21.2002
GOTERM_MF_FAT	GO:0019899~enzyme binding	8	0.834202	0.0178545	CCND1, CCND3, BCL2, LCK, JAK2, AKAP11, CBX5, KIF13B	68	523	12983	2.92048	0.979213	0.475635	20.4259
GOTERM_BP_FAT	GO:0051272~positive regulation of cell motion	4	0.417101	0.0189594	BCL2, STAT5B, JAK2, TGFB1	79	98	13528	6.98941	1	0.131127	27.239
KEGG_PATHWAY	hsa04510:Focal adhesion	6	0.625652	0.0216391	CCND1, LAMB2, CCND3, ROCK2, JUN, BCL2	42	201	5085	3.61407	0.78844	0.0983688	20.3129
GOTERM_BP_FAT	GO:0007565~female pregnancy	4	0.417101	0.025621	FOS, BCL2, STAT5B, TGFB1	79	110	13528	6.22693	1	0.16543	35.0258
KEGG_PATHWAY	hsa04630:Jak-STAT signaling pathway	5	0.521376	0.0350815	CCND1, CCND3, STAT5B, JAK2, IL2	42	155	5085	3.90553	0.92078	0.131391	30.972
GOTERM_BP_FAT	GO:0009991~response to extracellular stimulus	5	0.521376	0.0381844	FOS, CCND1, JUN, BCL2, TGFB1	79	220	13528	3.89183	1	0.219776	47.6267
GOTERM_MF_FAT	GO:0019901~protein kinase binding	4	0.417101	0.0402718	CCND1, CCND3, LCK, KIF13B	68	147	12983	5.19528	0.999855	0.445215	40.6256
GOTERM_BP_FAT	GO:0032870~cellular response to hormone stimulus	4	0.417101	0.0414569	FOS, PRKAR1B, STAT5B, JAK2	79	133	13528	5.15009	1	0.22973	50.5097
GOTERM_BP_FAT	GO:0033273~response to vitamin	3	0.312826	0.0555473	CCND1, BCL2, TGFB1	79	66	13528	7.78366	1	0.279643	61.303
GOTERM_BP_FAT	GO:0031667~response to nutrient levels	4	0.417101	0.105063	CCND1, JUN, BCL2, TGFB1	79	197	13528	3.47696	1	0.429794	84.1822
GOTERM_BP_FAT	GO:0007584~response to nutrient	3	0.312826	0.193224	CCND1, BCL2, TGFB1	79	140	13528	3.66944	1	0.629424	97.1756
GOTERM_MF_FAT	GO:0004672~protein kinase activity	6	0.625652	0.20242	CCND1, CCND3, FGR, ROCK2, LCK, JAK2	68	606	12983	1.89036	1	0.834869	94.321
Annotation Cluster 8	Enrichment Score: 2.2548805607049447
Category	Term	Count	%	PValue	Genes	List Total	Pop Hits	Pop Total	Fold Enrichment	Bonferroni	Benjamini	FDR
GOTERM_BP_FAT	GO:0001817~regulation of cytokine production	8	0.834202	8.11074e-05	CD86, CADM1, IL18, STAT5B, NFKB1, JAK2, LTB, TGFB1	79	181	13528	7.56864	0.114412	0.00378979	0.134656
GOTERM_BP_FAT	GO:0042108~positive regulation of cytokine biosynthetic process	3	0.312826	0.0312031	CD86, STAT5B, LTB	79	48	13528	10.7025	1	0.191032	40.9406
GOTERM_BP_FAT	GO:0042035~regulation of cytokine biosynthetic process	3	0.312826	0.067936	CD86, STAT5B, LTB	79	74	13528	6.94218	1	0.317401	68.925
Annotation Cluster 9	Enrichment Score: 2.160869574692115
Category	Term	Count	%	PValue	Genes	List Total	Pop Hits	Pop Total	Fold Enrichment	Bonferroni	Benjamini	FDR
GOTERM_BP_FAT	GO:0030900~forebrain development	6	0.625652	0.00183118	BBS1, HHEX, NF1, DYNC2H1, ZEB2, IFT88	79	152	13528	6.75949	0.935792	0.0273525	2.99898
GOTERM_BP_FAT	GO:0021537~telencephalon development	4	0.417101	0.00623209	BBS1, NF1, ZEB2, IFT88	79	65	13528	10.5379	0.999914	0.0633903	9.86446
GOTERM_BP_FAT	GO:0021543~pallium development	3	0.312826	0.0288421	BBS1, NF1, ZEB2	79	46	13528	11.1679	1	0.180677	38.5035
Annotation Cluster 10	Enrichment Score: 2.096196391189209
Category	Term	Count	%	PValue	Genes	List Total	Pop Hits	Pop Total	Fold Enrichment	Bonferroni	Benjamini	FDR
UP_SEQ_FEATURE	domain:RHD	3	0.312826	0.00067348	NFKB1, NFKB2, NFATC1	85	9	19113	74.9529	0.221681	0.221681	0.925453
INTERPRO	IPR000451:NF-kappa-B/Rel/dorsal	3	0.312826	0.00092643	NFKB1, NFKB2, NFATC1	78	10	16659	64.0731	0.206828	0.206828	1.19686
INTERPRO	IPR011539:Rel homology	3	0.312826	0.00092643	NFKB1, NFKB2, NFATC1	78	10	16659	64.0731	0.206828	0.206828	1.19686
SP_PIR_KEYWORDS	activator	8	0.834202	0.00765293	MAF, CRTC3, STAT5B, CIRBP, NFKB1, NFKB2, SMARCA2, NFATC1	85	520	19235	3.48145	0.756723	0.145349	9.0604
INTERPRO	IPR002909:Cell surface receptor IPT/TIG	3	0.312826	0.0107506	NFKB1, NFKB2, NFATC1	78	34	16659	18.845	0.932942	0.593729	13.1004
SMART	SM00429:IPT	3	0.312826	0.0184765	NFKB1, NFKB2, NFATC1	57	34	9079	14.0542	0.748433	0.748433	17.7327
INTERPRO	IPR013783:Immunoglobulin-like fold	6	0.625652	0.112569	CD86, CADM1, NFKB1, NFKB2, PILRB, NFATC1	78	553	16659	2.31729	1	0.976055	78.8056
UP_SEQ_FEATURE	short sequence motif:Nuclear localization signal	4	0.417101	0.171863	DEAF1, NFKB1, NFKB2, NFATC1	85	325	19113	2.76749	1	0.995466	92.5911
Annotation Cluster 11	Enrichment Score: 2.0861234764221885
Category	Term	Count	%	PValue	Genes	List Total	Pop Hits	Pop Total	Fold Enrichment	Bonferroni	Benjamini	FDR
INTERPRO	IPR011029:DEATH-like	4	0.417101	0.00367817	TNFRSF1A, CASP9, NFKB1, NFKB2	78	67	16659	12.7509	0.601974	0.369107	4.67433
KEGG_PATHWAY	hsa04010:MAPK signaling pathway	8	0.834202	0.00491249	TNFRSF1A, FOS, JUN, NF1, NFKB1, NFKB2, GADD45B, TGFB1	42	267	5085	3.62761	0.295063	0.0343604	4.98289
UP_SEQ_FEATURE	domain:Death	3	0.312826	0.0103371	TNFRSF1A, NFKB1, NFKB2	85	35	19113	19.2736	0.979045	0.724307	13.3593
INTERPRO	IPR000488:Death	3	0.312826	0.0107506	TNFRSF1A, NFKB1, NFKB2	78	34	16659	18.845	0.932942	0.593729	13.1004
SMART	SM00005:DEATH	3	0.312826	0.0184765	TNFRSF1A, NFKB1, NFKB2	57	34	9079	14.0542	0.748433	0.748433	17.7327
Annotation Cluster 12	Enrichment Score: 2.0675973026051473
Category	Term	Count	%	PValue	Genes	List Total	Pop Hits	Pop Total	Fold Enrichment	Bonferroni	Benjamini	FDR
GOTERM_BP_FAT	GO:0009628~response to abiotic stimulus	13	1.35558	1.18354e-06	TXNIP, IL18, NF1, TGFB1, FOS, CCND1, CASP9, BTG2, BCL2, JUN, SLC24A1, CIRBP, LTB	79	368	13528	6.04926	0.00177138	0.00088608	0.00196616
KEGG_PATHWAY	hsa05210:Colorectal cancer	7	0.729927	4.80569e-05	FOS, CCND1, CASP9, JUN, BCL2, FZD1, TGFB1	42	84	5085	10.0893	0.00340631	0.00170461	0.0498678
GOTERM_BP_FAT	GO:0009612~response to mechanical stimulus	5	0.521376	0.000299207	TXNIP, FOS, BTG2, JUN, LTB	79	56	13528	15.2893	0.361274	0.00797303	0.495904
GOTERM_BP_FAT	GO:0051789~response to protein stimulus	6	0.625652	0.000376189	FOS, CCND1, ID2, BCL2, PPP1R15A, TGFB1	79	107	13528	9.60227	0.430865	0.00934996	0.623119
GOTERM_BP_FAT	GO:0014070~response to organic cyclic substance	6	0.625652	0.000660764	FOS, CCND1, BTG2, JUN, BCL2, TGFB1	79	121	13528	8.49126	0.628479	0.0127768	1.09206
GOTERM_BP_FAT	GO:0010033~response to organic substance	13	1.35558	0.000814933	TXNIP, STAT5B, TGFB1, FOS, TNFRSF1A, CCND1, ID2, BTG2, BCL2, PRKAR1B, JUN, JAK2, PPP1R15A	79	721	13528	3.08755	0.705144	0.0151499	1.34524
GOTERM_BP_FAT	GO:0009314~response to radiation	7	0.729927	0.00102819	FOS, CCND1, CASP9, BCL2, NF1, SLC24A1, TGFB1	79	200	13528	5.99342	0.785838	0.0175569	1.69446
GOTERM_BP_FAT	GO:0009416~response to light stimulus	6	0.625652	0.00119417	FOS, CCND1, CASP9, BCL2, NF1, SLC24A1	79	138	13528	7.44524	0.83303	0.0194775	1.96545
GOTERM_BP_FAT	GO:0009725~response to hormone stimulus	9	0.938478	0.00121813	TXNIP, FOS, CCND1, BTG2, BCL2, PRKAR1B, STAT5B, JAK2, TGFB1	79	367	13528	4.19936	0.838924	0.0196509	2.00452
GOTERM_BP_FAT	GO:0042493~response to drug	7	0.729927	0.00152601	TXNIP, FOS, CCND1, JUN, BCL2, LCK, TGFB1	79	216	13528	5.54946	0.898501	0.0233087	2.50514
GOTERM_BP_FAT	GO:0010039~response to iron ion	3	0.312826	0.00208654	CCND1, BCL2, CYBRD1	79	12	13528	42.8101	0.956234	0.0299209	3.41041
GOTERM_BP_FAT	GO:0009719~response to endogenous stimulus	9	0.938478	0.0022653	TXNIP, FOS, CCND1, BTG2, BCL2, PRKAR1B, STAT5B, JAK2, TGFB1	79	405	13528	3.80534	0.966536	0.0318372	3.69746
GOTERM_BP_FAT	GO:0043627~response to estrogen stimulus	5	0.521376	0.00314762	TXNIP, CCND1, BCL2, STAT5B, TGFB1	79	105	13528	8.15431	0.991108	0.0392315	5.1025
GOTERM_BP_FAT	GO:0007167~enzyme linked receptor protein signaling pathway	8	0.834202	0.0035251	TXNIP, FOS, LTBP3, JUN, STAT5B, JAK2, PILRB, TGFB1	79	342	13528	4.00563	0.994958	0.0427765	5.69772
GOTERM_BP_FAT	GO:0051412~response to corticosterone stimulus	3	0.312826	0.00373745	FOS, CCND1, BCL2	79	16	13528	32.1076	0.996336	0.0438816	6.03101
KEGG_PATHWAY	hsa05222:Small cell lung cancer	5	0.521376	0.00440794	CCND1, LAMB2, CASP9, BCL2, NFKB1	42	84	5085	7.20663	0.26923	0.0342504	4.48166
GOTERM_BP_FAT	GO:0007179~transforming growth factor beta receptor signaling pathway	4	0.417101	0.00498377	FOS, LTBP3, JUN, TGFB1	79	60	13528	11.416	0.999438	0.0547193	7.96496
GOTERM_BP_FAT	GO:0048545~response to steroid hormone stimulus	6	0.625652	0.00499793	TXNIP, FOS, CCND1, BCL2, STAT5B, TGFB1	79	192	13528	5.35127	0.99945	0.0544726	7.98671
GOTERM_BP_FAT	GO:0032570~response to progesterone stimulus	3	0.312826	0.00583003	TXNIP, FOS, TGFB1	79	20	13528	25.6861	0.999843	0.0610696	9.25672
GOTERM_BP_FAT	GO:0051385~response to mineralocorticoid stimulus	3	0.312826	0.00583003	FOS, CCND1, BCL2	79	20	13528	25.6861	0.999843	0.0610696	9.25672
GOTERM_BP_FAT	GO:0010035~response to inorganic substance	6	0.625652	0.00656833	TXNIP, FOS, CCND1, JUN, BCL2, CYBRD1	79	205	13528	5.01192	0.999948	0.0653799	10.3698
GOTERM_BP_FAT	GO:0000302~response to reactive oxygen species	4	0.417101	0.00924684	TXNIP, FOS, JUN, BCL2	79	75	13528	9.13283	0.999999	0.0833012	14.301
GOTERM_BP_FAT	GO:0007346~regulation of mitotic cell cycle	5	0.521376	0.0114918	CCND1, BCL2, STAT5B, LTB, TGFB1	79	152	13528	5.63291	1	0.096296	17.4705
GOTERM_BP_FAT	GO:0006979~response to oxidative stress	5	0.521376	0.014835	TXNIP, FOS, JUN, BCL2, JAK2	79	164	13528	5.22075	1	0.112274	21.9871
KEGG_PATHWAY	hsa05212:Pancreatic cancer	4	0.417101	0.019754	CCND1, CASP9, NFKB1, TGFB1	42	72	5085	6.72619	0.757456	0.0962331	18.7047
GOTERM_BP_FAT	GO:0007178~transmembrane receptor protein serine/threonine kinase signaling pathway	4	0.417101	0.0216009	FOS, LTBP3, JUN, TGFB1	79	103	13528	6.65012	1	0.144886	30.4261
GOTERM_BP_FAT	GO:0007568~aging	4	0.417101	0.025621	FOS, JUN, BCL2, TGFB1	79	110	13528	6.22693	1	0.16543	35.0258
GOTERM_BP_FAT	GO:0007565~female pregnancy	4	0.417101	0.025621	FOS, BCL2, STAT5B, TGFB1	79	110	13528	6.22693	1	0.16543	35.0258
KEGG_PATHWAY	hsa05215:Prostate cancer	4	0.417101	0.0342475	CCND1, CASP9, BCL2, NFKB1	42	89	5085	5.44141	0.915769	0.135445	30.3502
BIOCARTA	h_epoPathway:EPO Signaling Pathway	3	0.312826	0.0375029	FOS, JUN, JAK2	26	18	1437	9.21154	0.994682	0.441141	36.1922
GOTERM_BP_FAT	GO:0009991~response to extracellular stimulus	5	0.521376	0.0381844	FOS, CCND1, JUN, BCL2, TGFB1	79	220	13528	3.89183	1	0.219776	47.6267
GOTERM_BP_FAT	GO:0010038~response to metal ion	4	0.417101	0.0384168	TXNIP, CCND1, BCL2, CYBRD1	79	129	13528	5.30978	1	0.220152	47.8365
GOTERM_BP_FAT	GO:0042542~response to hydrogen peroxide	3	0.312826	0.0413662	TXNIP, JUN, BCL2	79	56	13528	9.1736	1	0.23011	50.4319
GOTERM_BP_FAT	GO:0032870~cellular response to hormone stimulus	4	0.417101	0.0414569	FOS, PRKAR1B, STAT5B, JAK2	79	133	13528	5.15009	1	0.22973	50.5097
BIOCARTA	h_gleevecpathway:Inhibition of Cellular Proliferation by Gleevec	3	0.312826	0.0414734	FOS, JUN, JAK2	26	19	1437	8.72672	0.996982	0.440272	39.2184
GOTERM_BP_FAT	GO:0060429~epithelium development	5	0.521376	0.0420497	TXNIP, JUN, BCL2, FZD1, ZEB2	79	227	13528	3.77182	1	0.231829	51.0157
GOTERM_BP_FAT	GO:0042391~regulation of membrane potential	4	0.417101	0.0422355	JUN, BCL2, NF1, TGFB1	79	134	13528	5.11166	1	0.231913	51.1733
GOTERM_BP_FAT	GO:0009411~response to UV	3	0.312826	0.045457	CCND1, CASP9, BCL2	79	59	13528	8.70714	1	0.24498	53.8311
BIOCARTA	h_TPOPathway:TPO Signaling Pathway	3	0.312826	0.0455965	FOS, JUN, JAK2	26	20	1437	8.29038	0.998328	0.440795	42.2214
GOTERM_BP_FAT	GO:0033273~response to vitamin	3	0.312826	0.0555473	CCND1, BCL2, TGFB1	79	66	13528	7.78366	1	0.279643	61.303
GOTERM_BP_FAT	GO:0051384~response to glucocorticoid stimulus	3	0.312826	0.0744421	FOS, CCND1, BCL2	79	78	13528	6.58617	1	0.339892	72.3386
GOTERM_BP_FAT	GO:0034097~response to cytokine stimulus	3	0.312826	0.0760989	FOS, JUN, BCL2	79	79	13528	6.5028	1	0.345219	73.1498
GOTERM_BP_FAT	GO:0031960~response to corticosteroid stimulus	3	0.312826	0.0862806	FOS, CCND1, BCL2	79	85	13528	6.04378	1	0.377661	77.6645
GOTERM_MF_FAT	GO:0046982~protein heterodimerization activity	4	0.417101	0.0923234	FOS, BCL2, RUNX1, TGFB1	68	208	12983	3.67166	1	0.665838	70.7268
GOTERM_BP_FAT	GO:0031667~response to nutrient levels	4	0.417101	0.105063	CCND1, JUN, BCL2, TGFB1	79	197	13528	3.47696	1	0.429794	84.1822
BIOCARTA	h_mapkPathway:MAPKinase Signaling Pathway	4	0.417101	0.158752	FOS, JUN, NFKB1, TGFB1	26	80	1437	2.76346	1	0.712484	86.8918
GOTERM_BP_FAT	GO:0007584~response to nutrient	3	0.312826	0.193224	CCND1, BCL2, TGFB1	79	140	13528	3.66944	1	0.629424	97.1756
Annotation Cluster 13	Enrichment Score: 2.0637899515245257
Category	Term	Count	%	PValue	Genes	List Total	Pop Hits	Pop Total	Fold Enrichment	Bonferroni	Benjamini	FDR
GOTERM_BP_FAT	GO:0032880~regulation of protein localization	7	0.729927	0.000142091	CADM1, BCL2, NF1, JAK2, LTB, TGFB1, IL2	79	138	13528	8.68611	0.191736	0.00544326	0.235789
GOTERM_BP_FAT	GO:0002706~regulation of lymphocyte mediated immunity	5	0.521376	0.000259885	CADM1, STAT5B, TNFSF13, TGFB1, IL2	79	54	13528	15.8556	0.322508	0.0076054	0.430863
GOTERM_BP_FAT	GO:0002703~regulation of leukocyte mediated immunity	5	0.521376	0.00041596	CADM1, STAT5B, TNFSF13, TGFB1, IL2	79	61	13528	14.0361	0.463795	0.00939856	0.688783
GOTERM_BP_FAT	GO:0051223~regulation of protein transport	6	0.625652	0.00050347	CADM1, NF1, JAK2, LTB, TGFB1, IL2	79	114	13528	9.01266	0.529702	0.0104229	0.833119
GOTERM_BP_FAT	GO:0051222~positive regulation of protein transport	5	0.521376	0.000595195	CADM1, JAK2, LTB, TGFB1, IL2	79	67	13528	12.7791	0.59011	0.0118211	0.984197
GOTERM_BP_FAT	GO:0070201~regulation of establishment of protein localization	6	0.625652	0.000660764	CADM1, NF1, JAK2, LTB, TGFB1, IL2	79	121	13528	8.49126	0.628479	0.0127768	1.09206
GOTERM_BP_FAT	GO:0030155~regulation of cell adhesion	6	0.625652	0.00115605	IL18, BCL2, NF1, STAT5B, JAK2, TGFB1	79	137	13528	7.49958	0.823206	0.019281	1.90328
GOTERM_BP_FAT	GO:0009967~positive regulation of signal transduction	8	0.834202	0.00153754	TNFRSF1A, HHEX, LCK, ZEB2, JAK2, LTB, TGFB1, IL2	79	295	13528	4.64381	0.900242	0.023246	2.52383
GOTERM_BP_FAT	GO:0002697~regulation of immune effector process	5	0.521376	0.00273543	CADM1, STAT5B, TNFSF13, TGFB1, IL2	79	101	13528	8.47725	0.983482	0.0369451	4.44853
GOTERM_BP_FAT	GO:0010647~positive regulation of cell communication	8	0.834202	0.00284517	TNFRSF1A, HHEX, LCK, ZEB2, JAK2, LTB, TGFB1, IL2	79	329	13528	4.1639	0.985992	0.0373914	4.62305
GOTERM_BP_FAT	GO:0010627~regulation of protein kinase cascade	7	0.729927	0.00311304	TNFRSF1A, NF1, ZEB2, JAK2, LTB, TGFB1, IL2	79	249	13528	4.81399	0.990633	0.039464	5.0478
GOTERM_BP_FAT	GO:0051047~positive regulation of secretion	5	0.521376	0.00360035	CADM1, JAK2, SNAP25, TGFB1, IL2	79	109	13528	7.85507	0.995497	0.0429765	5.81596
GOTERM_BP_FAT	GO:0051270~regulation of cell motion	6	0.625652	0.00510812	BBS1, BCL2, NF1, STAT5B, JAK2, TGFB1	79	193	13528	5.32354	0.999534	0.055242	8.15585
GOTERM_BP_FAT	GO:0032103~positive regulation of response to external stimulus	4	0.417101	0.00596893	TNFRSF1A, STAT5B, JAK2, TGFB1	79	64	13528	10.7025	0.999873	0.0620503	9.46712
GOTERM_BP_FAT	GO:0031349~positive regulation of defense response	4	0.417101	0.00858721	TNFRSF1A, CADM1, STAT5B, JAK2	79	73	13528	9.38304	0.999998	0.0794789	13.3482
GOTERM_BP_FAT	GO:0051050~positive regulation of transport	6	0.625652	0.00927488	CADM1, JAK2, SNAP25, LTB, TGFB1, IL2	79	223	13528	4.60737	0.999999	0.0825564	14.3413
GOTERM_BP_FAT	GO:0050727~regulation of inflammatory response	4	0.417101	0.00958748	TNFRSF1A, STAT5B, JAK2, IL2	79	76	13528	9.01266	0.999999	0.0847297	14.7892
GOTERM_BP_FAT	GO:0050729~positive regulation of inflammatory response	3	0.312826	0.0128606	TNFRSF1A, STAT5B, JAK2	79	30	13528	17.1241	1	0.104883	19.3487
GOTERM_BP_FAT	GO:0032101~regulation of response to external stimulus	5	0.521376	0.0133755	TNFRSF1A, STAT5B, JAK2, TGFB1, IL2	79	159	13528	5.38492	1	0.10546	20.0447
GOTERM_BP_FAT	GO:0060341~regulation of cellular localization	6	0.625652	0.0141917	CADM1, NF1, JAK2, SNAP25, TGFB1, IL2	79	248	13528	4.14292	1	0.109851	21.1364
GOTERM_BP_FAT	GO:0010740~positive regulation of protein kinase cascade	5	0.521376	0.0157573	TNFRSF1A, JAK2, LTB, TGFB1, IL2	79	167	13528	5.12696	1	0.117121	23.1915
GOTERM_BP_FAT	GO:0050714~positive regulation of protein secretion	3	0.312826	0.023276	CADM1, TGFB1, IL2	79	41	13528	12.5298	1	0.154645	32.3787
GOTERM_BP_FAT	GO:0040012~regulation of locomotion	5	0.521376	0.0248562	BBS1, BCL2, NF1, JAK2, TGFB1	79	192	13528	4.45939	1	0.162936	34.1734
GOTERM_BP_FAT	GO:0042306~regulation of protein import into nucleus	3	0.312826	0.026557	NF1, JAK2, TGFB1	79	44	13528	11.6755	1	0.17028	36.055
GOTERM_BP_FAT	GO:0051046~regulation of secretion	5	0.521376	0.0292276	CADM1, JAK2, SNAP25, TGFB1, IL2	79	202	13528	4.23863	1	0.182141	38.9078
GOTERM_BP_FAT	GO:0033157~regulation of intracellular protein transport	3	0.312826	0.0374244	NF1, JAK2, TGFB1	79	53	13528	9.69286	1	0.217473	46.935
GOTERM_BP_FAT	GO:0050708~regulation of protein secretion	3	0.312826	0.0440772	CADM1, TGFB1, IL2	79	58	13528	8.85727	1	0.239203	52.7099
GOTERM_BP_FAT	GO:0046822~regulation of nucleocytoplasmic transport	3	0.312826	0.0440772	NF1, JAK2, TGFB1	79	58	13528	8.85727	1	0.239203	52.7099
GOTERM_BP_FAT	GO:0048584~positive regulation of response to stimulus	5	0.521376	0.0473349	TNFRSF1A, CADM1, STAT5B, JAK2, TGFB1	79	236	13528	3.62798	1	0.252158	55.3171
GOTERM_BP_FAT	GO:0032386~regulation of intracellular transport	3	0.312826	0.0631894	NF1, JAK2, TGFB1	79	71	13528	7.23551	1	0.301046	66.1888
GOTERM_BP_FAT	GO:0030334~regulation of cell migration	4	0.417101	0.0739617	BCL2, NF1, JAK2, TGFB1	79	169	13528	4.05303	1	0.339032	72.0991
GOTERM_CC_FAT	GO:0030424~axon	3	0.312826	0.18018	CADM1, NF1, TGFB1	63	159	12782	3.82809	1	0.858483	91.4796
GOTERM_CC_FAT	GO:0043005~neuron projection	4	0.417101	0.230491	CADM1, NF1, SNAP25, TGFB1	63	342	12782	2.37297	1	0.881186	96.1139
GOTERM_BP_FAT	GO:0044057~regulation of system process	3	0.312826	0.535053	JAK2, LTB, IL2	79	309	13528	1.66253	1	0.95759	99.9997
Annotation Cluster 14	Enrichment Score: 1.9957088181960294
Category	Term	Count	%	PValue	Genes	List Total	Pop Hits	Pop Total	Fold Enrichment	Bonferroni	Benjamini	FDR
GOTERM_BP_FAT	GO:0000904~cell morphogenesis involved in differentiation	7	0.729927	0.00281585	BBS1, LAMB2, BCL2, JAK2, SNAP25, TGFB1, NFATC1	79	244	13528	4.91264	0.985361	0.0373399	4.57645
GOTERM_BP_FAT	GO:0014031~mesenchymal cell development	4	0.417101	0.00314746	BCL2, ZEB2, TGFB1, NFATC1	79	51	13528	13.4306	0.991106	0.0395581	5.10225
GOTERM_BP_FAT	GO:0048762~mesenchymal cell differentiation	4	0.417101	0.00314746	BCL2, ZEB2, TGFB1, NFATC1	79	51	13528	13.4306	0.991106	0.0395581	5.10225
GOTERM_BP_FAT	GO:0060485~mesenchyme development	4	0.417101	0.00332642	BCL2, ZEB2, TGFB1, NFATC1	79	52	13528	13.1723	0.993203	0.0410761	5.38487
GOTERM_BP_FAT	GO:0008283~cell proliferation	6	0.625652	0.106792	HHEX, CD86, CCND3, BCL2, ZEB2, TGFB1	79	436	13528	2.35652	1	0.43318	84.6825
GOTERM_BP_FAT	GO:0022402~cell cycle process	7	0.729927	0.107078	CCND1, BCL2, PPP1R15A, SESN1, LFNG, TGFB1, NFATC1	79	565	13528	2.12156	1	0.433012	84.7637
Annotation Cluster 15	Enrichment Score: 1.9778301287923203
Category	Term	Count	%	PValue	Genes	List Total	Pop Hits	Pop Total	Fold Enrichment	Bonferroni	Benjamini	FDR
KEGG_PATHWAY	hsa05220:Chronic myeloid leukemia	5	0.521376	0.00292548	CCND1, STAT5B, NFKB1, RUNX1, TGFB1	42	75	5085	8.07143	0.187804	0.0256665	2.99508
KEGG_PATHWAY	hsa05221:Acute myeloid leukemia	4	0.417101	0.0110444	CCND1, STAT5B, NFKB1, RUNX1	42	58	5085	8.34975	0.545481	0.0588522	10.8874
GOTERM_BP_FAT	GO:0045596~negative regulation of cell differentiation	5	0.521376	0.036072	CCND1, NF1, STAT5B, RUNX1, TGFB1	79	216	13528	3.9639	1	0.212806	45.6827
Annotation Cluster 16	Enrichment Score: 1.9714826707882607
Category	Term	Count	%	PValue	Genes	List Total	Pop Hits	Pop Total	Fold Enrichment	Bonferroni	Benjamini	FDR
GOTERM_BP_FAT	GO:0002763~positive regulation of myeloid leukocyte differentiation	3	0.312826	0.00472983	ID2, JUN, RUNX1	79	18	13528	28.5401	0.999177	0.0527711	7.57397
GOTERM_BP_FAT	GO:0045637~regulation of myeloid cell differentiation	4	0.417101	0.00765137	ID2, JUN, STAT5B, RUNX1	79	70	13528	9.78517	0.99999	0.0733668	11.9793
GOTERM_BP_FAT	GO:0045639~positive regulation of myeloid cell differentiation	3	0.312826	0.0154375	ID2, JUN, RUNX1	79	33	13528	15.5673	1	0.115437	22.7759
GOTERM_BP_FAT	GO:0002761~regulation of myeloid leukocyte differentiation	3	0.312826	0.023276	ID2, JUN, RUNX1	79	41	13528	12.5298	1	0.154645	32.3787
Annotation Cluster 17	Enrichment Score: 1.944216345465575
Category	Term	Count	%	PValue	Genes	List Total	Pop Hits	Pop Total	Fold Enrichment	Bonferroni	Benjamini	FDR
GOTERM_BP_FAT	GO:0031099~regeneration	5	0.521376	0.000665494	CCND1, LAMB2, BCL2, JAK2, TGFB1	79	69	13528	12.4087	0.631105	0.0127038	1.09984
GOTERM_BP_FAT	GO:0000902~cell morphogenesis	9	0.938478	0.00100218	BBS1, LAMB2, BCL2, DYNC2H1, JAK2, SNAP25, IFT88, TGFB1, NFATC1	79	356	13528	4.32911	0.77732	0.0173137	1.65193
GOTERM_BP_FAT	GO:0031103~axon regeneration	3	0.312826	0.00143332	LAMB2, BCL2, JAK2	79	10	13528	51.3722	0.883359	0.0225987	2.35467
GOTERM_BP_FAT	GO:0032989~cellular component morphogenesis	9	0.938478	0.00200078	BBS1, LAMB2, BCL2, DYNC2H1, JAK2, SNAP25, IFT88, TGFB1, NFATC1	79	397	13528	3.88203	0.950222	0.0292678	3.27242
GOTERM_BP_FAT	GO:0031102~neuron projection regeneration	3	0.312826	0.00208654	LAMB2, BCL2, JAK2	79	12	13528	42.8101	0.956234	0.0299209	3.41041
GOTERM_BP_FAT	GO:0000904~cell morphogenesis involved in differentiation	7	0.729927	0.00281585	BBS1, LAMB2, BCL2, JAK2, SNAP25, TGFB1, NFATC1	79	244	13528	4.91264	0.985361	0.0373399	4.57645
GOTERM_BP_FAT	GO:0048858~cell projection morphogenesis	7	0.729927	0.00287351	BBS1, LAMB2, BCL2, DYNC2H1, JAK2, SNAP25, IFT88	79	245	13528	4.89259	0.986576	0.0374294	4.66807
GOTERM_BP_FAT	GO:0032990~cell part morphogenesis	7	0.729927	0.00356782	BBS1, LAMB2, BCL2, DYNC2H1, JAK2, SNAP25, IFT88	79	256	13528	4.68236	0.995271	0.0429374	5.76485
GOTERM_BP_FAT	GO:0048678~response to axon injury	3	0.312826	0.00583003	LAMB2, BCL2, JAK2	79	20	13528	25.6861	0.999843	0.0610696	9.25672
GOTERM_BP_FAT	GO:0030030~cell projection organization	7	0.729927	0.0193526	BBS1, LAMB2, BCL2, DYNC2H1, JAK2, SNAP25, IFT88	79	368	13528	3.25729	1	0.133074	27.722
GOTERM_BP_FAT	GO:0040012~regulation of locomotion	5	0.521376	0.0248562	BBS1, BCL2, NF1, JAK2, TGFB1	79	192	13528	4.45939	1	0.162936	34.1734
GOTERM_BP_FAT	GO:0048667~cell morphogenesis involved in neuron differentiation	5	0.521376	0.0325434	BBS1, LAMB2, BCL2, JAK2, SNAP25	79	209	13528	4.09666	1	0.196916	42.2834
GOTERM_BP_FAT	GO:0031175~neuron projection development	5	0.521376	0.0603456	BBS1, LAMB2, BCL2, JAK2, SNAP25	79	256	13528	3.34454	1	0.292016	64.4427
GOTERM_BP_FAT	GO:0040007~growth	4	0.417101	0.0889291	BBS1, LAMB2, BCL2, TGFB1	79	183	13528	3.74296	1	0.386035	78.716
GOTERM_BP_FAT	GO:0007409~axonogenesis	4	0.417101	0.10034	LAMB2, BCL2, JAK2, SNAP25	79	193	13528	3.54903	1	0.41653	82.7368
GOTERM_BP_FAT	GO:0030182~neuron differentiation	6	0.625652	0.108339	BBS1, LAMB2, BTG2, BCL2, JAK2, SNAP25	79	438	13528	2.34576	1	0.435932	85.1171
GOTERM_BP_FAT	GO:0048812~neuron projection morphogenesis	4	0.417101	0.124799	LAMB2, BCL2, JAK2, SNAP25	79	213	13528	3.21578	1	0.475985	89.0792
GOTERM_BP_FAT	GO:0048666~neuron development	5	0.521376	0.131873	BBS1, LAMB2, BCL2, JAK2, SNAP25	79	339	13528	2.52567	1	0.492869	90.4566
Annotation Cluster 18	Enrichment Score: 1.9132086631271452
Category	Term	Count	%	PValue	Genes	List Total	Pop Hits	Pop Total	Fold Enrichment	Bonferroni	Benjamini	FDR
GOTERM_BP_FAT	GO:0045944~positive regulation of transcription from RNA polymerase II promoter	11	1.14703	5.10026e-05	MAF, TNFRSF1A, FOS, HHEX, JUN, STAT5B, NFKB1, RUNX1, SMARCA2, TGFB1, IL2	79	371	13528	5.07721	0.073558	0.00317843	0.0846953
GOTERM_BP_FAT	GO:0045893~positive regulation of transcription, DNA-dependent	11	1.14703	0.000396266	MAF, TNFRSF1A, FOS, HHEX, JUN, STAT5B, NFKB1, RUNX1, SMARCA2, TGFB1, IL2	79	477	13528	3.94894	0.447733	0.00937993	0.656272
GOTERM_BP_FAT	GO:0051254~positive regulation of RNA metabolic process	11	1.14703	0.000423212	MAF, TNFRSF1A, FOS, HHEX, JUN, STAT5B, NFKB1, RUNX1, SMARCA2, TGFB1, IL2	79	481	13528	3.9161	0.469591	0.00941963	0.700751
GOTERM_BP_FAT	GO:0032496~response to lipopolysaccharide	4	0.417101	0.00993537	TNFRSF1A, FOS, JUN, STAT5B	79	77	13528	8.89561	1	0.0861658	15.2851
GOTERM_BP_FAT	GO:0002237~response to molecule of bacterial origin	4	0.417101	0.0133974	TNFRSF1A, FOS, JUN, STAT5B	79	86	13528	7.96467	1	0.105076	20.0742
GOTERM_MF_FAT	GO:0003690~double-stranded DNA binding	4	0.417101	0.0137166	DEAF1, FOS, JUN, STAT5B	68	97	12983	7.87326	0.94867	0.447828	16.0679
GOTERM_BP_FAT	GO:0009617~response to bacterium	5	0.521376	0.0252741	TNFRSF1A, FOS, FGR, JUN, STAT5B	79	193	13528	4.43628	1	0.164056	34.6406
GOTERM_MF_FAT	GO:0043566~structure-specific DNA binding	4	0.417101	0.0389182	DEAF1, FOS, JUN, STAT5B	68	145	12983	5.26694	0.999803	0.456439	39.5548
GOTERM_BP_FAT	GO:0006954~inflammatory response	6	0.625652	0.0394829	TNFRSF1A, FOS, CXCL13, STAT5B, NFKB1, TGFB1	79	325	13528	3.16136	1	0.223958	48.789
GOTERM_MF_FAT	GO:0003702~RNA polymerase II transcription factor activity	4	0.417101	0.131553	MAF, DEAF1, FOS, JUN	68	244	12983	3.12994	1	0.732462	83.2842
GOTERM_CC_FAT	GO:0005667~transcription factor complex	3	0.312826	0.271141	DEAF1, FOS, JUN	63	210	12782	2.89841	1	0.879036	98.0169
GOTERM_CC_FAT	GO:0044451~nucleoplasm part	4	0.417101	0.508598	DEAF1, FOS, JUN, CBX5	63	555	12782	1.46226	1	0.94433	99.985
Annotation Cluster 19	Enrichment Score: 1.9115687090891909
Category	Term	Count	%	PValue	Genes	List Total	Pop Hits	Pop Total	Fold Enrichment	Bonferroni	Benjamini	FDR
GOTERM_BP_FAT	GO:0043523~regulation of neuron apoptosis	6	0.625652	0.000167823	CASP9, JUN, BCL2, NF1, JAK2, LTB	79	90	13528	11.416	0.222304	0.00569778	0.278433
GOTERM_BP_FAT	GO:0051345~positive regulation of hydrolase activity	4	0.417101	0.0845295	CASP9, LCK, NF1, JAK2	79	179	13528	3.8266	1	0.373426	76.9426
GOTERM_BP_FAT	GO:0051336~regulation of hydrolase activity	5	0.521376	0.129848	TBC1D17, CASP9, LCK, NF1, JAK2	79	337	13528	2.54066	1	0.488263	90.08
Annotation Cluster 20	Enrichment Score: 1.836571203205369
Category	Term	Count	%	PValue	Genes	List Total	Pop Hits	Pop Total	Fold Enrichment	Bonferroni	Benjamini	FDR
GOTERM_BP_FAT	GO:0032880~regulation of protein localization	7	0.729927	0.000142091	CADM1, BCL2, NF1, JAK2, LTB, TGFB1, IL2	79	138	13528	8.68611	0.191736	0.00544326	0.235789
GOTERM_BP_FAT	GO:0030097~hemopoiesis	8	0.834202	0.000414991	ID2, BCL2, LCK, STAT5B, JAK2, RUNX1, TGFB1, IL2	79	236	13528	5.80476	0.463015	0.00952033	0.687183
GOTERM_BP_FAT	GO:0032844~regulation of homeostatic process	6	0.625652	0.00050347	BCL2, LCK, NF1, STAT5B, TGFB1, IL2	79	114	13528	9.01266	0.529702	0.0104229	0.833119
GOTERM_BP_FAT	GO:0030217~T cell differentiation	5	0.521376	0.000530338	BCL2, LCK, STAT5B, TGFB1, IL2	79	65	13528	13.1723	0.548264	0.0108267	0.877396
GOTERM_BP_FAT	GO:0009611~response to wounding	11	1.14703	0.00089773	TNFRSF1A, FOS, LAMB2, CXCL13, BCL2, NF1, STAT5B, CX3CR1, NFKB1, JAK2, TGFB1	79	530	13528	3.55405	0.739565	0.0162735	1.48096
GOTERM_BP_FAT	GO:0009314~response to radiation	7	0.729927	0.00102819	FOS, CCND1, CASP9, BCL2, NF1, SLC24A1, TGFB1	79	200	13528	5.99342	0.785838	0.0175569	1.69446
GOTERM_BP_FAT	GO:0030155~regulation of cell adhesion	6	0.625652	0.00115605	IL18, BCL2, NF1, STAT5B, JAK2, TGFB1	79	137	13528	7.49958	0.823206	0.019281	1.90328
GOTERM_BP_FAT	GO:0030098~lymphocyte differentiation	5	0.521376	0.00293657	BCL2, LCK, STAT5B, TGFB1, IL2	79	103	13528	8.31265	0.987789	0.0375838	4.76818
GOTERM_BP_FAT	GO:0043627~response to estrogen stimulus	5	0.521376	0.00314762	TXNIP, CCND1, BCL2, STAT5B, TGFB1	79	105	13528	8.15431	0.991108	0.0392315	5.1025
GOTERM_BP_FAT	GO:0007167~enzyme linked receptor protein signaling pathway	8	0.834202	0.0035251	TXNIP, FOS, LTBP3, JUN, STAT5B, JAK2, PILRB, TGFB1	79	342	13528	4.00563	0.994958	0.0427765	5.69772
GOTERM_BP_FAT	GO:0048545~response to steroid hormone stimulus	6	0.625652	0.00499793	TXNIP, FOS, CCND1, BCL2, STAT5B, TGFB1	79	192	13528	5.35127	0.99945	0.0544726	7.98671
GOTERM_BP_FAT	GO:0051270~regulation of cell motion	6	0.625652	0.00510812	BBS1, BCL2, NF1, STAT5B, JAK2, TGFB1	79	193	13528	5.32354	0.999534	0.055242	8.15585
GOTERM_BP_FAT	GO:0032103~positive regulation of response to external stimulus	4	0.417101	0.00596893	TNFRSF1A, STAT5B, JAK2, TGFB1	79	64	13528	10.7025	0.999873	0.0620503	9.46712
GOTERM_BP_FAT	GO:0043029~T cell homeostasis	3	0.312826	0.00641976	BCL2, STAT5B, TGFB1	79	21	13528	24.4629	0.999935	0.0643713	10.1468
GOTERM_BP_FAT	GO:0002521~leukocyte differentiation	5	0.521376	0.00689538	BCL2, LCK, STAT5B, TGFB1, IL2	79	131	13528	6.5359	0.999968	0.067638	10.8587
GOTERM_BP_FAT	GO:0001666~response to hypoxia	5	0.521376	0.00745984	IL18, BCL2, NF1, STAT5B, TGFB1	79	134	13528	6.38957	0.999987	0.0720508	11.6967
GOTERM_BP_FAT	GO:0051051~negative regulation of transport	5	0.521376	0.00765457	BCL2, NF1, NFKB1, LTB, TGFB1	79	135	13528	6.34224	0.99999	0.0729317	11.9841
GOTERM_BP_FAT	GO:0048732~gland development	5	0.521376	0.00765457	HHEX, BCL2, NF1, STAT5B, TGFB1	79	135	13528	6.34224	0.99999	0.0729317	11.9841
GOTERM_BP_FAT	GO:0043271~negative regulation of ion transport	3	0.312826	0.00767692	BCL2, LTB, TGFB1	79	23	13528	22.3357	0.99999	0.0726772	12.017
GOTERM_BP_FAT	GO:0070482~response to oxygen levels	5	0.521376	0.00889356	IL18, BCL2, NF1, STAT5B, TGFB1	79	141	13528	6.07236	0.999998	0.0812095	13.792
GOTERM_BP_FAT	GO:0002260~lymphocyte homeostasis	3	0.312826	0.0112587	BCL2, STAT5B, TGFB1	79	28	13528	18.3472	1	0.0949559	17.1466
GOTERM_BP_FAT	GO:0007346~regulation of mitotic cell cycle	5	0.521376	0.0114918	CCND1, BCL2, STAT5B, LTB, TGFB1	79	152	13528	5.63291	1	0.096296	17.4705
GOTERM_BP_FAT	GO:0051240~positive regulation of multicellular organismal process	6	0.625652	0.0133078	IL18, BCL2, STAT5B, JAK2, LTB, TGFB1	79	244	13528	4.21083	1	0.10606	19.9534
GOTERM_BP_FAT	GO:0032101~regulation of response to external stimulus	5	0.521376	0.0133755	TNFRSF1A, STAT5B, JAK2, TGFB1, IL2	79	159	13528	5.38492	1	0.10546	20.0447
GOTERM_BP_FAT	GO:0001776~leukocyte homeostasis	3	0.312826	0.0182163	BCL2, STAT5B, TGFB1	79	36	13528	14.27	1	0.127449	26.318
GOTERM_BP_FAT	GO:0051272~positive regulation of cell motion	4	0.417101	0.0189594	BCL2, STAT5B, JAK2, TGFB1	79	98	13528	6.98941	1	0.131127	27.239
GOTERM_BP_FAT	GO:0048872~homeostasis of number of cells	4	0.417101	0.019993	ID2, BCL2, STAT5B, TGFB1	79	100	13528	6.84962	1	0.136584	28.5022
GOTERM_BP_FAT	GO:0040012~regulation of locomotion	5	0.521376	0.0248562	BBS1, BCL2, NF1, JAK2, TGFB1	79	192	13528	4.45939	1	0.162936	34.1734
GOTERM_BP_FAT	GO:0006952~defense response	9	0.938478	0.0250008	TNFRSF1A, FOS, FGR, CXCL13, BCL2, STAT5B, CX3CR1, NFKB1, TGFB1	79	615	13528	2.50596	1	0.16311	34.3354
GOTERM_BP_FAT	GO:0007565~female pregnancy	4	0.417101	0.025621	FOS, BCL2, STAT5B, TGFB1	79	110	13528	6.22693	1	0.16543	35.0258
GOTERM_BP_FAT	GO:0045596~negative regulation of cell differentiation	5	0.521376	0.036072	CCND1, NF1, STAT5B, RUNX1, TGFB1	79	216	13528	3.9639	1	0.212806	45.6827
GOTERM_BP_FAT	GO:0032355~response to estradiol stimulus	3	0.312826	0.0387214	TXNIP, STAT5B, TGFB1	79	54	13528	9.51336	1	0.220895	48.1104
GOTERM_BP_FAT	GO:0006954~inflammatory response	6	0.625652	0.0394829	TNFRSF1A, FOS, CXCL13, STAT5B, NFKB1, TGFB1	79	325	13528	3.16136	1	0.223958	48.789
GOTERM_BP_FAT	GO:0007169~transmembrane receptor protein tyrosine kinase signaling pathway	5	0.521376	0.0403669	TXNIP, STAT5B, JAK2, PILRB, TGFB1	79	224	13528	3.82233	1	0.225948	49.5664
GOTERM_BP_FAT	GO:0042391~regulation of membrane potential	4	0.417101	0.0422355	JUN, BCL2, NF1, TGFB1	79	134	13528	5.11166	1	0.231913	51.1733
GOTERM_BP_FAT	GO:0030336~negative regulation of cell migration	3	0.312826	0.0427136	BCL2, NF1, TGFB1	79	57	13528	9.01266	1	0.233423	51.5766
GOTERM_BP_FAT	GO:0048584~positive regulation of response to stimulus	5	0.521376	0.0473349	TNFRSF1A, CADM1, STAT5B, JAK2, TGFB1	79	236	13528	3.62798	1	0.252158	55.3171
GOTERM_BP_FAT	GO:0040013~negative regulation of locomotion	3	0.312826	0.0482639	BCL2, NF1, TGFB1	79	61	13528	8.42166	1	0.255638	56.0355
GOTERM_BP_FAT	GO:0051271~negative regulation of cell motion	3	0.312826	0.0511325	BCL2, NF1, TGFB1	79	63	13528	8.15431	1	0.265327	58.1858
GOTERM_BP_FAT	GO:0030334~regulation of cell migration	4	0.417101	0.0739617	BCL2, NF1, JAK2, TGFB1	79	169	13528	4.05303	1	0.339032	72.0991
GOTERM_BP_FAT	GO:0051960~regulation of nervous system development	4	0.417101	0.0991731	BCL2, NF1, SNAP25, TGFB1	79	192	13528	3.56751	1	0.413729	82.3611
GOTERM_BP_FAT	GO:0043269~regulation of ion transport	3	0.312826	0.111467	BCL2, LTB, TGFB1	79	99	13528	5.18911	1	0.443575	85.9613
GOTERM_BP_FAT	GO:0001501~skeletal system development	5	0.521376	0.11224	WNT5A, LTBP3, BCL2, NF1, TGFB1	79	319	13528	2.68402	1	0.444889	86.1626
GOTERM_BP_FAT	GO:0001503~ossification	3	0.312826	0.142235	BCL2, NF1, TGFB1	79	115	13528	4.46714	1	0.51791	92.1825
GOTERM_BP_FAT	GO:0007423~sensory organ development	4	0.417101	0.14577	MAF, BCL2, NF1, TGFB1	79	229	13528	2.9911	1	0.526162	92.7008
GOTERM_BP_FAT	GO:0060348~bone development	3	0.312826	0.158235	BCL2, NF1, TGFB1	79	123	13528	4.1766	1	0.553522	94.2823
GOTERM_BP_FAT	GO:0050767~regulation of neurogenesis	3	0.312826	0.248311	BCL2, NF1, TGFB1	79	166	13528	3.09471	1	0.718825	99.1277
GOTERM_BP_FAT	GO:0040008~regulation of growth	4	0.417101	0.31398	BCL2, STAT5B, TGFB1, IL2	79	341	13528	2.00869	1	0.806223	99.809
GOTERM_BP_FAT	GO:0060284~regulation of cell development	3	0.312826	0.33153	BCL2, NF1, TGFB1	79	205	13528	2.50596	1	0.824257	99.8758
Annotation Cluster 21	Enrichment Score: 1.8015657335914261
Category	Term	Count	%	PValue	Genes	List Total	Pop Hits	Pop Total	Fold Enrichment	Bonferroni	Benjamini	FDR
GOTERM_BP_FAT	GO:0030900~forebrain development	6	0.625652	0.00183118	BBS1, HHEX, NF1, DYNC2H1, ZEB2, IFT88	79	152	13528	6.75949	0.935792	0.0273525	2.99898
GOTERM_BP_FAT	GO:0048858~cell projection morphogenesis	7	0.729927	0.00287351	BBS1, LAMB2, BCL2, DYNC2H1, JAK2, SNAP25, IFT88	79	245	13528	4.89259	0.986576	0.0374294	4.66807
GOTERM_BP_FAT	GO:0032990~cell part morphogenesis	7	0.729927	0.00356782	BBS1, LAMB2, BCL2, DYNC2H1, JAK2, SNAP25, IFT88	79	256	13528	4.68236	0.995271	0.0429374	5.76485
GOTERM_BP_FAT	GO:0060271~cilium morphogenesis	3	0.312826	0.0154375	BBS1, DYNC2H1, IFT88	79	33	13528	15.5673	1	0.115437	22.7759
GOTERM_BP_FAT	GO:0030030~cell projection organization	7	0.729927	0.0193526	BBS1, LAMB2, BCL2, DYNC2H1, JAK2, SNAP25, IFT88	79	368	13528	3.25729	1	0.133074	27.722
GOTERM_CC_FAT	GO:0042995~cell projection	8	0.834202	0.0509039	BBS1, CADM1, NF1, DYNC2H1, CYBRD1, SNAP25, IFT88, TGFB1	63	697	12782	2.32871	0.999943	0.752339	47.6714
GOTERM_CC_FAT	GO:0044463~cell projection part	4	0.417101	0.104626	BBS1, DYNC2H1, CYBRD1, IFT88	63	234	12782	3.46819	1	0.771483	74.5872
GOTERM_CC_FAT	GO:0005929~cilium	3	0.312826	0.129486	BBS1, DYNC2H1, IFT88	63	129	12782	4.71835	1	0.802245	82.0749
Annotation Cluster 22	Enrichment Score: 1.796403398317245
Category	Term	Count	%	PValue	Genes	List Total	Pop Hits	Pop Total	Fold Enrichment	Bonferroni	Benjamini	FDR
GOTERM_BP_FAT	GO:0030900~forebrain development	6	0.625652	0.00183118	BBS1, HHEX, NF1, DYNC2H1, ZEB2, IFT88	79	152	13528	6.75949	0.935792	0.0273525	2.99898
GOTERM_BP_FAT	GO:0003002~regionalization	6	0.625652	0.00556619	HHEX, BTG2, DYNC2H1, ZEB2, LFNG, IFT88	79	197	13528	5.21545	0.999766	0.0587911	8.85583
GOTERM_BP_FAT	GO:0009952~anterior/posterior pattern formation	5	0.521376	0.00867854	HHEX, BTG2, ZEB2, LFNG, IFT88	79	140	13528	6.11573	0.999998	0.0798024	13.4807
GOTERM_BP_FAT	GO:0007389~pattern specification process	6	0.625652	0.0189323	HHEX, BTG2, DYNC2H1, ZEB2, LFNG, IFT88	79	267	13528	3.8481	1	0.131551	27.2056
GOTERM_BP_FAT	GO:0035295~tube development	5	0.521376	0.0381844	WNT5A, HHEX, BCL2, ZEB2, IFT88	79	220	13528	3.89183	1	0.219776	47.6267
GOTERM_BP_FAT	GO:0048598~embryonic morphogenesis	4	0.417101	0.260469	WNT5A, DYNC2H1, ZEB2, IFT88	79	307	13528	2.23115	1	0.737444	99.3347
Annotation Cluster 23	Enrichment Score: 1.6867106800570775
Category	Term	Count	%	PValue	Genes	List Total	Pop Hits	Pop Total	Fold Enrichment	Bonferroni	Benjamini	FDR
GOTERM_BP_FAT	GO:0016481~negative regulation of transcription	9	0.938478	0.00484859	HHEX, ID2, FZD1, NFKB1, ZEB2, SMARCA2, TGFB1, SIRT3, CBX5	79	459	13528	3.35766	0.999311	0.0536644	7.75702
GOTERM_BP_FAT	GO:0010629~negative regulation of gene expression	9	0.938478	0.00837722	HHEX, ID2, FZD1, NFKB1, ZEB2, SMARCA2, TGFB1, SIRT3, CBX5	79	504	13528	3.05787	0.999997	0.0780855	13.0428
GOTERM_BP_FAT	GO:0045934~negative regulation of nucleobase, nucleoside, nucleotide and nucleic acid metabolic process	9	0.938478	0.00916716	HHEX, ID2, FZD1, NFKB1, ZEB2, SMARCA2, TGFB1, SIRT3, CBX5	79	512	13528	3.01009	0.999999	0.083108	14.1865
GOTERM_BP_FAT	GO:0010605~negative regulation of macromolecule metabolic process	11	1.14703	0.00927424	HHEX, ID2, JUN, FZD1, NFKB1, ZEB2, SMARCA2, TGFB1, SIRT3, CBX5, IL2	79	734	13528	2.56627	0.999999	0.0830418	14.3404
GOTERM_BP_FAT	GO:0051172~negative regulation of nitrogen compound metabolic process	9	0.938478	0.00990316	HHEX, ID2, FZD1, NFKB1, ZEB2, SMARCA2, TGFB1, SIRT3, CBX5	79	519	13528	2.96949	1	0.0863949	15.2393
GOTERM_BP_FAT	GO:0006355~regulation of transcription, DNA-dependent	19	1.98123	0.0108515	MAF, STAT5B, ZEB2, NFKB1, NFKB2, TGFB1, SIRT3, CBX5, FOS, TNFRSF1A, HHEX, ID2, JUN, ZNF862, ZNF395, RUNX1, SMARCA2, IL2, NFATC1	79	1773	13528	1.83506	1	0.0921829	16.578
GOTERM_BP_FAT	GO:0010558~negative regulation of macromolecule biosynthetic process	9	0.938478	0.013296	HHEX, ID2, FZD1, NFKB1, ZEB2, SMARCA2, TGFB1, SIRT3, CBX5	79	547	13528	2.81749	1	0.106533	19.9376
GOTERM_BP_FAT	GO:0051252~regulation of RNA metabolic process	19	1.98123	0.0135037	MAF, STAT5B, ZEB2, NFKB1, NFKB2, TGFB1, SIRT3, CBX5, FOS, TNFRSF1A, HHEX, ID2, JUN, ZNF862, ZNF395, RUNX1, SMARCA2, IL2, NFATC1	79	1813	13528	1.79458	1	0.105322	20.2171
GOTERM_BP_FAT	GO:0031327~negative regulation of cellular biosynthetic process	9	0.938478	0.0152824	HHEX, ID2, FZD1, NFKB1, ZEB2, SMARCA2, TGFB1, SIRT3, CBX5	79	561	13528	2.74717	1	0.114907	22.5736
GOTERM_BP_FAT	GO:0009890~negative regulation of biosynthetic process	9	0.938478	0.0171509	HHEX, ID2, FZD1, NFKB1, ZEB2, SMARCA2, TGFB1, SIRT3, CBX5	79	573	13528	2.68964	1	0.123263	24.9784
GOTERM_BP_FAT	GO:0045892~negative regulation of transcription, DNA-dependent	6	0.625652	0.0545301	HHEX, ID2, NFKB1, SMARCA2, SIRT3, CBX5	79	356	13528	2.88608	1	0.276075	60.6048
GOTERM_BP_FAT	GO:0051253~negative regulation of RNA metabolic process	6	0.625652	0.0577809	HHEX, ID2, NFKB1, SMARCA2, SIRT3, CBX5	79	362	13528	2.83824	1	0.284789	62.7956
GOTERM_BP_FAT	GO:0000122~negative regulation of transcription from RNA polymerase II promoter	4	0.417101	0.19811	HHEX, ID2, NFKB1, SMARCA2	79	266	13528	2.57505	1	0.635174	97.4468
GOTERM_MF_FAT	GO:0016564~transcription repressor activity	4	0.417101	0.223141	HHEX, ID2, NFKB1, CBX5	68	316	12983	2.41679	1	0.846178	95.9329
Annotation Cluster 24	Enrichment Score: 1.6721795505086416
Category	Term	Count	%	PValue	Genes	List Total	Pop Hits	Pop Total	Fold Enrichment	Bonferroni	Benjamini	FDR
KEGG_PATHWAY	hsa05222:Small cell lung cancer	5	0.521376	0.00440794	CCND1, LAMB2, CASP9, BCL2, NFKB1	42	84	5085	7.20663	0.26923	0.0342504	4.48166
KEGG_PATHWAY	hsa04210:Apoptosis	5	0.521376	0.00499741	TNFRSF1A, CASP9, BCL2, PRKAR1B, NFKB1	42	87	5085	6.95813	0.299321	0.0318196	5.06702
KEGG_PATHWAY	hsa05215:Prostate cancer	4	0.417101	0.0342475	CCND1, CASP9, BCL2, NFKB1	42	89	5085	5.44141	0.915769	0.135445	30.3502
BIOCARTA	h_HivnefPathway:HIV-I Nef: negative effector of Fas and TNF	4	0.417101	0.0614522	TNFRSF1A, CASP9, BCL2, NFKB1	26	53	1437	4.17126	0.999832	0.487454	52.5487
BIOCARTA	h_deathPathway:Induction of apoptosis through DR3 and DR4/5 Death Receptors	3	0.312826	0.0939624	CASP9, BCL2, NFKB1	26	30	1437	5.52692	0.999999	0.548509	68.6462
Annotation Cluster 25	Enrichment Score: 1.645034072798887
Category	Term	Count	%	PValue	Genes	List Total	Pop Hits	Pop Total	Fold Enrichment	Bonferroni	Benjamini	FDR
GOTERM_BP_FAT	GO:0007610~behavior	10	1.04275	0.00146341	BBS1, FOS, CXCL13, JUN, IL18, BCL2, PRKAR1B, NF1, CX3CR1, SNAP25	79	469	13528	3.65118	0.888507	0.022828	2.40354
GOTERM_BP_FAT	GO:0007611~learning or memory	5	0.521376	0.0038425	FOS, JUN, PRKAR1B, NF1, SNAP25	79	111	13528	7.71354	0.996871	0.0447394	6.19549
BIOCARTA	h_gpcrPathway:Signaling Pathway from G-Protein Families	4	0.417101	0.00503481	FOS, JUN, PRKAR1B, NFATC1	26	21	1437	10.5275	0.499181	0.292315	5.76038
BIOCARTA	h_dreampathway:Repression of Pain Sensation by the Transcriptional Regulator DREAM	3	0.312826	0.00971106	FOS, JUN, PRKAR1B	26	9	1437	18.4231	0.737346	0.359585	10.8369
GOTERM_BP_FAT	GO:0007612~learning	3	0.312826	0.0468526	FOS, JUN, NF1	79	60	13528	8.56203	1	0.250752	54.9398
GOTERM_BP_FAT	GO:0050890~cognition	7	0.729927	0.427782	BBS1, FOS, JUN, PRKAR1B, NF1, SLC24A1, SNAP25	79	909	13528	1.31868	1	0.905792	99.9906
GOTERM_BP_FAT	GO:0050877~neurological system process	8	0.834202	0.554084	BBS1, FOS, JUN, PRKAR1B, NF1, SLC24A1, SNAP25, TGFB1	79	1210	13528	1.13217	1	0.963651	99.9999
Annotation Cluster 26	Enrichment Score: 1.6282187709334983
Category	Term	Count	%	PValue	Genes	List Total	Pop Hits	Pop Total	Fold Enrichment	Bonferroni	Benjamini	FDR
KEGG_PATHWAY	hsa04310:Wnt signaling pathway	7	0.729927	0.00118164	WNT5A, CCND1, CCND3, ROCK2, JUN, FZD1, NFATC1	42	151	5085	5.61258	0.0805193	0.0166491	1.21967
KEGG_PATHWAY	hsa04510:Focal adhesion	6	0.625652	0.0216391	CCND1, LAMB2, CCND3, ROCK2, JUN, BCL2	42	201	5085	3.61407	0.78844	0.0983688	20.3129
GOTERM_BP_FAT	GO:0051301~cell division	3	0.312826	0.510055	CCND1, CCND3, ROCK2	79	295	13528	1.74143	1	0.948635	99.9993
Annotation Cluster 27	Enrichment Score: 1.6030755050125531
Category	Term	Count	%	PValue	Genes	List Total	Pop Hits	Pop Total	Fold Enrichment	Bonferroni	Benjamini	FDR
KEGG_PATHWAY	hsa04660:T cell receptor signaling pathway	6	0.625652	0.00160567	FOS, JUN, LCK, NFKB1, IL2, NFATC1	42	108	5085	6.72619	0.107826	0.018836	1.65406
BIOCARTA	h_tcrPathway:T Cell Receptor Signaling Pathway	5	0.521376	0.00232695	FOS, JUN, LCK, NFKB1, NFATC1	26	34	1437	8.12783	0.273243	0.273243	2.70117
KEGG_PATHWAY	hsa04010:MAPK signaling pathway	8	0.834202	0.00491249	TNFRSF1A, FOS, JUN, NF1, NFKB1, NFKB2, GADD45B, TGFB1	42	267	5085	3.62761	0.295063	0.0343604	4.98289
BIOCARTA	h_gpcrPathway:Signaling Pathway from G-Protein Families	4	0.417101	0.00503481	FOS, JUN, PRKAR1B, NFATC1	26	21	1437	10.5275	0.499181	0.292315	5.76038
BIOCARTA	h_cdMacPathway:Cadmium induces DNA synthesis and proliferation in macrophages	3	0.312826	0.0201619	FOS, JUN, NFKB1	26	13	1437	12.7544	0.938604	0.427695	21.2907
KEGG_PATHWAY	hsa04662:B cell receptor signaling pathway	4	0.417101	0.0219979	FOS, JUN, NFKB1, NFATC1	42	75	5085	6.45714	0.793877	0.0939903	20.6156
BIOCARTA	h_cardiacegfPathway:Role of EGF Receptor Transactivation by GPCRs in Cardiac Hypertrophy	3	0.312826	0.0232733	FOS, JUN, NFKB1	26	14	1437	11.8434	0.960289	0.415903	24.1788
GOTERM_MF_FAT	GO:0010843~promoter binding	3	0.312826	0.0349027	FOS, JUN, NFKB1	68	57	12983	10.0488	0.999518	0.470866	36.2726
GOTERM_MF_FAT	GO:0043565~sequence-specific DNA binding	8	0.834202	0.0363468	MAF, FOS, HHEX, JUN, STAT5B, NFKB1, ZEB2, NFATC1	68	607	12983	2.51633	0.999651	0.457906	37.4714
BBID	92.Ancient_Host_Defense_Pathways	3	0.312826	0.0437425	FOS, JUN, NFKB1	15	9	358	7.95556	0.893158	0.525488	35.0008
KEGG_PATHWAY	hsa04620:Toll-like receptor signaling pathway	4	0.417101	0.0470504	FOS, CD86, JUN, NFKB1	42	101	5085	4.79491	0.967344	0.164806	39.3595
SP_PIR_KEYWORDS	DNA binding	5	0.521376	0.0616645	FOS, HHEX, JUN, NFKB1, NFKB2	85	340	19235	3.32785	0.999992	0.399013	54.4726
BIOCARTA	h_bcrPathway:BCR Signaling Pathway	3	0.312826	0.0732116	FOS, JUN, NFATC1	26	26	1437	6.37722	0.99997	0.50063	59.0848
BIOCARTA	h_fcer1Pathway:Fc Epsilon Receptor I Signaling in Mast Cells	3	0.312826	0.0939624	FOS, JUN, NFATC1	26	30	1437	5.52692	0.999999	0.548509	68.6462
BIOCARTA	h_tollPathway:Toll-Like Receptor Pathway	3	0.312826	0.133725	FOS, JUN, NFKB1	26	37	1437	4.48129	1	0.664656	81.499
BIOCARTA	h_mapkPathway:MAPKinase Signaling Pathway	4	0.417101	0.158752	FOS, JUN, NFKB1, TGFB1	26	80	1437	2.76346	1	0.712484	86.8918
Annotation Cluster 28	Enrichment Score: 1.6009325975427775
Category	Term	Count	%	PValue	Genes	List Total	Pop Hits	Pop Total	Fold Enrichment	Bonferroni	Benjamini	FDR
KEGG_PATHWAY	hsa05220:Chronic myeloid leukemia	5	0.521376	0.00292548	CCND1, STAT5B, NFKB1, RUNX1, TGFB1	42	75	5085	8.07143	0.187804	0.0256665	2.99508
GOTERM_BP_FAT	GO:0006954~inflammatory response	6	0.625652	0.0394829	TNFRSF1A, FOS, CXCL13, STAT5B, NFKB1, TGFB1	79	325	13528	3.16136	1	0.223958	48.789
GOTERM_BP_FAT	GO:0019216~regulation of lipid metabolic process	3	0.312826	0.136332	STAT5B, NFKB1, TGFB1	79	112	13528	4.5868	1	0.504138	91.239
Annotation Cluster 29	Enrichment Score: 1.5924930150096825
Category	Term	Count	%	PValue	Genes	List Total	Pop Hits	Pop Total	Fold Enrichment	Bonferroni	Benjamini	FDR
INTERPRO	IPR011029:DEATH-like	4	0.417101	0.00367817	TNFRSF1A, CASP9, NFKB1, NFKB2	78	67	16659	12.7509	0.601974	0.369107	4.67433
KEGG_PATHWAY	hsa04210:Apoptosis	5	0.521376	0.00499741	TNFRSF1A, CASP9, BCL2, PRKAR1B, NFKB1	42	87	5085	6.95813	0.299321	0.0318196	5.06702
BIOCARTA	h_HivnefPathway:HIV-I Nef: negative effector of Fas and TNF	4	0.417101	0.0614522	TNFRSF1A, CASP9, BCL2, NFKB1	26	53	1437	4.17126	0.999832	0.487454	52.5487
BBID	150.caspase_and_NFKB_activation	3	0.312826	0.086601	TNFRSF1A, CASP9, NFKB1	15	13	358	5.50769	0.98921	0.677703	58.2068
BBID	72.IAP_interaction_with_cell_death_pathways	3	0.312826	0.111454	TNFRSF1A, CASP9, NFKB1	15	15	358	4.77333	0.997284	0.693241	67.9585
Annotation Cluster 30	Enrichment Score: 1.491031803571039
Category	Term	Count	%	PValue	Genes	List Total	Pop Hits	Pop Total	Fold Enrichment	Bonferroni	Benjamini	FDR
KEGG_PATHWAY	hsa04660:T cell receptor signaling pathway	6	0.625652	0.00160567	FOS, JUN, LCK, NFKB1, IL2, NFATC1	42	108	5085	6.72619	0.107826	0.018836	1.65406
GOTERM_BP_FAT	GO:0051054~positive regulation of DNA metabolic process	4	0.417101	0.00410413	JUN, TNFSF13, TGFB1, IL2	79	56	13528	12.2315	0.997889	0.0469901	6.60393
GOTERM_BP_FAT	GO:0001933~negative regulation of protein amino acid phosphorylation	3	0.312826	0.0145557	JUN, TGFB1, IL2	79	32	13528	16.0538	1	0.110822	21.6188
GOTERM_BP_FAT	GO:0042326~negative regulation of phosphorylation	3	0.312826	0.0276899	JUN, TGFB1, IL2	79	45	13528	11.416	1	0.175483	37.2802
GOTERM_BP_FAT	GO:0051052~regulation of DNA metabolic process	4	0.417101	0.0280867	JUN, TNFSF13, TGFB1, IL2	79	114	13528	6.00844	1	0.177057	37.704
GOTERM_BP_FAT	GO:0045936~negative regulation of phosphate metabolic process	3	0.312826	0.0312031	JUN, TGFB1, IL2	79	48	13528	10.7025	1	0.191032	40.9406
GOTERM_BP_FAT	GO:0010563~negative regulation of phosphorus metabolic process	3	0.312826	0.0312031	JUN, TGFB1, IL2	79	48	13528	10.7025	1	0.191032	40.9406
BIOCARTA	h_41bbPathway:The 4-1BB-dependent immune response	3	0.312826	0.0336913	JUN, NFKB1, IL2	26	17	1437	9.75339	0.990861	0.443955	33.1579
GOTERM_BP_FAT	GO:0032269~negative regulation of cellular protein metabolic process	4	0.417101	0.0856203	JUN, NFKB1, TGFB1, IL2	79	180	13528	3.80534	1	0.376328	77.3948
BIOCARTA	h_il1rPathway:Signal transduction through IL1R	3	0.312826	0.0886221	JUN, NFKB1, TGFB1	26	29	1437	5.71751	0.999997	0.548229	66.4038
GOTERM_BP_FAT	GO:0051248~negative regulation of protein metabolic process	4	0.417101	0.093424	JUN, NFKB1, TGFB1, IL2	79	187	13528	3.6629	1	0.396431	80.3949
GOTERM_BP_FAT	GO:0031400~negative regulation of protein modification process	3	0.312826	0.150191	JUN, TGFB1, IL2	79	119	13528	4.31699	1	0.536549	93.3037
BIOCARTA	h_mapkPathway:MAPKinase Signaling Pathway	4	0.417101	0.158752	FOS, JUN, NFKB1, TGFB1	26	80	1437	2.76346	1	0.712484	86.8918
Annotation Cluster 31	Enrichment Score: 1.490728086484493
Category	Term	Count	%	PValue	Genes	List Total	Pop Hits	Pop Total	Fold Enrichment	Bonferroni	Benjamini	FDR
GOTERM_BP_FAT	GO:0043627~response to estrogen stimulus	5	0.521376	0.00314762	TXNIP, CCND1, BCL2, STAT5B, TGFB1	79	105	13528	8.15431	0.991108	0.0392315	5.1025
GOTERM_BP_FAT	GO:0048545~response to steroid hormone stimulus	6	0.625652	0.00499793	TXNIP, FOS, CCND1, BCL2, STAT5B, TGFB1	79	192	13528	5.35127	0.99945	0.0544726	7.98671
GOTERM_BP_FAT	GO:0045471~response to ethanol	4	0.417101	0.00596893	TNFRSF1A, CCND1, BCL2, STAT5B	79	64	13528	10.7025	0.999873	0.0620503	9.46712
GOTERM_BP_FAT	GO:0048511~rhythmic process	5	0.521376	0.00635999	CRY2, JUN, BCL2, STAT5B, LFNG	79	128	13528	6.68908	0.999929	0.0642181	10.057
GOTERM_BP_FAT	GO:0007346~regulation of mitotic cell cycle	5	0.521376	0.0114918	CCND1, BCL2, STAT5B, LTB, TGFB1	79	152	13528	5.63291	1	0.096296	17.4705
GOTERM_BP_FAT	GO:0003006~reproductive developmental process	6	0.625652	0.0175957	DEAF1, NME5, CCND1, BCL2, STAT5B, LFNG	79	262	13528	3.92154	1	0.123925	25.5405
GOTERM_BP_FAT	GO:0008406~gonad development	4	0.417101	0.0268385	CCND1, BCL2, STAT5B, LFNG	79	112	13528	6.11573	1	0.171223	36.3616
GOTERM_BP_FAT	GO:0048608~reproductive structure development	4	0.417101	0.0362149	CCND1, BCL2, STAT5B, LFNG	79	126	13528	5.43621	1	0.212748	45.8164
GOTERM_BP_FAT	GO:0045137~development of primary sexual characteristics	4	0.417101	0.0369414	CCND1, BCL2, STAT5B, LFNG	79	127	13528	5.3934	1	0.215763	46.4909
GOTERM_BP_FAT	GO:0022602~ovulation cycle process	3	0.312826	0.0496906	BCL2, STAT5B, LFNG	79	62	13528	8.28583	1	0.260497	57.1176
GOTERM_BP_FAT	GO:0008585~female gonad development	3	0.312826	0.0525894	BCL2, STAT5B, LFNG	79	64	13528	8.0269	1	0.270129	59.2397
GOTERM_BP_FAT	GO:0007548~sex differentiation	4	0.417101	0.0565813	CCND1, BCL2, STAT5B, LFNG	79	151	13528	4.53617	1	0.283244	62.0008
GOTERM_BP_FAT	GO:0042698~ovulation cycle	3	0.312826	0.0570478	BCL2, STAT5B, LFNG	79	67	13528	7.66749	1	0.283447	62.3118
GOTERM_BP_FAT	GO:0046545~development of primary female sexual characteristics	3	0.312826	0.0600912	BCL2, STAT5B, LFNG	79	69	13528	7.44524	1	0.291858	64.2824
GOTERM_BP_FAT	GO:0046660~female sex differentiation	3	0.312826	0.0600912	BCL2, STAT5B, LFNG	79	69	13528	7.44524	1	0.291858	64.2824
GOTERM_BP_FAT	GO:0048609~reproductive process in a multicellular organism	7	0.729927	0.0617286	DEAF1, NME5, CADM1, BCL2, STAT5B, LFNG, TGFB1	79	487	13528	2.46136	1	0.296861	65.3022
GOTERM_BP_FAT	GO:0032504~multicellular organism reproduction	7	0.729927	0.0617286	DEAF1, NME5, CADM1, BCL2, STAT5B, LFNG, TGFB1	79	487	13528	2.46136	1	0.296861	65.3022
GOTERM_BP_FAT	GO:0046661~male sex differentiation	3	0.312826	0.0663408	CCND1, BCL2, STAT5B	79	73	13528	7.03728	1	0.311969	68.0295
GOTERM_BP_FAT	GO:0022402~cell cycle process	7	0.729927	0.107078	CCND1, BCL2, PPP1R15A, SESN1, LFNG, TGFB1, NFATC1	79	565	13528	2.12156	1	0.433012	84.7637
GOTERM_BP_FAT	GO:0022403~cell cycle phase	4	0.417101	0.428746	CCND1, BCL2, LFNG, NFATC1	79	414	13528	1.6545	1	0.905209	99.9909
Annotation Cluster 32	Enrichment Score: 1.4769544413165292
Category	Term	Count	%	PValue	Genes	List Total	Pop Hits	Pop Total	Fold Enrichment	Bonferroni	Benjamini	FDR
GOTERM_BP_FAT	GO:0001889~liver development	5	0.521376	0.000241685	HHEX, CCND1, CADM1, NF1, STAT5B	79	53	13528	16.1548	0.303779	0.00721561	0.400747
GOTERM_BP_FAT	GO:0009968~negative regulation of signal transduction	3	0.312826	0.365095	HHEX, CCND1, NF1	79	221	13528	2.32453	1	0.856915	99.9472
GOTERM_BP_FAT	GO:0010648~negative regulation of cell communication	3	0.312826	0.420224	HHEX, CCND1, NF1	79	248	13528	2.07146	1	0.901061	99.9883
Annotation Cluster 33	Enrichment Score: 1.467369441949437
Category	Term	Count	%	PValue	Genes	List Total	Pop Hits	Pop Total	Fold Enrichment	Bonferroni	Benjamini	FDR
GOTERM_BP_FAT	GO:0006913~nucleocytoplasmic transport	5	0.521376	0.0125457	HHEX, CRY2, JUN, JAK2, TGFB1	79	156	13528	5.48848	1	0.103556	18.9202
GOTERM_BP_FAT	GO:0046907~intracellular transport	10	1.04275	0.0130411	HHEX, WDR19, CRY2, JUN, BCL2, SNX1, JAK2, SNAP25, TGFB1, KIF13B	79	657	13528	2.6064	1	0.105713	19.5934
GOTERM_BP_FAT	GO:0051169~nuclear transport	5	0.521376	0.0130951	HHEX, CRY2, JUN, JAK2, TGFB1	79	158	13528	5.419	1	0.105562	19.6664
GOTERM_BP_FAT	GO:0006606~protein import into nucleus	4	0.417101	0.0133974	CRY2, JUN, JAK2, TGFB1	79	86	13528	7.96467	1	0.105076	20.0742
GOTERM_BP_FAT	GO:0051170~nuclear import	4	0.417101	0.0142487	CRY2, JUN, JAK2, TGFB1	79	88	13528	7.78366	1	0.109152	21.2122
GOTERM_BP_FAT	GO:0000060~protein import into nucleus, translocation	3	0.312826	0.0163417	JUN, JAK2, TGFB1	79	34	13528	15.1095	1	0.120047	23.9457
GOTERM_BP_FAT	GO:0034504~protein localization in nucleus	4	0.417101	0.0169839	CRY2, JUN, JAK2, TGFB1	79	94	13528	7.28683	1	0.122712	24.7663
GOTERM_BP_FAT	GO:0006886~intracellular protein transport	7	0.729927	0.020772	WDR19, CRY2, JUN, SNX1, JAK2, TGFB1, KIF13B	79	374	13528	3.20504	1	0.14093	29.4405
GOTERM_BP_FAT	GO:0034613~cellular protein localization	7	0.729927	0.031112	WDR19, CRY2, JUN, SNX1, JAK2, TGFB1, KIF13B	79	411	13528	2.9165	1	0.19129	40.8483
GOTERM_BP_FAT	GO:0070727~cellular macromolecule localization	7	0.729927	0.0320753	WDR19, CRY2, JUN, SNX1, JAK2, TGFB1, KIF13B	79	414	13528	2.89537	1	0.19511	41.8177
GOTERM_BP_FAT	GO:0006605~protein targeting	5	0.521376	0.0355548	CRY2, JUN, JAK2, TGFB1, KIF13B	79	215	13528	3.98234	1	0.210864	45.1966
GOTERM_BP_FAT	GO:0017038~protein import	4	0.417101	0.039922	CRY2, JUN, JAK2, TGFB1	79	131	13528	5.22872	1	0.225358	49.1766
GOTERM_BP_FAT	GO:0033365~protein localization in organelle	4	0.417101	0.0521472	CRY2, JUN, JAK2, TGFB1	79	146	13528	4.69152	1	0.269033	58.9225
GOTERM_BP_FAT	GO:0008104~protein localization	8	0.834202	0.245266	WDR19, CRY2, JUN, DYNC2H1, SNX1, JAK2, TGFB1, KIF13B	79	882	13528	1.5532	1	0.714791	99.0671
GOTERM_BP_FAT	GO:0015031~protein transport	7	0.729927	0.275611	WDR19, CRY2, JUN, SNX1, JAK2, TGFB1, KIF13B	79	762	13528	1.57308	1	0.759435	99.5282
GOTERM_BP_FAT	GO:0045184~establishment of protein localization	7	0.729927	0.282608	WDR19, CRY2, JUN, SNX1, JAK2, TGFB1, KIF13B	79	769	13528	1.55876	1	0.767542	99.5985
Annotation Cluster 34	Enrichment Score: 1.4043406095860642
Category	Term	Count	%	PValue	Genes	List Total	Pop Hits	Pop Total	Fold Enrichment	Bonferroni	Benjamini	FDR
KEGG_PATHWAY	hsa04210:Apoptosis	5	0.521376	0.00499741	TNFRSF1A, CASP9, BCL2, PRKAR1B, NFKB1	42	87	5085	6.95813	0.299321	0.0318196	5.06702
BIOCARTA	h_keratinocytePathway:Keratinocyte Differentiation	4	0.417101	0.0262677	TNFRSF1A, JUN, BCL2, NFKB1	26	38	1437	5.81781	0.973925	0.406055	26.8664
BIOCARTA	h_ceramidePathway:Ceramide Signaling Pathway	3	0.312826	0.0498662	TNFRSF1A, BCL2, NFKB1	26	21	1437	7.8956	0.999095	0.442331	45.1876
BIOCARTA	h_HivnefPathway:HIV-I Nef: negative effector of Fas and TNF	4	0.417101	0.0614522	TNFRSF1A, CASP9, BCL2, NFKB1	26	53	1437	4.17126	0.999832	0.487454	52.5487
KEGG_PATHWAY	hsa05014:Amyotrophic lateral sclerosis (ALS)	3	0.312826	0.0675261	TNFRSF1A, CASP9, BCL2	42	53	5085	6.8531	0.993014	0.219792	51.599
BBID	99.NF-kB_activation	3	0.312826	0.13803	TNFRSF1A, BCL2, NFKB1	15	17	358	4.21176	0.999405	0.709976	76.0836
Annotation Cluster 35	Enrichment Score: 1.3158934216081974
Category	Term	Count	%	PValue	Genes	List Total	Pop Hits	Pop Total	Fold Enrichment	Bonferroni	Benjamini	FDR
GOTERM_BP_FAT	GO:0048514~blood vessel morphogenesis	5	0.521376	0.0335298	JUN, IL18, NF1, ZC3H12A, TNFSF13	79	211	13528	4.05783	1	0.201533	43.2533
GOTERM_BP_FAT	GO:0001568~blood vessel development	5	0.521376	0.0529745	JUN, IL18, NF1, ZC3H12A, TNFSF13	79	245	13528	3.4947	1	0.27096	59.5141
GOTERM_BP_FAT	GO:0001525~angiogenesis	4	0.417101	0.0538997	JUN, IL18, ZC3H12A, TNFSF13	79	148	13528	4.62812	1	0.274185	60.1662
GOTERM_BP_FAT	GO:0001944~vasculature development	5	0.521376	0.0569302	JUN, IL18, NF1, ZC3H12A, TNFSF13	79	251	13528	3.41117	1	0.283846	62.2336
Annotation Cluster 36	Enrichment Score: 1.2737962555751932
Category	Term	Count	%	PValue	Genes	List Total	Pop Hits	Pop Total	Fold Enrichment	Bonferroni	Benjamini	FDR
GOTERM_BP_FAT	GO:0031099~regeneration	5	0.521376	0.000665494	CCND1, LAMB2, BCL2, JAK2, TGFB1	79	69	13528	12.4087	0.631105	0.0127038	1.09984
GOTERM_BP_FAT	GO:0000904~cell morphogenesis involved in differentiation	7	0.729927	0.00281585	BBS1, LAMB2, BCL2, JAK2, SNAP25, TGFB1, NFATC1	79	244	13528	4.91264	0.985361	0.0373399	4.57645
GOTERM_BP_FAT	GO:0016049~cell growth	3	0.312826	0.0482639	LAMB2, BCL2, TGFB1	79	61	13528	8.42166	1	0.255638	56.0355
GOTERM_BP_FAT	GO:0040007~growth	4	0.417101	0.0889291	BBS1, LAMB2, BCL2, TGFB1	79	183	13528	3.74296	1	0.386035	78.716
GOTERM_BP_FAT	GO:0008361~regulation of cell size	4	0.417101	0.116003	LAMB2, BCL2, TGFB1, IL2	79	206	13528	3.32506	1	0.45425	87.1056
GOTERM_BP_FAT	GO:0032535~regulation of cellular component size	4	0.417101	0.205516	LAMB2, BCL2, TGFB1, IL2	79	271	13528	2.52754	1	0.649192	97.8115
GOTERM_BP_FAT	GO:0007155~cell adhesion	5	0.521376	0.579452	LAMB2, CADM1, BCL2, CX3CR1, IL2	79	700	13528	1.22315	1	0.970858	99.9999
GOTERM_BP_FAT	GO:0022610~biological adhesion	5	0.521376	0.580599	LAMB2, CADM1, BCL2, CX3CR1, IL2	79	701	13528	1.2214	1	0.970903	99.9999
Annotation Cluster 37	Enrichment Score: 1.2253167201244097
Category	Term	Count	%	PValue	Genes	List Total	Pop Hits	Pop Total	Fold Enrichment	Bonferroni	Benjamini	FDR
GOTERM_BP_FAT	GO:0048610~reproductive cellular process	5	0.521376	0.0142397	DEAF1, NME5, CCND1, BCL2, TGFB1	79	162	13528	5.2852	1	0.109642	21.2002
GOTERM_BP_FAT	GO:0003006~reproductive developmental process	6	0.625652	0.0175957	DEAF1, NME5, CCND1, BCL2, STAT5B, LFNG	79	262	13528	3.92154	1	0.123925	25.5405
GOTERM_BP_FAT	GO:0048609~reproductive process in a multicellular organism	7	0.729927	0.0617286	DEAF1, NME5, CADM1, BCL2, STAT5B, LFNG, TGFB1	79	487	13528	2.46136	1	0.296861	65.3022
GOTERM_BP_FAT	GO:0032504~multicellular organism reproduction	7	0.729927	0.0617286	DEAF1, NME5, CADM1, BCL2, STAT5B, LFNG, TGFB1	79	487	13528	2.46136	1	0.296861	65.3022
GOTERM_BP_FAT	GO:0007281~germ cell development	3	0.312826	0.115209	DEAF1, NME5, BCL2	79	101	13528	5.08635	1	0.452921	86.9118
GOTERM_BP_FAT	GO:0019953~sexual reproduction	6	0.625652	0.124404	BBS1, DEAF1, NME5, CADM1, BCL2, TGFB1	79	458	13528	2.24333	1	0.477034	88.997
GOTERM_BP_FAT	GO:0007276~gamete generation	5	0.521376	0.193456	DEAF1, NME5, CADM1, BCL2, TGFB1	79	395	13528	2.1676	1	0.628784	97.1891
Annotation Cluster 38	Enrichment Score: 1.1956545984015137
Category	Term	Count	%	PValue	Genes	List Total	Pop Hits	Pop Total	Fold Enrichment	Bonferroni	Benjamini	FDR
INTERPRO	IPR004827:Basic-leucine zipper (bZIP) transcription factor	3	0.312826	0.0249607	MAF, FOS, JUN	78	53	16659	12.0893	0.998199	0.717443	27.991
GOTERM_MF_FAT	GO:0043565~sequence-specific DNA binding	8	0.834202	0.0363468	MAF, FOS, HHEX, JUN, STAT5B, NFKB1, ZEB2, NFATC1	68	607	12983	2.51633	0.999651	0.457906	37.4714
SMART	SM00338:BRLZ	3	0.312826	0.0421394	MAF, FOS, JUN	57	53	9079	9.01589	0.95866	0.654228	36.2769
UP_SEQ_FEATURE	domain:Leucine-zipper	3	0.312826	0.0844342	MAF, FOS, JUN	85	110	19113	6.13251	1	0.983459	70.4001
GOTERM_MF_FAT	GO:0003702~RNA polymerase II transcription factor activity	4	0.417101	0.131553	MAF, DEAF1, FOS, JUN	68	244	12983	3.12994	1	0.732462	83.2842
UP_SEQ_FEATURE	DNA-binding region:Basic motif	3	0.312826	0.157777	MAF, FOS, JUN	85	161	19113	4.18992	1	0.996993	90.6493
Annotation Cluster 39	Enrichment Score: 1.154215685706012
Category	Term	Count	%	PValue	Genes	List Total	Pop Hits	Pop Total	Fold Enrichment	Bonferroni	Benjamini	FDR
GOTERM_CC_FAT	GO:0000785~chromatin	5	0.521376	0.0160187	MAF, ID2, JUN, MPHOSPH8, CBX5	63	200	12782	5.07222	0.951186	0.779061	18.1411
GOTERM_CC_FAT	GO:0044427~chromosomal part	5	0.521376	0.11719	MAF, ID2, JUN, MPHOSPH8, CBX5	63	386	12782	2.62809	1	0.788582	78.6709
GOTERM_CC_FAT	GO:0005694~chromosome	5	0.521376	0.183584	MAF, ID2, JUN, MPHOSPH8, CBX5	63	460	12782	2.20531	1	0.835717	91.9079
Annotation Cluster 40	Enrichment Score: 1.1538269036995774
Category	Term	Count	%	PValue	Genes	List Total	Pop Hits	Pop Total	Fold Enrichment	Bonferroni	Benjamini	FDR
GOTERM_BP_FAT	GO:0010553~negative regulation of specific transcription from RNA polymerase II promoter	3	0.312826	0.023276	HHEX, NFKB1, SMARCA2	79	41	13528	12.5298	1	0.154645	32.3787
GOTERM_BP_FAT	GO:0032582~negative regulation of gene-specific transcription	3	0.312826	0.0312031	HHEX, NFKB1, SMARCA2	79	48	13528	10.7025	1	0.191032	40.9406
GOTERM_BP_FAT	GO:0045892~negative regulation of transcription, DNA-dependent	6	0.625652	0.0545301	HHEX, ID2, NFKB1, SMARCA2, SIRT3, CBX5	79	356	13528	2.88608	1	0.276075	60.6048
GOTERM_BP_FAT	GO:0051253~negative regulation of RNA metabolic process	6	0.625652	0.0577809	HHEX, ID2, NFKB1, SMARCA2, SIRT3, CBX5	79	362	13528	2.83824	1	0.284789	62.7956
GOTERM_BP_FAT	GO:0010551~regulation of specific transcription from RNA polymerase II promoter	3	0.312826	0.102261	HHEX, NFKB1, SMARCA2	79	94	13528	5.46512	1	0.421775	83.3393
GOTERM_BP_FAT	GO:0032583~regulation of gene-specific transcription	3	0.312826	0.180745	HHEX, NFKB1, SMARCA2	79	134	13528	3.83374	1	0.604442	96.3554
GOTERM_BP_FAT	GO:0000122~negative regulation of transcription from RNA polymerase II promoter	4	0.417101	0.19811	HHEX, ID2, NFKB1, SMARCA2	79	266	13528	2.57505	1	0.635174	97.4468
Annotation Cluster 41	Enrichment Score: 1.097239067065115
Category	Term	Count	%	PValue	Genes	List Total	Pop Hits	Pop Total	Fold Enrichment	Bonferroni	Benjamini	FDR
SP_PIR_KEYWORDS	ubl conjugation	8	0.834202	0.0143604	TXNIP, MAF, FOS, CD86, CCND1, NFKB1, ZEB2, NFKB2	85	588	19235	3.07883	0.930154	0.185131	16.3743
SP_PIR_KEYWORDS	isopeptide bond	4	0.417101	0.163268	TXNIP, FOS, ZEB2, NFKB2	85	319	19235	2.83754	1	0.716763	88.9602
UP_SEQ_FEATURE	cross-link:Glycyl lysine isopeptide (Lys-Gly) (interchain with G-Cter in ubiquitin)	3	0.312826	0.217879	TXNIP, FOS, NFKB2	85	199	19113	3.38983	1	0.996699	96.6341
Annotation Cluster 42	Enrichment Score: 1.053669140586008
Category	Term	Count	%	PValue	Genes	List Total	Pop Hits	Pop Total	Fold Enrichment	Bonferroni	Benjamini	FDR
GOTERM_MF_FAT	GO:0008047~enzyme activator activity	7	0.729927	0.00751245	TBC1D17, CASP9, JUN, NF1, ARHGEF12, STARD13, IL2	68	335	12983	3.98951	0.802353	0.417499	9.12041
GOTERM_MF_FAT	GO:0005096~GTPase activator activity	5	0.521376	0.0268161	TBC1D17, JUN, NF1, ARHGEF12, STARD13	68	220	12983	4.33924	0.997103	0.412153	29.159
SP_PIR_KEYWORDS	GTPase activation	4	0.417101	0.0324642	TBC1D17, NF1, ARHGEF12, STARD13	85	159	19235	5.69293	0.997695	0.300373	33.5024
GOTERM_MF_FAT	GO:0005099~Ras GTPase activator activity	3	0.312826	0.0801734	TBC1D17, JUN, NF1	68	91	12983	6.29428	1	0.652474	65.3496
GOTERM_MF_FAT	GO:0030695~GTPase regulator activity	5	0.521376	0.155292	TBC1D17, JUN, NF1, ARHGEF12, STARD13	68	404	12983	2.36295	1	0.779499	88.2383
GOTERM_MF_FAT	GO:0060589~nucleoside-triphosphatase regulator activity	5	0.521376	0.164139	TBC1D17, JUN, NF1, ARHGEF12, STARD13	68	413	12983	2.31146	1	0.78603	89.7085
GOTERM_MF_FAT	GO:0005083~small GTPase regulator activity	4	0.417101	0.167972	TBC1D17, JUN, NF1, ARHGEF12	68	274	12983	2.78725	1	0.781425	90.2912
GOTERM_BP_FAT	GO:0046578~regulation of Ras protein signal transduction	3	0.312826	0.342077	TBC1D17, NF1, ARHGEF12	79	210	13528	2.44629	1	0.834209	99.9046
GOTERM_BP_FAT	GO:0051056~regulation of small GTPase mediated signal transduction	3	0.312826	0.428195	TBC1D17, NF1, ARHGEF12	79	252	13528	2.03858	1	0.905451	99.9907
Annotation Cluster 43	Enrichment Score: 1.049303451950043
Category	Term	Count	%	PValue	Genes	List Total	Pop Hits	Pop Total	Fold Enrichment	Bonferroni	Benjamini	FDR
GOTERM_BP_FAT	GO:0007243~protein kinase cascade	6	0.625652	0.0622865	WNT5A, NF1, STAT5B, JAK2, AKAP11, GADD45B	79	370	13528	2.77687	1	0.298253	65.6434
GOTERM_BP_FAT	GO:0000165~MAPKKK cascade	4	0.417101	0.090044	WNT5A, NF1, JAK2, GADD45B	79	184	13528	3.72262	1	0.386822	79.1446
GOTERM_BP_FAT	GO:0044092~negative regulation of molecular function	5	0.521376	0.126835	ID2, NF1, NFKB1, JAK2, GADD45B	79	334	13528	2.56348	1	0.480769	89.4938
Annotation Cluster 44	Enrichment Score: 1.0003395101804509
Category	Term	Count	%	PValue	Genes	List Total	Pop Hits	Pop Total	Fold Enrichment	Bonferroni	Benjamini	FDR
GOTERM_BP_FAT	GO:0060341~regulation of cellular localization	6	0.625652	0.0141917	CADM1, NF1, JAK2, SNAP25, TGFB1, IL2	79	248	13528	4.14292	1	0.109851	21.1364
GOTERM_CC_FAT	GO:0042995~cell projection	8	0.834202	0.0509039	BBS1, CADM1, NF1, DYNC2H1, CYBRD1, SNAP25, IFT88, TGFB1	63	697	12782	2.32871	0.999943	0.752339	47.6714
GOTERM_BP_FAT	GO:0051960~regulation of nervous system development	4	0.417101	0.0991731	BCL2, NF1, SNAP25, TGFB1	79	192	13528	3.56751	1	0.413729	82.3611
GOTERM_CC_FAT	GO:0043005~neuron projection	4	0.417101	0.230491	CADM1, NF1, SNAP25, TGFB1	63	342	12782	2.37297	1	0.881186	96.1139
GOTERM_BP_FAT	GO:0019226~transmission of nerve impulse	3	0.312826	0.603212	NF1, SNAP25, TGFB1	79	350	13528	1.46778	1	0.976302	100
Annotation Cluster 45	Enrichment Score: 0.950317728166813
Category	Term	Count	%	PValue	Genes	List Total	Pop Hits	Pop Total	Fold Enrichment	Bonferroni	Benjamini	FDR
GOTERM_CC_FAT	GO:0005815~microtubule organizing center	5	0.521376	0.0341963	TUBGCP4, ROCK2, LCK, AKAP11, IFT88	63	253	12782	4.00966	0.998506	0.803413	35.0344
GOTERM_CC_FAT	GO:0015630~microtubule cytoskeleton	7	0.729927	0.0493913	TUBGCP4, ROCK2, LCK, DYNC2H1, AKAP11, IFT88, KIF13B	63	549	12782	2.58693	0.999923	0.793752	46.6282
GOTERM_CC_FAT	GO:0044430~cytoskeletal part	9	0.938478	0.0879552	TUBGCP4, ROCK2, LCK, SYNC, DYNC2H1, TPT1, AKAP11, IFT88, KIF13B	63	952	12782	1.91807	1	0.790938	68.0579
GOTERM_CC_FAT	GO:0005813~centrosome	4	0.417101	0.0948152	TUBGCP4, ROCK2, LCK, AKAP11	63	224	12782	3.62302	1	0.761393	70.9117
GOTERM_CC_FAT	GO:0005856~cytoskeleton	10	1.04275	0.222513	TUBGCP4, ROCK2, LCK, SYNC, DYNC2H1, TPT1, JAK2, AKAP11, IFT88, KIF13B	63	1381	12782	1.46914	1	0.882268	95.5839
GOTERM_CC_FAT	GO:0043228~non-membrane-bounded organelle	16	1.6684	0.266579	MAF, ROCK2, SYNC, AKAP11, CBX5, TUBGCP4, FOS, ID2, JUN, LCK, DYNC2H1, TPT1, JAK2, IFT88, MPHOSPH8, KIF13B	63	2596	12782	1.25047	1	0.892458	97.8575
GOTERM_CC_FAT	GO:0043232~intracellular non-membrane-bounded organelle	16	1.6684	0.266579	MAF, ROCK2, SYNC, AKAP11, CBX5, TUBGCP4, FOS, ID2, JUN, LCK, DYNC2H1, TPT1, JAK2, IFT88, MPHOSPH8, KIF13B	63	2596	12782	1.25047	1	0.892458	97.8575
Annotation Cluster 46	Enrichment Score: 0.9460460483428556
Category	Term	Count	%	PValue	Genes	List Total	Pop Hits	Pop Total	Fold Enrichment	Bonferroni	Benjamini	FDR
GOTERM_BP_FAT	GO:0007049~cell cycle	11	1.14703	0.0133631	TXNIP, HHEX, CCND1, CCND3, BCL2, PPP1R15A, SESN1, LFNG, MPHOSPH8, TGFB1, NFATC1	79	776	13528	2.42738	1	0.10592	20.028
GOTERM_BP_FAT	GO:0000082~G1/S transition of mitotic cell cycle	3	0.312826	0.0413662	CCND1, BCL2, NFATC1	79	56	13528	9.1736	1	0.23011	50.4319
GOTERM_BP_FAT	GO:0022402~cell cycle process	7	0.729927	0.107078	CCND1, BCL2, PPP1R15A, SESN1, LFNG, TGFB1, NFATC1	79	565	13528	2.12156	1	0.433012	84.7637
GOTERM_BP_FAT	GO:0051329~interphase of mitotic cell cycle	3	0.312826	0.118983	CCND1, BCL2, NFATC1	79	103	13528	4.98759	1	0.462134	87.809
GOTERM_BP_FAT	GO:0051325~interphase	3	0.312826	0.124702	CCND1, BCL2, NFATC1	79	106	13528	4.84643	1	0.476799	89.059
GOTERM_BP_FAT	GO:0022403~cell cycle phase	4	0.417101	0.428746	CCND1, BCL2, LFNG, NFATC1	79	414	13528	1.6545	1	0.905209	99.9909
GOTERM_BP_FAT	GO:0000278~mitotic cell cycle	3	0.312826	0.633675	CCND1, BCL2, NFATC1	79	370	13528	1.38844	1	0.982472	100
Annotation Cluster 47	Enrichment Score: 0.9189708554317982
Category	Term	Count	%	PValue	Genes	List Total	Pop Hits	Pop Total	Fold Enrichment	Bonferroni	Benjamini	FDR
GOTERM_BP_FAT	GO:0030326~embryonic limb morphogenesis	3	0.312826	0.0897617	WNT5A, DYNC2H1, IFT88	79	87	13528	5.90485	1	0.386874	79.0368
GOTERM_BP_FAT	GO:0035113~embryonic appendage morphogenesis	3	0.312826	0.0897617	WNT5A, DYNC2H1, IFT88	79	87	13528	5.90485	1	0.386874	79.0368
GOTERM_BP_FAT	GO:0035107~appendage morphogenesis	3	0.312826	0.111467	WNT5A, DYNC2H1, IFT88	79	99	13528	5.18911	1	0.443575	85.9613
GOTERM_BP_FAT	GO:0035108~limb morphogenesis	3	0.312826	0.111467	WNT5A, DYNC2H1, IFT88	79	99	13528	5.18911	1	0.443575	85.9613
GOTERM_BP_FAT	GO:0060173~limb development	3	0.312826	0.118983	WNT5A, DYNC2H1, IFT88	79	103	13528	4.98759	1	0.462134	87.809
GOTERM_BP_FAT	GO:0048736~appendage development	3	0.312826	0.118983	WNT5A, DYNC2H1, IFT88	79	103	13528	4.98759	1	0.462134	87.809
GOTERM_BP_FAT	GO:0048598~embryonic morphogenesis	4	0.417101	0.260469	WNT5A, DYNC2H1, ZEB2, IFT88	79	307	13528	2.23115	1	0.737444	99.3347
Annotation Cluster 48	Enrichment Score: 0.7940637404620791
Category	Term	Count	%	PValue	Genes	List Total	Pop Hits	Pop Total	Fold Enrichment	Bonferroni	Benjamini	FDR
SP_PIR_KEYWORDS	SH2 domain	4	0.417101	0.0127046	FGR, LCK, STAT5B, JAK2	85	111	19235	8.15474	0.904881	0.178031	14.621
INTERPRO	IPR000980:SH2 motif	4	0.417101	0.014739	FGR, LCK, STAT5B, JAK2	78	111	16659	7.69647	0.975576	0.604674	17.5435
GOTERM_MF_FAT	GO:0004715~non-membrane spanning protein tyrosine kinase activity	3	0.312826	0.0189006	FGR, LCK, JAK2	68	41	12983	13.9702	0.983469	0.401192	21.4941
SMART	SM00252:SH2	4	0.417101	0.0308684	FGR, LCK, STAT5B, JAK2	57	111	9079	5.73985	0.901752	0.686554	27.9768
UP_SEQ_FEATURE	domain:SH2	3	0.312826	0.0667618	FGR, LCK, STAT5B	85	96	19113	7.02684	1	0.974572	61.4632
INTERPRO	IPR008266:Tyrosine protein kinase, active site	3	0.312826	0.0741314	FGR, LCK, JAK2	78	97	16659	6.60547	1	0.959615	63.2342
SP_PIR_KEYWORDS	tyrosine-protein kinase	3	0.312826	0.0848241	FGR, LCK, JAK2	85	111	19235	6.11606	1	0.479197	66.5733
INTERPRO	IPR001245:Tyrosine protein kinase	3	0.312826	0.103421	FGR, LCK, JAK2	78	118	16659	5.42992	1	0.979736	75.7853
UP_SEQ_FEATURE	active site:Proton acceptor	6	0.625652	0.163315	FGR, ROCK2, RNASE4, LCK, JAK2, SIRT3	85	658	19113	2.05038	1	0.996024	91.4631
SMART	SM00219:TyrKc	3	0.312826	0.164588	FGR, LCK, JAK2	57	118	9079	4.04951	0.999998	0.964094	84.7749
GOTERM_MF_FAT	GO:0004672~protein kinase activity	6	0.625652	0.20242	CCND1, CCND3, FGR, ROCK2, LCK, JAK2	68	606	12983	1.89036	1	0.834869	94.321
GOTERM_MF_FAT	GO:0004713~protein tyrosine kinase activity	3	0.312826	0.211212	FGR, LCK, JAK2	68	166	12983	3.45048	1	0.838265	95.0657
UP_SEQ_FEATURE	nucleotide phosphate-binding region:ATP	7	0.729927	0.247768	FGR, ROCK2, LCK, DYNC2H1, JAK2, SMARCA2, KIF13B	85	962	19113	1.63619	1	0.998031	98.0341
INTERPRO	IPR017441:Protein kinase, ATP binding site	4	0.417101	0.351616	FGR, ROCK2, LCK, JAK2	78	455	16659	1.8776	1	0.999947	99.6406
INTERPRO	IPR000719:Protein kinase, core	4	0.417101	0.378196	FGR, ROCK2, LCK, JAK2	78	476	16659	1.79476	1	0.99995	99.7914
UP_SEQ_FEATURE	binding site:ATP	4	0.417101	0.427234	FGR, ROCK2, LCK, JAK2	85	542	19113	1.65947	1	0.999968	99.9543
SP_PIR_KEYWORDS	nucleotide-binding	9	0.938478	0.457691	CRY2, FGR, ROCK2, PRKAR1B, LCK, DYNC2H1, JAK2, SMARCA2, KIF13B	85	1686	19235	1.20798	1	0.963541	99.9482
SP_PIR_KEYWORDS	atp-binding	7	0.729927	0.525108	FGR, ROCK2, LCK, DYNC2H1, JAK2, SMARCA2, KIF13B	85	1326	19235	1.19461	1	0.972833	99.99
SP_PIR_KEYWORDS	kinase	4	0.417101	0.582402	FGR, ROCK2, LCK, JAK2	85	688	19235	1.31566	1	0.976166	99.998
UP_SEQ_FEATURE	domain:Protein kinase	3	0.312826	0.614375	FGR, ROCK2, LCK	85	469	19113	1.43833	1	0.999999	99.9998
GOTERM_CC_FAT	GO:0019898~extrinsic to membrane	3	0.312826	0.697449	ROCK2, DYNC2H1, JAK2	63	494	12782	1.23212	1	0.987519	100
SP_PIR_KEYWORDS	transferase	6	0.625652	0.737286	FGR, ROCK2, LCK, PIGV, JAK2, LFNG	85	1394	19235	0.974006	1	0.991954	100
Annotation Cluster 49	Enrichment Score: 0.7455363338668303
Category	Term	Count	%	PValue	Genes	List Total	Pop Hits	Pop Total	Fold Enrichment	Bonferroni	Benjamini	FDR
GOTERM_CC_FAT	GO:0005654~nucleoplasm	9	0.938478	0.0619829	DEAF1, FOS, CCND1, JUN, CIRBP, NFKB1, NFKB2, SMARCA2, CBX5	63	882	12782	2.07029	0.999994	0.735393	54.7596
GOTERM_CC_FAT	GO:0031974~membrane-enclosed lumen	13	1.35558	0.180913	TXNIP, DEAF1, NFKB1, NFKB2, TGFB1, CBX5, SIRT3, FOS, CCND1, JUN, CIRBP, JAK2, SMARCA2	63	1856	12782	1.4211	1	0.845247	91.5735
GOTERM_CC_FAT	GO:0070013~intracellular organelle lumen	12	1.2513	0.238423	DEAF1, FOS, CCND1, JUN, CIRBP, NFKB1, JAK2, NFKB2, SMARCA2, TGFB1, SIRT3, CBX5	63	1779	12782	1.36856	1	0.880228	96.5823
GOTERM_CC_FAT	GO:0043233~organelle lumen	12	1.2513	0.262362	DEAF1, FOS, CCND1, JUN, CIRBP, NFKB1, JAK2, NFKB2, SMARCA2, TGFB1, SIRT3, CBX5	63	1820	12782	1.33773	1	0.897324	97.6996
GOTERM_CC_FAT	GO:0031981~nuclear lumen	10	1.04275	0.266889	DEAF1, FOS, CCND1, JUN, CIRBP, NFKB1, JAK2, NFKB2, SMARCA2, CBX5	63	1450	12782	1.39923	1	0.88354	97.8686
Annotation Cluster 50	Enrichment Score: 0.7192260612145422
Category	Term	Count	%	PValue	Genes	List Total	Pop Hits	Pop Total	Fold Enrichment	Bonferroni	Benjamini	FDR
GOTERM_CC_FAT	GO:0019717~synaptosome	3	0.312826	0.063947	FOS, CADM1, SNAP25	63	85	12782	7.16078	0.999996	0.709385	55.9199
GOTERM_CC_FAT	GO:0000267~cell fraction	9	0.938478	0.151544	WNT5A, FOS, CADM1, CASP9, CXCL13, BCL2, SLC24A1, JAK2, SNAP25	63	1083	12782	1.68606	1	0.83597	86.9595
GOTERM_CC_FAT	GO:0005624~membrane fraction	6	0.625652	0.355709	FOS, CADM1, BCL2, SLC24A1, JAK2, SNAP25	63	809	12782	1.50474	1	0.935443	99.5701
GOTERM_CC_FAT	GO:0005626~insoluble fraction	6	0.625652	0.385161	FOS, CADM1, BCL2, SLC24A1, JAK2, SNAP25	63	839	12782	1.45093	1	0.931105	99.7593
Annotation Cluster 51	Enrichment Score: 0.7049482722027314
Category	Term	Count	%	PValue	Genes	List Total	Pop Hits	Pop Total	Fold Enrichment	Bonferroni	Benjamini	FDR
GOTERM_BP_FAT	GO:0006366~transcription from RNA polymerase II promoter	4	0.417101	0.152551	MAF, DEAF1, NFKB1, NFATC1	79	234	13528	2.92719	1	0.541473	93.606
UP_SEQ_FEATURE	short sequence motif:Nuclear localization signal	4	0.417101	0.171863	DEAF1, NFKB1, NFKB2, NFATC1	85	325	19113	2.76749	1	0.995466	92.5911
GOTERM_BP_FAT	GO:0006351~transcription, DNA-dependent	4	0.417101	0.237273	MAF, DEAF1, NFKB1, NFATC1	79	292	13528	2.34576	1	0.706478	98.8887
GOTERM_BP_FAT	GO:0032774~RNA biosynthetic process	4	0.417101	0.243423	MAF, DEAF1, NFKB1, NFATC1	79	296	13528	2.31406	1	0.713811	99.0285
Annotation Cluster 52	Enrichment Score: 0.6789425222109419
Category	Term	Count	%	PValue	Genes	List Total	Pop Hits	Pop Total	Fold Enrichment	Bonferroni	Benjamini	FDR
KEGG_PATHWAY	hsa04060:Cytokine-cytokine receptor interaction	9	0.938478	0.00096556	TNFRSF1A, CXCL13, IL18, CX3CR1, CXCR6, TNFSF13, LTB, TGFB1, IL2	42	262	5085	4.15894	0.0662886	0.0170008	0.997646
GOTERM_BP_FAT	GO:0006955~immune response	11	1.14703	0.00610408	TNFRSF1A, CD86, CADM1, CXCL13, IL18, BCL2, TNFSF13, NFKB2, LTB, TGFB1, IL2	79	690	13528	2.72992	0.999896	0.0625493	9.67139
SP_PIR_KEYWORDS	cytokine	5	0.521376	0.00815689	CXCL13, IL18, TNFSF13, LTB, IL2	85	181	19235	6.25122	0.778431	0.139896	9.62971
GOTERM_MF_FAT	GO:0005125~cytokine activity	5	0.521376	0.018136	CXCL13, IL18, TNFSF13, LTB, IL2	68	195	12983	4.89555	0.980455	0.430015	20.7146
GOTERM_CC_FAT	GO:0005615~extracellular space	8	0.834202	0.0471209	WNT5A, CXCL13, IL18, TPT1, TNFSF13, LTB, TGFB1, IL2	63	685	12782	2.36951	0.99988	0.835557	45.0264
GOTERM_BP_FAT	GO:0007267~cell-cell signaling	8	0.834202	0.0573677	WNT5A, CD86, CXCL13, IL18, FZD1, SNAP25, LTB, IL2	79	600	13528	2.28321	1	0.28392	62.5237
GOTERM_CC_FAT	GO:0044459~plasma membrane part	17	1.77268	0.0575287	DIXDC1, CADM1, SNX1, TNFSF13, STARD13, BBS1, TNFRSF1A, CD86, LCK, SLC24A1, CX3CR1, CXCR6, CYBRD1, LRMP, JAK2, SNAP25, PILRB	63	2203	12782	1.56564	0.999985	0.749667	52.0234
GOTERM_CC_FAT	GO:0044421~extracellular region part	9	0.938478	0.0912828	WNT5A, LAMB2, CXCL13, IL18, TPT1, TNFSF13, LTB, TGFB1, IL2	63	960	12782	1.90208	1	0.775001	69.4729
GOTERM_MF_FAT	GO:0019955~cytokine binding	3	0.312826	0.108749	TNFRSF1A, CX3CR1, CXCR6	68	109	12983	5.25486	1	0.692323	76.7788
GOTERM_CC_FAT	GO:0005576~extracellular region	14	1.45985	0.166845	WNT5A, DEAF1, RNASE4, LTBP3, IL18, TNFSF13, TGFB1, TNFRSF1A, LAMB2, CXCL13, TPT1, LFNG, LTB, IL2	63	2010	12782	1.41316	1	0.849883	89.593
SP_PIR_KEYWORDS	Secreted	11	1.14703	0.200595	DEAF1, WNT5A, TNFRSF1A, LAMB2, LTBP3, RNASE4, CXCL13, IL18, TNFSF13, TGFB1, IL2	85	1689	19235	1.47379	1	0.782543	93.7204
GOTERM_CC_FAT	GO:0005887~integral to plasma membrane	8	0.834202	0.353442	TNFRSF1A, SLC24A1, CX3CR1, CXCR6, LRMP, TNFSF13, SNAP25, PILRB	63	1188	12782	1.36626	1	0.939918	99.5509
GOTERM_CC_FAT	GO:0031226~intrinsic to plasma membrane	8	0.834202	0.375493	TNFRSF1A, SLC24A1, CX3CR1, CXCR6, LRMP, TNFSF13, SNAP25, PILRB	63	1215	12782	1.33589	1	0.941571	99.7079
UP_SEQ_FEATURE	disulfide bond	14	1.45985	0.471966	CADM1, RNASE4, LTBP3, FZD1, TNFSF13, TGFB1, TNFRSF1A, CD86, LAMB2, CXCL13, PRKAR1B, CX3CR1, CXCR6, IL2	85	2819	19113	1.11672	1	0.999988	99.9851
GOTERM_CC_FAT	GO:0005886~plasma membrane	20	2.08551	0.472526	DIXDC1, CADM1, ROCK2, SYNC, SNX1, TNFSF13, STARD13, BBS1, TNFRSF1A, CD86, LCK, SLC24A1, CX3CR1, CXCR6, DYNC2H1, CYBRD1, LRMP, JAK2, SNAP25, PILRB	63	3777	12782	1.07434	1	0.938071	99.964
SP_PIR_KEYWORDS	disulfide bond	14	1.45985	0.518604	CADM1, RNASE4, LTBP3, FZD1, TNFSF13, TGFB1, TNFRSF1A, CD86, LAMB2, CXCL13, PRKAR1B, CX3CR1, CXCR6, IL2	85	2924	19235	1.08349	1	0.973631	99.9881
SP_PIR_KEYWORDS	cell membrane	10	1.04275	0.630293	BBS1, TNFRSF1A, CADM1, ROCK2, LCK, CX3CR1, CXCR6, DYNC2H1, TNFSF13, SNAP25	85	2194	19235	1.03142	1	0.977948	99.9995
SP_PIR_KEYWORDS	membrane	26	2.71116	0.742213	CADM1, SNX1, TNFSF13, STARD13, TNFRSF1A, BCL2, SLC24A1, CXCR6, DYNC2H1, LTB, LFNG, SNAP25, PILRB, ROCK2, PIGV, FZD1, ARHGEF12, FRY, BBS1, CD86, LCK, CX3CR1, CYBRD1, LRMP, JAK2, NYNRIN	85	6256	19235	0.940481	1	0.990962	100
SP_PIR_KEYWORDS	signal	13	1.35558	0.780358	WNT5A, CADM1, RNASE4, LTBP3, FZD1, TGFB1, TNFRSF1A, CD86, LAMB2, CXCL13, SLC24A1, PILRB, IL2	85	3250	19235	0.905176	1	0.993128	100
UP_SEQ_FEATURE	signal peptide	13	1.35558	0.787922	WNT5A, CADM1, RNASE4, LTBP3, FZD1, TGFB1, TNFRSF1A, CD86, LAMB2, CXCL13, SLC24A1, PILRB, IL2	85	3250	19113	0.899435	1	1	100
UP_SEQ_FEATURE	topological domain:Cytoplasmic	13	1.35558	0.829649	CADM1, PIGV, FZD1, TNFSF13, TNFRSF1A, CD86, CX3CR1, CXCR6, SLC24A1, LRMP, LFNG, LTB, PILRB	85	3374	19113	0.86638	1	1	100
UP_SEQ_FEATURE	topological domain:Extracellular	10	1.04275	0.861959	TNFRSF1A, CD86, CADM1, SLC24A1, CX3CR1, CXCR6, FZD1, TNFSF13, LTB, PILRB	85	2719	19113	0.826991	1	1	100
SP_PIR_KEYWORDS	glycoprotein	16	1.6684	0.875124	WNT5A, CADM1, LTBP3, FZD1, TNFSF13, TGFB1, TNFRSF1A, CD86, LAMB2, SLC24A1, CXCR6, CYBRD1, LFNG, LTB, PILRB, IL2	85	4318	19235	0.838515	1	0.998305	100
UP_SEQ_FEATURE	glycosylation site:N-linked (GlcNAc...)	15	1.56413	0.894494	WNT5A, CADM1, LTBP3, FZD1, TNFSF13, TGFB1, TNFRSF1A, CD86, LAMB2, SLC24A1, CXCR6, CYBRD1, LFNG, LTB, PILRB	85	4129	19113	0.816876	1	1	100
UP_SEQ_FEATURE	transmembrane region	17	1.77268	0.939982	CADM1, PIGV, FZD1, TNFSF13, FRY, TNFRSF1A, CD86, BCL2, SLC24A1, CX3CR1, CXCR6, CYBRD1, LRMP, LTB, LFNG, PILRB, NYNRIN	85	4911	19113	0.778375	1	1	100
SP_PIR_KEYWORDS	transmembrane	17	1.77268	0.943745	CADM1, PIGV, FZD1, TNFSF13, FRY, TNFRSF1A, CD86, BCL2, SLC24A1, CX3CR1, CXCR6, CYBRD1, LRMP, LTB, LFNG, PILRB, NYNRIN	85	4973	19235	0.773577	1	0.999776	100
GOTERM_CC_FAT	GO:0016021~integral to membrane	18	1.87696	0.992424	CADM1, PIGV, FZD1, TNFSF13, FRY, TNFRSF1A, CD86, BCL2, SLC24A1, CX3CR1, CXCR6, CYBRD1, LRMP, LTB, SNAP25, LFNG, PILRB, NYNRIN	63	5297	12782	0.689447	1	1	100
GOTERM_CC_FAT	GO:0031224~intrinsic to membrane	18	1.87696	0.996077	CADM1, PIGV, FZD1, TNFSF13, FRY, TNFRSF1A, CD86, BCL2, SLC24A1, CX3CR1, CXCR6, CYBRD1, LRMP, LTB, SNAP25, LFNG, PILRB, NYNRIN	63	5485	12782	0.665816	1	1	100
Annotation Cluster 53	Enrichment Score: 0.6634266790921641
Category	Term	Count	%	PValue	Genes	List Total	Pop Hits	Pop Total	Fold Enrichment	Bonferroni	Benjamini	FDR
GOTERM_CC_FAT	GO:0015630~microtubule cytoskeleton	7	0.729927	0.0493913	TUBGCP4, ROCK2, LCK, DYNC2H1, AKAP11, IFT88, KIF13B	63	549	12782	2.58693	0.999923	0.793752	46.6282
GOTERM_BP_FAT	GO:0007017~microtubule-based process	4	0.417101	0.179189	BBS1, TUBGCP4, DYNC2H1, KIF13B	79	253	13528	2.70736	1	0.602076	96.2386
SP_PIR_KEYWORDS	microtubule	3	0.312826	0.267485	TUBGCP4, DYNC2H1, KIF13B	85	231	19235	2.93888	1	0.842377	97.8681
GOTERM_CC_FAT	GO:0005874~microtubule	3	0.312826	0.384952	TUBGCP4, DYNC2H1, KIF13B	63	274	12782	2.22141	1	0.936347	99.7583
SP_PIR_KEYWORDS	cytoskeleton	4	0.417101	0.528686	TUBGCP4, DYNC2H1, AKAP11, KIF13B	85	636	19235	1.42323	1	0.968578	99.9909
Annotation Cluster 54	Enrichment Score: 0.5972471387430492
Category	Term	Count	%	PValue	Genes	List Total	Pop Hits	Pop Total	Fold Enrichment	Bonferroni	Benjamini	FDR
GOTERM_BP_FAT	GO:0006816~calcium ion transport	4	0.417101	0.0487276	LCK, SLC24A1, TPT1, NFATC1	79	142	13528	4.82368	1	0.256922	56.39
GOTERM_BP_FAT	GO:0015674~di-, tri-valent inorganic cation transport	4	0.417101	0.0812936	LCK, SLC24A1, TPT1, NFATC1	79	176	13528	3.89183	1	0.362628	75.5507
GOTERM_BP_FAT	GO:0030001~metal ion transport	4	0.417101	0.505138	LCK, SLC24A1, TPT1, NFATC1	79	465	13528	1.47304	1	0.94689	99.9992
GOTERM_BP_FAT	GO:0006812~cation transport	4	0.417101	0.623603	LCK, SLC24A1, TPT1, NFATC1	79	553	13528	1.23863	1	0.980655	100
GOTERM_BP_FAT	GO:0006811~ion transport	4	0.417101	0.827209	LCK, SLC24A1, TPT1, NFATC1	79	768	13528	0.891878	1	0.999049	100
Annotation Cluster 55	Enrichment Score: 0.5801669443084785
Category	Term	Count	%	PValue	Genes	List Total	Pop Hits	Pop Total	Fold Enrichment	Bonferroni	Benjamini	FDR
UP_SEQ_FEATURE	repeat:ANK 4	3	0.312826	0.153175	NFKB1, NFKB2, MPHOSPH8	85	158	19113	4.26947	1	0.99794	89.919
UP_SEQ_FEATURE	repeat:ANK 3	3	0.312826	0.209827	NFKB1, NFKB2, MPHOSPH8	85	194	19113	3.4772	1	0.997093	96.123
UP_SEQ_FEATURE	repeat:ANK 1	3	0.312826	0.269874	NFKB1, NFKB2, MPHOSPH8	85	231	19113	2.92024	1	0.998497	98.6974
UP_SEQ_FEATURE	repeat:ANK 2	3	0.312826	0.271504	NFKB1, NFKB2, MPHOSPH8	85	232	19113	2.90766	1	0.997975	98.737
SP_PIR_KEYWORDS	ank repeat	3	0.312826	0.282061	NFKB1, NFKB2, MPHOSPH8	85	240	19235	2.82868	1	0.851234	98.3371
INTERPRO	IPR002110:Ankyrin	3	0.312826	0.301327	NFKB1, NFKB2, MPHOSPH8	78	238	16659	2.69215	1	0.999953	99.0516
SMART	SM00248:ANK	3	0.312826	0.433977	NFKB1, NFKB2, MPHOSPH8	57	238	9079	2.00774	1	0.99978	99.7412
Annotation Cluster 56	Enrichment Score: 0.5622016293930856
Category	Term	Count	%	PValue	Genes	List Total	Pop Hits	Pop Total	Fold Enrichment	Bonferroni	Benjamini	FDR
UP_SEQ_FEATURE	domain:Ig-like V-type	3	0.312826	0.103342	CD86, CADM1, PILRB	85	124	19113	5.44013	1	0.988987	77.8069
INTERPRO	IPR013783:Immunoglobulin-like fold	6	0.625652	0.112569	CD86, CADM1, NFKB1, NFKB2, PILRB, NFATC1	78	553	16659	2.31729	1	0.976055	78.8056
INTERPRO	IPR013106:Immunoglobulin V-set	3	0.312826	0.320086	CD86, CADM1, PILRB	78	249	16659	2.57322	1	0.999935	99.3341
SP_PIR_KEYWORDS	Immunoglobulin domain	3	0.312826	0.612051	CD86, CADM1, PILRB	85	470	19235	1.44443	1	0.977348	99.9992
INTERPRO	IPR007110:Immunoglobulin-like	3	0.312826	0.678021	CD86, CADM1, PILRB	78	501	16659	1.2789	1	1	100
Annotation Cluster 57	Enrichment Score: 0.539249328536333
Category	Term	Count	%	PValue	Genes	List Total	Pop Hits	Pop Total	Fold Enrichment	Bonferroni	Benjamini	FDR
UP_SEQ_FEATURE	lipid moiety-binding region:S-palmitoyl cysteine	3	0.312826	0.18906	WNT5A, LCK, SNAP25	85	181	19113	3.72694	1	0.996183	94.4539
SP_PIR_KEYWORDS	palmitate	3	0.312826	0.238364	WNT5A, LCK, SNAP25	85	213	19235	3.18724	1	0.832925	96.5479
SP_PIR_KEYWORDS	lipoprotein	4	0.417101	0.535073	WNT5A, FGR, LCK, SNAP25	85	642	19235	1.40993	1	0.967842	99.9923
Annotation Cluster 58	Enrichment Score: 0.4768529538442245
Category	Term	Count	%	PValue	Genes	List Total	Pop Hits	Pop Total	Fold Enrichment	Bonferroni	Benjamini	FDR
GOTERM_BP_FAT	GO:0007010~cytoskeleton organization	5	0.521376	0.243329	BBS1, TUBGCP4, ROCK2, BCL2, NF1	79	436	13528	1.96377	1	0.714725	99.0265
GOTERM_BP_FAT	GO:0030036~actin cytoskeleton organization	3	0.312826	0.375462	ROCK2, BCL2, NF1	79	226	13528	2.2731	1	0.865883	99.9599
GOTERM_BP_FAT	GO:0030029~actin filament-based process	3	0.312826	0.406144	ROCK2, BCL2, NF1	79	241	13528	2.13162	1	0.891143	99.9826
Annotation Cluster 59	Enrichment Score: 0.36348100538652356
Category	Term	Count	%	PValue	Genes	List Total	Pop Hits	Pop Total	Fold Enrichment	Bonferroni	Benjamini	FDR
GOTERM_BP_FAT	GO:0006461~protein complex assembly	5	0.521376	0.332512	TUBGCP4, TNFRSF1A, AASS, PILRB, TGFB1	79	505	13528	1.69545	1	0.824491	99.8788
GOTERM_BP_FAT	GO:0070271~protein complex biogenesis	5	0.521376	0.332512	TUBGCP4, TNFRSF1A, AASS, PILRB, TGFB1	79	505	13528	1.69545	1	0.824491	99.8788
GOTERM_BP_FAT	GO:0065003~macromolecular complex assembly	5	0.521376	0.538251	TUBGCP4, TNFRSF1A, AASS, PILRB, TGFB1	79	665	13528	1.28752	1	0.958418	99.9997
GOTERM_BP_FAT	GO:0043933~macromolecular complex subunit organization	5	0.521376	0.590849	TUBGCP4, TNFRSF1A, AASS, PILRB, TGFB1	79	710	13528	1.20592	1	0.97343	100
Annotation Cluster 60	Enrichment Score: 0.3372317138334762
Category	Term	Count	%	PValue	Genes	List Total	Pop Hits	Pop Total	Fold Enrichment	Bonferroni	Benjamini	FDR
UP_SEQ_FEATURE	nucleotide phosphate-binding region:ATP	7	0.729927	0.247768	FGR, ROCK2, LCK, DYNC2H1, JAK2, SMARCA2, KIF13B	85	962	19113	1.63619	1	0.998031	98.0341
INTERPRO	IPR017441:Protein kinase, ATP binding site	4	0.417101	0.351616	FGR, ROCK2, LCK, JAK2	78	455	16659	1.8776	1	0.999947	99.6406
GOTERM_MF_FAT	GO:0032559~adenyl ribonucleotide binding	10	1.04275	0.366446	NME5, FGR, ROCK2, PRKAR1B, LCK, DYNC2H1, JAK2, RUNX1, SMARCA2, KIF13B	68	1497	12983	1.27539	1	0.953416	99.6937
INTERPRO	IPR000719:Protein kinase, core	4	0.417101	0.378196	FGR, ROCK2, LCK, JAK2	78	476	16659	1.79476	1	0.99995	99.7914
UP_SEQ_FEATURE	binding site:ATP	4	0.417101	0.427234	FGR, ROCK2, LCK, JAK2	85	542	19113	1.65947	1	0.999968	99.9543
GOTERM_MF_FAT	GO:0030554~adenyl nucleotide binding	10	1.04275	0.427848	NME5, FGR, ROCK2, PRKAR1B, LCK, DYNC2H1, JAK2, RUNX1, SMARCA2, KIF13B	68	1577	12983	1.21069	1	0.970717	99.9159
GOTERM_MF_FAT	GO:0001883~purine nucleoside binding	10	1.04275	0.446324	NME5, FGR, ROCK2, PRKAR1B, LCK, DYNC2H1, JAK2, RUNX1, SMARCA2, KIF13B	68	1601	12983	1.19255	1	0.973524	99.9446
GOTERM_MF_FAT	GO:0001882~nucleoside binding	10	1.04275	0.45478	NME5, FGR, ROCK2, PRKAR1B, LCK, DYNC2H1, JAK2, RUNX1, SMARCA2, KIF13B	68	1612	12983	1.18441	1	0.973286	99.9544
SP_PIR_KEYWORDS	nucleotide-binding	9	0.938478	0.457691	CRY2, FGR, ROCK2, PRKAR1B, LCK, DYNC2H1, JAK2, SMARCA2, KIF13B	85	1686	19235	1.20798	1	0.963541	99.9482
GOTERM_MF_FAT	GO:0000166~nucleotide binding	13	1.35558	0.496926	FGR, ROCK2, SIRT3, NME5, CRY2, PRKAR1B, LCK, DYNC2H1, CIRBP, JAK2, RUNX1, SMARCA2, KIF13B	68	2245	12983	1.10559	1	0.98154	99.9836
GOTERM_MF_FAT	GO:0005524~ATP binding	9	0.938478	0.498834	NME5, FGR, ROCK2, LCK, DYNC2H1, JAK2, RUNX1, SMARCA2, KIF13B	68	1477	12983	1.1634	1	0.979931	99.9843
SP_PIR_KEYWORDS	atp-binding	7	0.729927	0.525108	FGR, ROCK2, LCK, DYNC2H1, JAK2, SMARCA2, KIF13B	85	1326	19235	1.19461	1	0.972833	99.99
SP_PIR_KEYWORDS	kinase	4	0.417101	0.582402	FGR, ROCK2, LCK, JAK2	85	688	19235	1.31566	1	0.976166	99.998
GOTERM_MF_FAT	GO:0032555~purine ribonucleotide binding	10	1.04275	0.619616	NME5, FGR, ROCK2, PRKAR1B, LCK, DYNC2H1, JAK2, RUNX1, SMARCA2, KIF13B	68	1836	12983	1.0399	1	0.995149	99.9995
GOTERM_MF_FAT	GO:0032553~ribonucleotide binding	10	1.04275	0.619616	NME5, FGR, ROCK2, PRKAR1B, LCK, DYNC2H1, JAK2, RUNX1, SMARCA2, KIF13B	68	1836	12983	1.0399	1	0.995149	99.9995
GOTERM_MF_FAT	GO:0017076~purine nucleotide binding	10	1.04275	0.673762	NME5, FGR, ROCK2, PRKAR1B, LCK, DYNC2H1, JAK2, RUNX1, SMARCA2, KIF13B	68	1918	12983	0.995446	1	0.997188	99.9999
Annotation Cluster 61	Enrichment Score: 0.2892060148055833
Category	Term	Count	%	PValue	Genes	List Total	Pop Hits	Pop Total	Fold Enrichment	Bonferroni	Benjamini	FDR
GOTERM_BP_FAT	GO:0016477~cell migration	3	0.312826	0.474792	TNFSF13, ZEB2, TGFB1	79	276	13528	1.86131	1	0.932936	99.9977
GOTERM_BP_FAT	GO:0006928~cell motion	4	0.417101	0.519529	TNFSF13, ZEB2, JAK2, TGFB1	79	475	13528	1.44203	1	0.952241	99.9995
GOTERM_BP_FAT	GO:0051674~localization of cell	3	0.312826	0.531535	TNFSF13, ZEB2, TGFB1	79	307	13528	1.67336	1	0.956627	99.9997
GOTERM_BP_FAT	GO:0048870~cell motility	3	0.312826	0.531535	TNFSF13, ZEB2, TGFB1	79	307	13528	1.67336	1	0.956627	99.9997
Annotation Cluster 62	Enrichment Score: 0.25520123032316355
Category	Term	Count	%	PValue	Genes	List Total	Pop Hits	Pop Total	Fold Enrichment	Bonferroni	Benjamini	FDR
GOTERM_CC_FAT	GO:0005789~endoplasmic reticulum membrane	3	0.312826	0.376267	BCL2, PIGV, LRMP	63	269	12782	2.2627	1	0.93661	99.7124
GOTERM_CC_FAT	GO:0042175~nuclear envelope-endoplasmic reticulum network	3	0.312826	0.40217	BCL2, PIGV, LRMP	63	284	12782	2.14319	1	0.935984	99.83
GOTERM_CC_FAT	GO:0044432~endoplasmic reticulum part	3	0.312826	0.504949	BCL2, PIGV, LRMP	63	347	12782	1.75408	1	0.946161	99.9836
GOTERM_CC_FAT	GO:0012505~endomembrane system	5	0.521376	0.530627	BCL2, PIGV, LRMP, LFNG, CBX5	63	782	12782	1.29724	1	0.947484	99.9915
UP_SEQ_FEATURE	topological domain:Lumenal	3	0.312826	0.584337	PIGV, LRMP, LFNG	85	444	19113	1.51932	1	0.999999	99.9995
SP_PIR_KEYWORDS	endoplasmic reticulum	4	0.417101	0.606847	BCL2, PIGV, LRMP, PPP1R15A	85	713	19235	1.26953	1	0.978011	99.999
GOTERM_CC_FAT	GO:0005783~endoplasmic reticulum	5	0.521376	0.6944	LAMB2, BCL2, PIGV, LRMP, PPP1R15A	63	960	12782	1.05671	1	0.988129	100
GOTERM_CC_FAT	GO:0031090~organelle membrane	4	0.417101	0.910112	BCL2, PIGV, LRMP, LFNG	63	1096	12782	0.74047	1	0.999679	100
Annotation Cluster 63	Enrichment Score: 0.2343432978989754
Category	Term	Count	%	PValue	Genes	List Total	Pop Hits	Pop Total	Fold Enrichment	Bonferroni	Benjamini	FDR
SP_PIR_KEYWORDS	mitochondrion	5	0.521376	0.495092	BCL2, ECHDC2, AASS, SIRT3, STARD13	85	832	19235	1.35994	1	0.969585	99.9786
UP_SEQ_FEATURE	transit peptide:Mitochondrion	3	0.312826	0.612033	ECHDC2, AASS, SIRT3	85	467	19113	1.44449	1	1	99.9998
GOTERM_CC_FAT	GO:0005739~mitochondrion	6	0.625652	0.61585	TXNIP, BCL2, ECHDC2, AASS, SIRT3, STARD13	63	1087	12782	1.1199	1	0.974039	99.9993
SP_PIR_KEYWORDS	transit peptide	3	0.312826	0.619	ECHDC2, AASS, SIRT3	85	476	19235	1.42622	1	0.977125	99.9993
Annotation Cluster 64	Enrichment Score: 0.09064282803969886
Category	Term	Count	%	PValue	Genes	List Total	Pop Hits	Pop Total	Fold Enrichment	Bonferroni	Benjamini	FDR
SP_PIR_KEYWORDS	receptor	7	0.729927	0.699366	TNFRSF1A, CD86, CRY2, CX3CR1, CXCR6, FZD1, PILRB	85	1583	19235	1.00067	1	0.988	100
GOTERM_BP_FAT	GO:0007186~G-protein coupled receptor protein signaling pathway	6	0.625652	0.786356	CX3CR1, CXCR6, FZD1, JAK2, ARHGEF12, IL2	79	1123	13528	0.914909	1	0.99783	100
SP_PIR_KEYWORDS	g-protein coupled receptor	3	0.312826	0.876768	CX3CR1, CXCR6, FZD1	85	816	19235	0.831964	1	0.998192	100
SP_PIR_KEYWORDS	transducer	3	0.312826	0.899953	CX3CR1, CXCR6, FZD1	85	874	19235	0.776753	1	0.998921	100
Annotation Cluster 65	Enrichment Score: 0.08011534764922988
Category	Term	Count	%	PValue	Genes	List Total	Pop Hits	Pop Total	Fold Enrichment	Bonferroni	Benjamini	FDR
SP_PIR_KEYWORDS	zinc-finger	8	0.834202	0.632306	DEAF1, ROCK2, ZNF862, NBR1, ZC3H12A, ZNF395, ZEB2, ZFP2	85	1718	19235	1.05376	1	0.976646	99.9996
INTERPRO	IPR007087:Zinc finger, C2H2-type	3	0.312826	0.883225	ZNF395, ZEB2, ZFP2	78	784	16659	0.817259	1	1	100
INTERPRO	IPR015880:Zinc finger, C2H2-like	3	0.312826	0.888867	ZNF395, ZEB2, ZFP2	78	797	16659	0.803928	1	1	100
SMART	SM00355:ZnF_C2H2	3	0.312826	0.96317	ZNF395, ZEB2, ZFP2	57	797	9079	0.599551	1	1	100
Annotation Cluster 66	Enrichment Score: 0.05696531487690295
Category	Term	Count	%	PValue	Genes	List Total	Pop Hits	Pop Total	Fold Enrichment	Bonferroni	Benjamini	FDR
SP_PIR_KEYWORDS	zinc-finger	8	0.834202	0.632306	DEAF1, ROCK2, ZNF862, NBR1, ZC3H12A, ZNF395, ZEB2, ZFP2	85	1718	19235	1.05376	1	0.976646	99.9996
SP_PIR_KEYWORDS	zinc	9	0.938478	0.753812	DEAF1, ROCK2, ZNF862, NBR1, ZC3H12A, ZNF395, ZEB2, ZFP2, SIRT3	85	2189	19235	0.930401	1	0.991571	100
SP_PIR_KEYWORDS	metal-binding	11	1.14703	0.855091	DEAF1, ROCK2, ZNF862, NBR1, CYBRD1, ZC3H12A, CTDSP1, ZNF395, ZEB2, ZFP2, SIRT3	85	2972	19235	0.837562	1	0.997819	100
GOTERM_MF_FAT	GO:0008270~zinc ion binding	9	0.938478	0.928101	DEAF1, ROCK2, ZNF862, NBR1, ZC3H12A, ZNF395, ZEB2, ZFP2, SIRT3	68	2311	12983	0.743547	1	0.999997	100
GOTERM_MF_FAT	GO:0046914~transition metal ion binding	10	1.04275	0.966232	DEAF1, ROCK2, ZNF862, NBR1, CYBRD1, ZC3H12A, ZNF395, ZEB2, ZFP2, SIRT3	68	2785	12983	0.685553	1	1	100
GOTERM_MF_FAT	GO:0046872~metal ion binding	15	1.56413	0.983612	DEAF1, LTBP3, ROCK2, STAT5B, ZEB2, ZFP2, SIRT3, NBR1, ZNF862, SLC24A1, CYBRD1, TPT1, ZC3H12A, ZNF395, RUNX1	68	4140	12983	0.691763	1	1	100
GOTERM_MF_FAT	GO:0043169~cation binding	15	1.56413	0.985582	DEAF1, LTBP3, ROCK2, STAT5B, ZEB2, ZFP2, SIRT3, NBR1, ZNF862, SLC24A1, CYBRD1, TPT1, ZC3H12A, ZNF395, RUNX1	68	4179	12983	0.685307	1	1	100
GOTERM_MF_FAT	GO:0043167~ion binding	15	1.56413	0.988284	DEAF1, LTBP3, ROCK2, STAT5B, ZEB2, ZFP2, SIRT3, NBR1, ZNF862, SLC24A1, CYBRD1, TPT1, ZC3H12A, ZNF395, RUNX1	68	4241	12983	0.675288	1	1	100
