# Supplementary material for: Integrative analysis of survival-associated gene sets in breast cancer
Source: BMC Med Genomics. 2015 Mar 12;8:11. doi: 10.1186/s12920-015-0086-0 (PMC4359519; doi:10.1186/s12920-015-0086-0)
Supplement: Additional file 4: — List of the genes in the core gene set. [file 12920_2015_86_MOESM4_ESM.xlsx]

## Sheet: S4_core_genes.txt
Core Gene Set Genes
CDK1
TOP2A
CCNA2
KIF11
NUSAP1
RRM2
MAD2L1
CCNB2
PRC1
AURKA
CDC20
BUB1
RFC4
CCNB1
DLGAP5
UBE2C
KIF2C
CENPA
MCM2
TRIP13
EZH2
MCM4
MKI67
CDC6
BIRC5
ZWINT
H2AFX
CDKN3
BUB1B
KIAA0101
TYMS
TPX2
TTK
SMC2
RAD51AP1
TK1
LMNB1
HMMR
MELK
RACGAP1
MCM5
NEK2
MLF1IP
HMGB2
KIF20A
PTTG1
MCM3
PBK
CKS2
CEP55
PLK1
KPNA2
PCNA
GINS1
CDC45
CENPF
CDCA8
ASPM
NCAPH
NCAPG
DHFR
MCM7
E2F8
FEN1
FOXM1
OIP5
AURKB
NDC80
