# Supplementary material for: Integrative analysis of survival-associated gene sets in breast cancer
Source: BMC Med Genomics. 2015 Mar 12;8:11. doi: 10.1186/s12920-015-0086-0 (PMC4359519; doi:10.1186/s12920-015-0086-0)
Supplement: Additional file 5: — DAVID Functional Annotation Clustering analysis of the genes of the core gene set. [file 12920_2015_86_MOESM5_ESM.xlsx]

## Sheet: hl_neg_mod4_DAVID_cluster_summa
Core Gene Set Genes Functional Clustering
Annotation Cluster 1	Enrichment Score: 40.01007114159182
Category	Term	Count	%	PValue	Genes	List Total	Pop Hits	Pop Total	Fold Enrichment	Bonferroni	Benjamini	FDR
SP_PIR_KEYWORDS	cell cycle	41	4.60157	6.28522e-48	PRC1, NEK2, E2F8, AURKA, CEP55, AURKB, PTTG1, KIF2C, CDCA8, CDC45, NCAPH, MCM7, NCAPG, OIP5, BUB1, H2AFX, CCNA2, ASPM, CDK1, CDC6, KIF11, MKI67, DLGAP5, CENPF, NUSAP1, CDC20, BIRC5, NDC80, MCM2, RACGAP1, CDKN3, MCM3, UBE2C, SMC2, CCNB1, MAD2L1, CCNB2, PLK1, ZWINT, CKS2, BUB1B	68	461	19235	25.1574	6.97659e-46	6.97659e-46	7.11304e-45
GOTERM_BP_FAT	GO:0000279~M phase	39	4.3771	1.80531e-45	PRC1, NEK2, TTK, AURKA, CEP55, AURKB, PTTG1, KIF2C, CDCA8, NCAPH, NCAPG, OIP5, BUB1, H2AFX, CCNA2, ASPM, TRIP13, CDK1, CDC6, KIF11, MKI67, DLGAP5, TPX2, CENPF, NUSAP1, CDC20, BIRC5, NDC80, PBK, UBE2C, SMC2, CCNB1, MAD2L1, CCNB2, PLK1, ZWINT, CKS2, BUB1B, KPNA2	65	329	13528	24.6711	8.99047e-43	8.99047e-43	2.59826e-42
GOTERM_BP_FAT	GO:0007049~cell cycle	48	5.38721	6.33579e-45	PRC1, NEK2, FOXM1, E2F8, TTK, AURKA, PTTG1, CEP55, AURKB, KIF2C, NCAPH, CDCA8, CDC45, MCM7, OIP5, NCAPG, CENPA, BUB1, H2AFX, CCNA2, ASPM, TRIP13, CDK1, CDC6, KIF11, MKI67, DLGAP5, TPX2, CENPF, NUSAP1, CDC20, BIRC5, NDC80, MCM2, PBK, RACGAP1, CDKN3, MCM3, UBE2C, SMC2, CCNB1, MAD2L1, CCNB2, PLK1, ZWINT, CKS2, BUB1B, KPNA2	65	776	13528	12.8736	3.15523e-42	1.57761e-42	9.11867e-42
GOTERM_BP_FAT	GO:0022403~cell cycle phase	40	4.48934	2.90337e-43	PRC1, NEK2, TTK, AURKA, CEP55, AURKB, PTTG1, KIF2C, CDCA8, NCAPH, NCAPG, OIP5, BUB1, H2AFX, CCNA2, ASPM, TRIP13, CDK1, CDC6, KIF11, MKI67, DLGAP5, TPX2, CENPF, NUSAP1, CDC20, BIRC5, NDC80, PBK, CDKN3, UBE2C, SMC2, CCNB1, MAD2L1, CCNB2, PLK1, ZWINT, CKS2, BUB1B, KPNA2	65	414	13528	20.1085	1.44588e-40	4.8196e-41	4.17862e-40
GOTERM_BP_FAT	GO:0022402~cell cycle process	42	4.7138	4.01948e-41	PRC1, NEK2, TTK, AURKA, PTTG1, CEP55, AURKB, KIF2C, CDCA8, NCAPH, NCAPG, CENPA, OIP5, BUB1, H2AFX, CCNA2, ASPM, TRIP13, CDK1, CDC6, KIF11, MKI67, DLGAP5, TPX2, CENPF, NUSAP1, CDC20, BIRC5, NDC80, PBK, RACGAP1, CDKN3, UBE2C, SMC2, CCNB1, MAD2L1, CCNB2, PLK1, ZWINT, CKS2, BUB1B, KPNA2	65	565	13528	15.4711	2.0017e-38	5.00425e-39	5.78495e-38
SP_PIR_KEYWORDS	cell division	32	3.59147	2.30406e-40	PRC1, NEK2, CEP55, AURKB, PTTG1, KIF2C, CDCA8, NCAPH, NCAPG, OIP5, BUB1, CCNA2, ASPM, CDC6, CDK1, KIF11, CENPF, NUSAP1, BIRC5, NDC80, CDC20, RACGAP1, UBE2C, SMC2, MCM5, CCNB1, CCNB2, MAD2L1, PLK1, ZWINT, CKS2, BUB1B	68	264	19235	34.287	2.55751e-38	1.27875e-38	2.60753e-37
GOTERM_BP_FAT	GO:0000278~mitotic cell cycle	37	4.15264	5.375e-40	PRC1, NEK2, TTK, AURKA, CEP55, AURKB, PTTG1, KIF2C, CDCA8, NCAPH, CENPA, NCAPG, OIP5, BUB1, CCNA2, ASPM, CDC6, CDK1, KIF11, DLGAP5, TPX2, CENPF, NUSAP1, BIRC5, NDC80, CDC20, PBK, CDKN3, UBE2C, SMC2, CCNB1, MAD2L1, CCNB2, PLK1, ZWINT, BUB1B, KPNA2	65	370	13528	20.8123	2.67675e-37	5.3535e-38	7.73586e-37
GOTERM_BP_FAT	GO:0000280~nuclear division	32	3.59147	4.42173e-39	NEK2, AURKA, CEP55, AURKB, PTTG1, KIF2C, CDCA8, NCAPH, NCAPG, OIP5, BUB1, CCNA2, ASPM, CDC6, CDK1, KIF11, DLGAP5, TPX2, CENPF, NUSAP1, BIRC5, NDC80, CDC20, PBK, UBE2C, SMC2, CCNB1, MAD2L1, CCNB2, PLK1, ZWINT, BUB1B	65	220	13528	30.2724	2.20202e-36	3.67003e-37	6.36388e-36
GOTERM_BP_FAT	GO:0007067~mitosis	32	3.59147	4.42173e-39	NEK2, AURKA, CEP55, AURKB, PTTG1, KIF2C, CDCA8, NCAPH, NCAPG, OIP5, BUB1, CCNA2, ASPM, CDC6, CDK1, KIF11, DLGAP5, TPX2, CENPF, NUSAP1, BIRC5, NDC80, CDC20, PBK, UBE2C, SMC2, CCNB1, MAD2L1, CCNB2, PLK1, ZWINT, BUB1B	65	220	13528	30.2724	2.20202e-36	3.67003e-37	6.36388e-36
GOTERM_BP_FAT	GO:0000087~M phase of mitotic cell cycle	32	3.59147	7.97868e-39	NEK2, AURKA, CEP55, AURKB, PTTG1, KIF2C, CDCA8, NCAPH, NCAPG, OIP5, BUB1, CCNA2, ASPM, CDC6, CDK1, KIF11, DLGAP5, TPX2, CENPF, NUSAP1, BIRC5, NDC80, CDC20, PBK, UBE2C, SMC2, CCNB1, MAD2L1, CCNB2, PLK1, ZWINT, BUB1B	65	224	13528	29.7319	3.97338e-36	5.67626e-37	1.14832e-35
GOTERM_BP_FAT	GO:0048285~organelle fission	32	3.59147	1.6421e-38	NEK2, AURKA, CEP55, AURKB, PTTG1, KIF2C, CDCA8, NCAPH, NCAPG, OIP5, BUB1, CCNA2, ASPM, CDC6, CDK1, KIF11, DLGAP5, TPX2, CENPF, NUSAP1, BIRC5, NDC80, CDC20, PBK, UBE2C, SMC2, CCNB1, MAD2L1, CCNB2, PLK1, ZWINT, BUB1B	65	229	13528	29.0827	8.17768e-36	1.02221e-36	2.36336e-35
SP_PIR_KEYWORDS	mitosis	28	3.14254	1.0441e-37	NEK2, CEP55, AURKB, PTTG1, KIF2C, CDCA8, NCAPH, NCAPG, OIP5, BUB1, CCNA2, ASPM, CDC6, CDK1, KIF11, CENPF, NUSAP1, BIRC5, NDC80, CDC20, UBE2C, SMC2, CCNB1, CCNB2, MAD2L1, PLK1, ZWINT, BUB1B	68	183	19235	43.2803	1.15895e-35	3.86318e-36	1.18162e-34
GOTERM_BP_FAT	GO:0051301~cell division	31	3.47924	2.66194e-33	PRC1, NEK2, CEP55, AURKB, PTTG1, CDCA8, NCAPH, NCAPG, OIP5, BUB1, CCNA2, ASPM, CDC6, CDK1, KIF11, CENPF, NUSAP1, BIRC5, NDC80, CDC20, RACGAP1, UBE2C, SMC2, MCM5, CCNB1, CCNB2, MAD2L1, PLK1, ZWINT, CKS2, BUB1B	65	295	13528	21.8706	1.32564e-30	1.47294e-31	3.83114e-30
Annotation Cluster 2	Enrichment Score: 17.000932217362585
Category	Term	Count	%	PValue	Genes	List Total	Pop Hits	Pop Total	Fold Enrichment	Bonferroni	Benjamini	FDR
GOTERM_CC_FAT	GO:0005819~spindle	21	2.3569	1.20583e-24	CDC6, CDK1, KIF11, PRC1, NEK2, DLGAP5, TPX2, CENPF, NUSAP1, TTK, AURKA, CDC20, BIRC5, AURKB, RACGAP1, CDCA8, MAD2L1, PLK1, BUB1, BUB1B, ASPM	61	147	12782	29.9344	1.39876e-22	1.39876e-22	1.37571e-21
GOTERM_CC_FAT	GO:0015630~microtubule cytoskeleton	29	3.25477	7.3702e-23	PRC1, NEK2, TTK, AURKA, AURKB, CEP55, KIF2C, CDC45, CDCA8, BUB1, TOP2A, ASPM, CDC6, CDK1, KIF11, DLGAP5, TPX2, CENPF, NUSAP1, BIRC5, CDC20, MCM3, RACGAP1, CCNB1, CCNB2, MAD2L1, PLK1, BUB1B, KIF20A	61	549	12782	11.0686	8.54943e-21	4.27471e-21	8.40853e-20
GOTERM_CC_FAT	GO:0043228~non-membrane-bounded organelle	46	5.16274	9.61345e-20	HMGB2, PRC1, LMNB1, NEK2, TTK, AURKA, CEP55, AURKB, KIF2C, CDCA8, CDC45, NCAPH, MCM7, NCAPG, CENPA, OIP5, BUB1, H2AFX, TOP2A, ASPM, CDK1, CDC6, KIF11, MKI67, DLGAP5, TPX2, CENPF, NUSAP1, CDC20, BIRC5, NDC80, MCM2, RACGAP1, MCM3, MCM4, MLF1IP, SMC2, CCNB1, MAD2L1, RFC4, CCNB2, PLK1, ZWINT, PCNA, BUB1B, KIF20A	61	2596	12782	3.71298	1.11516e-17	2.7879e-18	1.09678e-16
GOTERM_CC_FAT	GO:0043232~intracellular non-membrane-bounded organelle	46	5.16274	9.61345e-20	HMGB2, PRC1, LMNB1, NEK2, TTK, AURKA, CEP55, AURKB, KIF2C, CDCA8, CDC45, NCAPH, MCM7, NCAPG, CENPA, OIP5, BUB1, H2AFX, TOP2A, ASPM, CDK1, CDC6, KIF11, MKI67, DLGAP5, TPX2, CENPF, NUSAP1, CDC20, BIRC5, NDC80, MCM2, RACGAP1, MCM3, MCM4, MLF1IP, SMC2, CCNB1, MAD2L1, RFC4, CCNB2, PLK1, ZWINT, PCNA, BUB1B, KIF20A	61	2596	12782	3.71298	1.11516e-17	2.7879e-18	1.09678e-16
GOTERM_CC_FAT	GO:0044430~cytoskeletal part	29	3.25477	1.67943e-16	PRC1, LMNB1, NEK2, TTK, AURKA, AURKB, CEP55, KIF2C, CDC45, CDCA8, BUB1, TOP2A, ASPM, CDC6, CDK1, KIF11, DLGAP5, TPX2, CENPF, NUSAP1, BIRC5, CDC20, MCM3, RACGAP1, CCNB1, MAD2L1, PLK1, BUB1B, KIF20A	61	952	12782	6.38308	2.57572e-14	3.66374e-15	2.55351e-13
GOTERM_CC_FAT	GO:0005856~cytoskeleton	30	3.367	2.90964e-13	PRC1, LMNB1, NEK2, TTK, AURKA, AURKB, CEP55, KIF2C, CDC45, CDCA8, BUB1, TOP2A, ASPM, CDC6, CDK1, KIF11, DLGAP5, TPX2, CENPF, NUSAP1, BIRC5, CDC20, RACGAP1, MCM3, CCNB1, CCNB2, MAD2L1, PLK1, BUB1B, KIF20A	61	1381	12782	4.55194	3.37548e-11	3.37552e-12	3.3199e-10
SP_PIR_KEYWORDS	cytoskeleton	14	1.57127	2.45443e-07	PRC1, DLGAP5, TPX2, NUSAP1, CENPF, AURKA, BIRC5, CEP55, AURKB, RACGAP1, CCNB1, KIF2C, CDCA8, BUB1B	68	636	19235	6.22665	2.72438e-05	1.70276e-06	0.00027777
Annotation Cluster 3	Enrichment Score: 12.748378861465028
Category	Term	Count	%	PValue	Genes	List Total	Pop Hits	Pop Total	Fold Enrichment	Bonferroni	Benjamini	FDR
GOTERM_CC_FAT	GO:0005694~chromosome	26	2.91807	6.50123e-21	HMGB2, NEK2, AURKB, KIF2C, NCAPH, CDCA8, MCM7, OIP5, CENPA, NCAPG, BUB1, H2AFX, TOP2A, MKI67, CENPF, BIRC5, NDC80, MCM2, MCM3, SMC2, MLF1IP, RFC4, MAD2L1, ZWINT, PCNA, BUB1B	61	460	12782	11.8436	7.54143e-19	2.51381e-19	7.41714e-18
GOTERM_CC_FAT	GO:0044427~chromosomal part	23	2.58137	9.44695e-19	MKI67, CENPF, NDC80, BIRC5, MCM2, AURKB, MCM3, SMC2, MLF1IP, KIF2C, NCAPH, CDCA8, RFC4, MAD2L1, MCM7, OIP5, CENPA, NCAPG, ZWINT, PCNA, BUB1, BUB1B, H2AFX	61	386	12782	12.4856	1.09585e-16	2.19169e-17	1.07779e-15
GOTERM_CC_FAT	GO:0000793~condensed chromosome	16	1.79574	1.76264e-17	HMGB2, MKI67, NEK2, CENPF, NDC80, AURKB, MLF1IP, SMC2, KIF2C, NCAPH, MAD2L1, NCAPG, CENPA, ZWINT, BUB1, BUB1B	61	129	12782	25.9896	2.04466e-15	3.40777e-16	2.01096e-14
GOTERM_CC_FAT	GO:0000775~chromosome, centromeric region	14	1.57127	1.24441e-14	MKI67, CENPF, NDC80, BIRC5, AURKB, MLF1IP, KIF2C, CDCA8, MAD2L1, CENPA, OIP5, ZWINT, BUB1, BUB1B	61	124	12782	23.6579	1.4424e-12	1.803e-13	1.41887e-11
SP_PIR_KEYWORDS	kinetochore	11	1.23457	1.4426e-14	KIF2C, MAD2L1, NEK2, PLK1, CENPA, ZWINT, BUB1, BUB1B, CENPF, NDC80, MLF1IP	68	63	19235	49.3896	1.60205e-12	2.67009e-13	1.63314e-11
GOTERM_CC_FAT	GO:0000779~condensed chromosome, centromeric region	10	1.12233	1.78045e-11	KIF2C, MAD2L1, CENPA, ZWINT, BUB1, BUB1B, CENPF, NDC80, AURKB, MLF1IP	61	66	12782	31.7486	2.06531e-09	1.72109e-10	2.03128e-08
GOTERM_CC_FAT	GO:0000777~condensed chromosome kinetochore	9	1.0101	2.32006e-10	KIF2C, MAD2L1, CENPA, ZWINT, BUB1, BUB1B, CENPF, NDC80, MLF1IP	61	58	12782	32.515	2.69127e-08	1.5831e-09	2.64692e-07
GOTERM_CC_FAT	GO:0000776~kinetochore	9	1.0101	2.37716e-09	KIF2C, MAD2L1, CENPA, ZWINT, BUB1, BUB1B, CENPF, NDC80, MLF1IP	61	77	12782	24.4918	2.7575e-07	1.45132e-08	2.71206e-06
UP_SEQ_FEATURE	short sequence motif:Nuclear localization signal	7	0.785634	0.000963702	KIF2C, LMNB1, BUB1, BUB1B, CENPF, KPNA2, MLF1IP	68	325	19113	6.05389	0.233645	0.0373022	1.26397
Annotation Cluster 4	Enrichment Score: 12.03680084066706
Category	Term	Count	%	PValue	Genes	List Total	Pop Hits	Pop Total	Fold Enrichment	Bonferroni	Benjamini	FDR
GOTERM_BP_FAT	GO:0051726~regulation of cell cycle	19	2.13244	8.0765e-15	CDC6, CDK1, NEK2, DLGAP5, CENPF, NUSAP1, TTK, BIRC5, UBE2C, CDKN3, CCNB1, CDC45, MAD2L1, ZWINT, CKS2, BUB1, BUB1B, H2AFX, CCNA2	65	331	13528	11.9466	4.0361e-12	3.10418e-13	1.16684e-11
GOTERM_BP_FAT	GO:0007346~regulation of mitotic cell cycle	14	1.57127	2.17283e-13	CDK1, CDC6, NEK2, DLGAP5, NUSAP1, TTK, CENPF, BIRC5, UBE2C, MAD2L1, ZWINT, BUB1, BUB1B, CCNA2	65	152	13528	19.1692	1.08201e-10	7.7286e-12	3.12705e-10
GOTERM_BP_FAT	GO:0000075~cell cycle checkpoint	12	1.3468	3.80574e-13	CDK1, CDC6, CDC45, MAD2L1, ZWINT, BUB1, BUB1B, CENPF, TTK, BIRC5, H2AFX, CCNA2	65	91	13528	27.4448	1.89531e-10	1.18456e-11	5.47751e-10
GOTERM_BP_FAT	GO:0007093~mitotic cell cycle checkpoint	8	0.897868	1.06686e-09	CDK1, MAD2L1, ZWINT, BUB1, BUB1B, CENPF, TTK, CCNA2	65	43	13528	38.7206	5.31298e-07	2.21374e-08	1.53546e-06
Annotation Cluster 5	Enrichment Score: 10.891039887886254
Category	Term	Count	%	PValue	Genes	List Total	Pop Hits	Pop Total	Fold Enrichment	Bonferroni	Benjamini	FDR
GOTERM_CC_FAT	GO:0031981~nuclear lumen	31	3.47924	1.30456e-13	HMGB2, LMNB1, NEK2, EZH2, E2F8, CDC45, CDCA8, MCM7, OIP5, H2AFX, CCNA2, TOP2A, CDC6, CDK1, MKI67, TPX2, CENPF, NUSAP1, BIRC5, CDC20, MCM2, MCM3, UBE2C, MCM4, MCM5, CCNB1, RFC4, PLK1, PCNA, KPNA2, KIF20A	61	1450	12782	4.47984	1.51323e-11	1.68132e-12	1.48825e-10
GOTERM_CC_FAT	GO:0005654~nucleoplasm	23	2.58137	2.51651e-11	CDC6, CDK1, HMGB2, EZH2, E2F8, CDC20, MCM2, UBE2C, MCM3, MCM4, MCM5, CCNB1, CDC45, RFC4, MCM7, OIP5, PLK1, PCNA, H2AFX, KPNA2, CCNA2, TOP2A, KIF20A	61	882	12782	5.46422	2.91915e-09	2.2455e-10	2.87104e-08
GOTERM_CC_FAT	GO:0070013~intracellular organelle lumen	31	3.47924	2.72684e-11	HMGB2, LMNB1, NEK2, EZH2, E2F8, CDC45, CDCA8, MCM7, OIP5, H2AFX, CCNA2, TOP2A, CDC6, CDK1, MKI67, TPX2, CENPF, NUSAP1, BIRC5, CDC20, MCM2, MCM3, UBE2C, MCM4, MCM5, CCNB1, RFC4, PLK1, PCNA, KPNA2, KIF20A	61	1779	12782	3.65136	3.16314e-09	2.25938e-10	3.11101e-08
GOTERM_CC_FAT	GO:0043233~organelle lumen	31	3.47924	4.87916e-11	HMGB2, LMNB1, NEK2, EZH2, E2F8, CDC45, CDCA8, MCM7, OIP5, H2AFX, CCNA2, TOP2A, CDC6, CDK1, MKI67, TPX2, CENPF, NUSAP1, BIRC5, CDC20, MCM2, MCM3, UBE2C, MCM4, MCM5, CCNB1, RFC4, PLK1, PCNA, KPNA2, KIF20A	61	1820	12782	3.5691	5.65983e-09	3.77322e-10	5.56655e-08
GOTERM_CC_FAT	GO:0031974~membrane-enclosed lumen	31	3.47924	8.02665e-11	HMGB2, LMNB1, NEK2, EZH2, E2F8, CDC45, CDCA8, MCM7, OIP5, H2AFX, CCNA2, TOP2A, CDC6, CDK1, MKI67, TPX2, CENPF, NUSAP1, BIRC5, CDC20, MCM2, MCM3, UBE2C, MCM4, MCM5, CCNB1, RFC4, PLK1, PCNA, KPNA2, KIF20A	61	1856	12782	3.49988	9.31091e-09	5.81932e-10	9.15746e-08
Annotation Cluster 6	Enrichment Score: 10.26473719542373
Category	Term	Count	%	PValue	Genes	List Total	Pop Hits	Pop Total	Fold Enrichment	Bonferroni	Benjamini	FDR
UP_SEQ_FEATURE	nucleotide phosphate-binding region:ATP	25	2.80584	6.45762e-15	NEK2, TTK, AURKA, AURKB, TK1, KIF2C, MCM7, BUB1, TOP2A, TRIP13, CDC6, CDK1, KIF11, MKI67, PBK, MCM2, MCM3, SMC2, MCM4, MCM5, RFC4, PLK1, BUB1B, MELK, KIF20A	68	962	19113	7.30441	1.77725e-12	1.77725e-12	8.49321e-12
SP_PIR_KEYWORDS	atp-binding	26	2.91807	7.34714e-13	NEK2, TTK, AURKA, AURKB, TK1, KIF2C, MCM7, BUB1, TOP2A, TRIP13, CDC6, CDK1, KIF11, MKI67, PBK, MCM2, MCM3, UBE2C, SMC2, MCM4, MCM5, RFC4, PLK1, BUB1B, MELK, KIF20A	68	1326	19235	5.54642	8.15568e-11	1.01946e-11	8.31524e-10
GOTERM_MF_FAT	GO:0005524~ATP binding	27	3.0303	1.0547e-11	NEK2, TTK, AURKA, AURKB, TK1, KIF2C, MCM7, BUB1, TOP2A, TRIP13, CDC6, CDK1, KIF11, MKI67, TPX2, PBK, MCM2, MCM3, UBE2C, SMC2, MCM4, MCM5, RFC4, PLK1, BUB1B, MELK, KIF20A	54	1477	12983	4.39506	1.84573e-09	1.84573e-09	1.29301e-08
GOTERM_MF_FAT	GO:0032559~adenyl ribonucleotide binding	27	3.0303	1.43491e-11	NEK2, TTK, AURKA, AURKB, TK1, KIF2C, MCM7, BUB1, TOP2A, TRIP13, CDC6, CDK1, KIF11, MKI67, TPX2, PBK, MCM2, MCM3, UBE2C, SMC2, MCM4, MCM5, RFC4, PLK1, BUB1B, MELK, KIF20A	54	1497	12983	4.33634	2.51109e-09	1.25554e-09	1.75913e-08
GOTERM_MF_FAT	GO:0030554~adenyl nucleotide binding	27	3.0303	4.69185e-11	NEK2, TTK, AURKA, AURKB, TK1, KIF2C, MCM7, BUB1, TOP2A, TRIP13, CDC6, CDK1, KIF11, MKI67, TPX2, PBK, MCM2, MCM3, UBE2C, SMC2, MCM4, MCM5, RFC4, PLK1, BUB1B, MELK, KIF20A	54	1577	12983	4.11636	8.21073e-09	2.73691e-09	5.75198e-08
GOTERM_MF_FAT	GO:0001883~purine nucleoside binding	27	3.0303	6.6024e-11	NEK2, TTK, AURKA, AURKB, TK1, KIF2C, MCM7, BUB1, TOP2A, TRIP13, CDC6, CDK1, KIF11, MKI67, TPX2, PBK, MCM2, MCM3, UBE2C, SMC2, MCM4, MCM5, RFC4, PLK1, BUB1B, MELK, KIF20A	54	1601	12983	4.05465	1.15542e-08	2.88855e-09	8.09423e-08
GOTERM_MF_FAT	GO:0001882~nucleoside binding	27	3.0303	7.7058e-11	NEK2, TTK, AURKA, AURKB, TK1, KIF2C, MCM7, BUB1, TOP2A, TRIP13, CDC6, CDK1, KIF11, MKI67, TPX2, PBK, MCM2, MCM3, UBE2C, SMC2, MCM4, MCM5, RFC4, PLK1, BUB1B, MELK, KIF20A	54	1612	12983	4.02699	1.34852e-08	2.69703e-09	9.44694e-08
SP_PIR_KEYWORDS	nucleotide-binding	26	2.91807	1.38645e-10	NEK2, TTK, AURKA, AURKB, TK1, KIF2C, MCM7, BUB1, TOP2A, TRIP13, CDC6, CDK1, KIF11, MKI67, PBK, MCM2, MCM3, UBE2C, SMC2, MCM4, MCM5, RFC4, PLK1, BUB1B, MELK, KIF20A	68	1686	19235	4.36213	1.53896e-08	1.70995e-09	1.56906e-07
GOTERM_MF_FAT	GO:0032555~purine ribonucleotide binding	27	3.0303	1.39526e-09	NEK2, TTK, AURKA, AURKB, TK1, KIF2C, MCM7, BUB1, TOP2A, TRIP13, CDC6, CDK1, KIF11, MKI67, TPX2, PBK, MCM2, MCM3, UBE2C, SMC2, MCM4, MCM5, RFC4, PLK1, BUB1B, MELK, KIF20A	54	1836	12983	3.53568	2.4417e-07	4.0695e-08	1.71052e-06
GOTERM_MF_FAT	GO:0032553~ribonucleotide binding	27	3.0303	1.39526e-09	NEK2, TTK, AURKA, AURKB, TK1, KIF2C, MCM7, BUB1, TOP2A, TRIP13, CDC6, CDK1, KIF11, MKI67, TPX2, PBK, MCM2, MCM3, UBE2C, SMC2, MCM4, MCM5, RFC4, PLK1, BUB1B, MELK, KIF20A	54	1836	12983	3.53568	2.4417e-07	4.0695e-08	1.71052e-06
GOTERM_MF_FAT	GO:0017076~purine nucleotide binding	27	3.0303	3.62263e-09	NEK2, TTK, AURKA, AURKB, TK1, KIF2C, MCM7, BUB1, TOP2A, TRIP13, CDC6, CDK1, KIF11, MKI67, TPX2, PBK, MCM2, MCM3, UBE2C, SMC2, MCM4, MCM5, RFC4, PLK1, BUB1B, MELK, KIF20A	54	1918	12983	3.38452	6.3396e-07	9.05657e-08	4.44117e-06
GOTERM_MF_FAT	GO:0000166~nucleotide binding	29	3.25477	3.97111e-09	NEK2, TTK, AURKA, AURKB, TK1, TYMS, KIF2C, MCM7, BUB1, TOP2A, TRIP13, CDC6, CDK1, KIF11, MKI67, TPX2, MCM2, PBK, MCM3, UBE2C, SMC2, MCM4, MCM5, DHFR, RFC4, PLK1, BUB1B, MELK, KIF20A	54	2245	12983	3.10572	6.94944e-07	8.68681e-08	4.86839e-06
Annotation Cluster 7	Enrichment Score: 10.003530133272742
Category	Term	Count	%	PValue	Genes	List Total	Pop Hits	Pop Total	Fold Enrichment	Bonferroni	Benjamini	FDR
GOTERM_BP_FAT	GO:0000226~microtubule cytoskeleton organization	13	1.45903	3.4836e-12	KIF11, PRC1, NEK2, NUSAP1, TTK, AURKA, NDC80, UBE2C, KIF2C, CENPA, ZWINT, CKS2, BUB1B	65	147	13528	18.4054	1.73481e-09	1.02047e-10	5.01362e-09
GOTERM_BP_FAT	GO:0007017~microtubule-based process	15	1.6835	9.3081e-12	KIF11, PRC1, NEK2, NUSAP1, TTK, AURKA, NDC80, UBE2C, KIF2C, CENPA, ZWINT, CKS2, BUB1B, KPNA2, KIF20A	65	253	13528	12.3393	4.63544e-09	2.31772e-10	1.33965e-08
GOTERM_BP_FAT	GO:0007051~spindle organization	9	1.0101	2.99806e-11	KIF11, PRC1, ZWINT, CKS2, BUB1B, TTK, NDC80, AURKA, UBE2C	65	45	13528	41.6246	1.49304e-08	7.10971e-10	4.31491e-08
GOTERM_BP_FAT	GO:0007010~cytoskeleton organization	14	1.57127	9.95747e-08	KIF11, PRC1, NEK2, NUSAP1, TTK, AURKA, NDC80, UBE2C, RACGAP1, KIF2C, CENPA, ZWINT, CKS2, BUB1B	65	436	13528	6.68285	4.9587e-05	1.65294e-06	0.000143311
Annotation Cluster 8	Enrichment Score: 8.565967628180871
Category	Term	Count	%	PValue	Genes	List Total	Pop Hits	Pop Total	Fold Enrichment	Bonferroni	Benjamini	FDR
GOTERM_BP_FAT	GO:0048015~phosphoinositide-mediated signaling	12	1.3468	2.60163e-13	TYMS, HMGB2, RFC4, ZWINT, CKS2, PCNA, BUB1B, NDC80, AURKA, UBE2C, TOP2A, FEN1	65	88	13528	28.3804	1.29542e-10	8.6362e-12	3.74378e-10
GOTERM_BP_FAT	GO:0007051~spindle organization	9	1.0101	2.99806e-11	KIF11, PRC1, ZWINT, CKS2, BUB1B, TTK, NDC80, AURKA, UBE2C	65	45	13528	41.6246	1.49304e-08	7.10971e-10	4.31491e-08
GOTERM_BP_FAT	GO:0019932~second-messenger-mediated signaling	12	1.3468	1.13804e-08	TYMS, HMGB2, RFC4, ZWINT, CKS2, PCNA, BUB1B, NDC80, AURKA, UBE2C, TOP2A, FEN1	65	235	13528	10.6276	5.66742e-06	2.17978e-07	1.6379e-05
GOTERM_BP_FAT	GO:0007242~intracellular signaling cascade	16	1.79574	0.000613601	CDK1, HMGB2, AURKA, NDC80, UBE2C, RACGAP1, TYMS, RFC4, ZWINT, PCNA, CKS2, BUB1B, H2AFX, TOP2A, CCNA2, FEN1	65	1256	13528	2.65125	0.263368	0.00469153	0.879494
Annotation Cluster 9	Enrichment Score: 7.99043839943742
Category	Term	Count	%	PValue	Genes	List Total	Pop Hits	Pop Total	Fold Enrichment	Bonferroni	Benjamini	FDR
GOTERM_BP_FAT	GO:0007059~chromosome segregation	13	1.45903	2.27955e-15	NEK2, DLGAP5, NUSAP1, CENPF, NDC80, BIRC5, PTTG1, SMC2, NCAPH, MAD2L1, NCAPG, ZWINT, TOP2A	65	81	13528	33.4025	1.16107e-12	1.05582e-13	3.35287e-12
GOTERM_BP_FAT	GO:0000070~mitotic sister chromatid segregation	9	1.0101	4.35095e-12	NCAPH, MAD2L1, NEK2, NCAPG, ZWINT, DLGAP5, NUSAP1, NDC80, SMC2	65	36	13528	52.0308	2.16678e-09	1.20377e-10	6.26204e-09
GOTERM_BP_FAT	GO:0000819~sister chromatid segregation	9	1.0101	5.53082e-12	NCAPH, MAD2L1, NEK2, NCAPG, ZWINT, DLGAP5, NUSAP1, NDC80, SMC2	65	37	13528	50.6245	2.75434e-09	1.44965e-10	7.96009e-09
GOTERM_BP_FAT	GO:0051276~chromosome organization	18	2.0202	5.8779e-11	HMGB2, NEK2, DLGAP5, EZH2, CENPF, NUSAP1, NDC80, PTTG1, MCM2, SMC2, NCAPH, CDCA8, MAD2L1, NCAPG, CENPA, ZWINT, H2AFX, TOP2A	65	485	13528	7.72416	2.9272e-08	1.33054e-09	8.45966e-08
GOTERM_BP_FAT	GO:0030261~chromosome condensation	5	0.561167	5.34801e-06	NCAPH, NCAPG, NUSAP1, TOP2A, SMC2	65	25	13528	41.6246	0.00265977	6.65807e-05	0.00769674
GOTERM_BP_FAT	GO:0007076~mitotic chromosome condensation	4	0.448934	2.79235e-05	NCAPH, NCAPG, NUSAP1, SMC2	65	13	13528	64.0379	0.0138098	0.000289668	0.0401808
GOTERM_CC_FAT	GO:0000796~condensin complex	3	0.3367	0.000321122	NCAPH, NCAPG, SMC2	61	6	12782	104.77	0.0365706	0.0014319	0.36575
SP_PIR_KEYWORDS	dna condensation	3	0.3367	0.000771286	NCAPH, NCAPG, SMC2	68	12	19235	70.7169	0.0820807	0.00427313	0.869408
Annotation Cluster 10	Enrichment Score: 7.778949064364199
Category	Term	Count	%	PValue	Genes	List Total	Pop Hits	Pop Total	Fold Enrichment	Bonferroni	Benjamini	FDR
GOTERM_BP_FAT	GO:0006259~DNA metabolic process	22	2.46914	6.54263e-15	GINS1, CDC6, HMGB2, RAD51AP1, CENPF, MCM2, PTTG1, MCM3, MCM4, MCM5, TK1, TYMS, CDC45, RFC4, MCM7, RRM2, PCNA, H2AFX, KPNA2, TOP2A, FEN1, TRIP13	65	506	13528	9.04883	3.26206e-12	2.71783e-13	9.42579e-12
GOTERM_BP_FAT	GO:0006974~response to DNA damage stimulus	13	1.45903	1.45938e-07	CDK1, HMGB2, RAD51AP1, PTTG1, TYMS, RFC4, MCM7, PCNA, H2AFX, TOP2A, CCNA2, FEN1, TRIP13	65	373	13528	7.25362	7.26747e-05	2.34443e-06	0.000210039
GOTERM_BP_FAT	GO:0006281~DNA repair	10	1.12233	6.99069e-06	TYMS, HMGB2, RFC4, RAD51AP1, PCNA, H2AFX, PTTG1, TOP2A, FEN1, TRIP13	65	284	13528	7.32828	0.00347532	8.4908e-05	0.0100607
GOTERM_BP_FAT	GO:0033554~cellular response to stress	13	1.45903	1.14753e-05	CDK1, HMGB2, RAD51AP1, PTTG1, TYMS, RFC4, MCM7, PCNA, H2AFX, TOP2A, CCNA2, FEN1, TRIP13	65	566	13528	4.78021	0.00569841	0.000132891	0.0165143
Annotation Cluster 11	Enrichment Score: 5.731520680055365
Category	Term	Count	%	PValue	Genes	List Total	Pop Hits	Pop Total	Fold Enrichment	Bonferroni	Benjamini	FDR
SP_PIR_KEYWORDS	centromere	7	0.785634	3.59263e-09	KIF2C, CDCA8, NEK2, OIP5, CENPA, BIRC5, AURKB	68	38	19235	52.1072	3.98782e-07	3.62529e-08	4.06582e-06
SP_PIR_KEYWORDS	chromosomal protein	9	1.0101	3.84817e-08	KIF2C, CDCA8, HMGB2, CENPA, CENPF, BIRC5, H2AFX, AURKB, MLF1IP	68	145	19235	17.5573	4.27145e-06	3.05104e-07	4.35501e-05
GOTERM_CC_FAT	GO:0032133~chromosome passenger complex	3	0.3367	6.48104e-05	CDCA8, BIRC5, AURKB	61	3	12782	209.541	0.00749006	0.000313211	0.0739162
GOTERM_CC_FAT	GO:0005875~microtubule associated complex	5	0.561167	0.00132314	KIF2C, CDCA8, KIF11, BIRC5, AURKB	61	102	12782	10.2716	0.142373	0.00547019	1.4992
Annotation Cluster 12	Enrichment Score: 5.308751215484287
Category	Term	Count	%	PValue	Genes	List Total	Pop Hits	Pop Total	Fold Enrichment	Bonferroni	Benjamini	FDR
GOTERM_CC_FAT	GO:0000922~spindle pole	9	1.0101	2.39754e-12	MAD2L1, KIF11, NEK2, PLK1, DLGAP5, BUB1, TPX2, CENPF, ASPM	61	34	12782	55.4667	2.78113e-10	2.5283e-11	2.7353e-09
GOTERM_BP_FAT	GO:0007093~mitotic cell cycle checkpoint	8	0.897868	1.06686e-09	CDK1, MAD2L1, ZWINT, BUB1, BUB1B, CENPF, TTK, CCNA2	65	43	13528	38.7206	5.31298e-07	2.21374e-08	1.53546e-06
GOTERM_BP_FAT	GO:0010564~regulation of cell cycle process	9	1.0101	5.93244e-08	MAD2L1, NEK2, DLGAP5, BUB1, CENPF, NUSAP1, TTK, BIRC5, UBE2C	65	114	13528	16.4308	2.95431e-05	1.05513e-06	8.53815e-05
GOTERM_BP_FAT	GO:0031577~spindle checkpoint	5	0.561167	2.19157e-07	MAD2L1, BUB1, CENPF, TTK, BIRC5	65	12	13528	86.7179	0.000109134	3.41063e-06	0.000315417
GOTERM_BP_FAT	GO:0007088~regulation of mitosis	7	0.785634	2.38139e-07	MAD2L1, NEK2, DLGAP5, BUB1, CENPF, NUSAP1, TTK	65	56	13528	26.0154	0.000118586	3.59373e-06	0.000342736
GOTERM_BP_FAT	GO:0051783~regulation of nuclear division	7	0.785634	2.38139e-07	MAD2L1, NEK2, DLGAP5, BUB1, CENPF, NUSAP1, TTK	65	56	13528	26.0154	0.000118586	3.59373e-06	0.000342736
GOTERM_BP_FAT	GO:0030071~regulation of mitotic metaphase/anaphase transition	5	0.561167	3.12565e-06	MAD2L1, DLGAP5, BUB1, CENPF, TTK	65	22	13528	47.3007	0.00155537	4.09617e-05	0.00449844
GOTERM_BP_FAT	GO:0045841~negative regulation of mitotic metaphase/anaphase transition	4	0.448934	1.62191e-05	MAD2L1, BUB1, CENPF, TTK	65	11	13528	75.6811	0.00804464	0.000179477	0.0233405
GOTERM_BP_FAT	GO:0007094~mitotic cell cycle spindle assembly checkpoint	4	0.448934	1.62191e-05	MAD2L1, BUB1, CENPF, TTK	65	11	13528	75.6811	0.00804464	0.000179477	0.0233405
GOTERM_BP_FAT	GO:0045839~negative regulation of mitosis	4	0.448934	2.15524e-05	MAD2L1, BUB1, CENPF, TTK	65	12	13528	69.3744	0.0106758	0.00022834	0.0310144
GOTERM_BP_FAT	GO:0051784~negative regulation of nuclear division	4	0.448934	2.15524e-05	MAD2L1, BUB1, CENPF, TTK	65	12	13528	69.3744	0.0106758	0.00022834	0.0310144
GOTERM_BP_FAT	GO:0010948~negative regulation of cell cycle process	4	0.448934	0.000215635	MAD2L1, BUB1, CENPF, TTK	65	25	13528	33.2997	0.101832	0.00184997	0.3099
GOTERM_BP_FAT	GO:0033043~regulation of organelle organization	7	0.785634	0.000548992	MAD2L1, NEK2, DLGAP5, BUB1, CENPF, NUSAP1, TTK	65	217	13528	6.71365	0.239267	0.00433144	0.787228
GOTERM_BP_FAT	GO:0045786~negative regulation of cell cycle	4	0.448934	0.00662741	MAD2L1, BUB1, CENPF, TTK	65	81	13528	10.2777	0.963536	0.040548	9.12645
GOTERM_BP_FAT	GO:0010639~negative regulation of organelle organization	4	0.448934	0.00685614	MAD2L1, BUB1, CENPF, TTK	65	82	13528	10.1523	0.967487	0.0414157	9.42713
GOTERM_BP_FAT	GO:0051129~negative regulation of cellular component organization	4	0.448934	0.029632	MAD2L1, BUB1, CENPF, TTK	65	142	13528	5.86262	1	0.150259	35.1387
Annotation Cluster 13	Enrichment Score: 5.193601920890309
Category	Term	Count	%	PValue	Genes	List Total	Pop Hits	Pop Total	Fold Enrichment	Bonferroni	Benjamini	FDR
GOTERM_BP_FAT	GO:0006260~DNA replication	17	1.90797	3.16468e-16	GINS1, CDC6, HMGB2, CENPF, MCM2, MCM3, MCM4, MCM5, TK1, TYMS, CDC45, RFC4, MCM7, RRM2, PCNA, TOP2A, FEN1	65	190	13528	18.6215	1.65867e-13	1.65423e-14	4.77396e-13
SP_PIR_KEYWORDS	dna replication	11	1.23457	4.75623e-13	GINS1, CDC6, CDC45, MCM7, RFC4, RRM2, PCNA, MCM2, MCM3, MCM4, MCM5	68	88	19235	35.3585	5.27938e-11	7.54197e-12	5.38258e-10
GOTERM_BP_FAT	GO:0006261~DNA-dependent DNA replication	9	1.0101	2.54108e-10	HMGB2, CDC45, MCM7, RFC4, MCM2, MCM3, MCM4, FEN1, MCM5	65	58	13528	32.295	1.26546e-07	5.502e-09	3.65721e-07
KEGG_PATHWAY	hsa03030:DNA replication	8	0.897868	6.71714e-10	MCM7, RFC4, PCNA, MCM2, MCM3, MCM4, FEN1, MCM5	30	36	5085	37.6667	1.4106e-08	7.05299e-09	5.18654e-07
GOTERM_BP_FAT	GO:0006270~DNA replication initiation	6	0.673401	8.48071e-09	CDC45, MCM7, MCM2, MCM3, MCM4, MCM5	65	16	13528	78.0462	4.22338e-06	1.68936e-07	1.22057e-05
INTERPRO	IPR018525:DNA-dependent ATPase MCM, conserved site	5	0.561167	9.16222e-09	MCM7, MCM2, MCM3, MCM4, MCM5	59	8	16659	176.472	1.0903e-06	1.0903e-06	1.05017e-05
UP_SEQ_FEATURE	domain:MCM	5	0.561167	9.55088e-09	MCM7, MCM2, MCM3, MCM4, MCM5	68	8	19113	175.671	2.63604e-06	8.78681e-07	1.26005e-05
INTERPRO	IPR001208:DNA-dependent ATPase MCM	5	0.561167	1.64492e-08	MCM7, MCM2, MCM3, MCM4, MCM5	59	9	16659	156.864	1.95746e-06	9.78729e-07	1.8854e-05
SMART	SM00350:MCM	5	0.561167	2.58663e-08	MCM7, MCM2, MCM3, MCM4, MCM5	37	9	9079	136.321	6.98391e-07	6.98391e-07	2.14298e-05
INTERPRO	IPR012340:Nucleic acid-binding, OB-fold	5	0.561167	3.41061e-05	MCM7, MCM2, MCM3, MCM4, MCM5	59	53	16659	26.6374	0.00405047	0.00081141	0.0390852
GOTERM_BP_FAT	GO:0006268~DNA unwinding during replication	4	0.448934	3.5419e-05	HMGB2, MCM7, MCM2, MCM4	65	14	13528	59.4637	0.0174843	0.000359914	0.0509639
GOTERM_BP_FAT	GO:0032508~DNA duplex unwinding	4	0.448934	7.83341e-05	HMGB2, MCM7, MCM2, MCM4	65	18	13528	46.2496	0.0382607	0.000764647	0.112682
GOTERM_BP_FAT	GO:0032392~DNA geometric change	4	0.448934	7.83341e-05	HMGB2, MCM7, MCM2, MCM4	65	18	13528	46.2496	0.0382607	0.000764647	0.112682
INTERPRO	IPR003593:ATPase, AAA+ type, core	6	0.673401	0.000142695	CDC6, MCM7, RFC4, MCM3, MCM4, TRIP13	59	144	16659	11.7648	0.0168386	0.00282633	0.163434
SMART	SM00382:AAA	6	0.673401	0.000237538	CDC6, MCM7, RFC4, MCM3, MCM4, TRIP13	37	144	9079	10.2241	0.00639376	0.00320201	0.196626
GOTERM_MF_FAT	GO:0043566~structure-specific DNA binding	6	0.673401	0.000302356	HMGB2, MCM7, RAD51AP1, PCNA, MCM4, FEN1	54	145	12983	9.94866	0.0515445	0.00527806	0.370044
GOTERM_MF_FAT	GO:0003697~single-stranded DNA binding	4	0.448934	0.00145075	HMGB2, MCM7, RAD51AP1, MCM4	54	55	12983	17.4855	0.224358	0.0209495	1.76409
GOTERM_CC_FAT	GO:0044454~nuclear chromosome part	5	0.561167	0.002551	MCM7, BUB1, H2AFX, MCM2, MCM3	61	122	12782	8.58775	0.256431	0.00951235	2.87206
SP_PIR_KEYWORDS	dna-binding	14	1.57127	0.0113837	HMGB2, RAD51AP1, FOXM1, E2F8, NUSAP1, MCM2, MCM3, MCM4, MCM5, MCM7, CENPA, PCNA, H2AFX, TOP2A	68	1868	19235	2.11999	0.719403	0.0459775	12.1526
INTERPRO	IPR003959:ATPase, AAA-type, core	3	0.3367	0.0126151	CDC6, RFC4, TRIP13	59	49	16659	17.2871	0.779254	0.0901007	13.5421
SP_PIR_KEYWORDS	transcription regulation	9	1.0101	0.410104	MCM7, FOXM1, E2F8, EZH2, MCM2, MCM3, MCM4, MLF1IP, MCM5	68	2026	19235	1.25657	1	0.803562	99.7454
SP_PIR_KEYWORDS	Transcription	9	1.0101	0.434839	MCM7, FOXM1, E2F8, EZH2, MCM2, MCM3, MCM4, MLF1IP, MCM5	68	2071	19235	1.22927	1	0.819484	99.8432
GOTERM_BP_FAT	GO:0006350~transcription	11	1.23457	0.544846	MCM7, FOXM1, E2F8, EZH2, MCM2, PTTG1, MCM3, MCM4, MLF1IP, MCM5, TRIP13	65	2101	13528	1.08965	1	0.934265	99.9988
GOTERM_BP_FAT	GO:0045449~regulation of transcription	12	1.3468	0.709247	HMGB2, MCM7, FOXM1, E2F8, EZH2, CENPF, MCM2, MCM3, MCM4, MLF1IP, CCNA2, MCM5	65	2601	13528	0.960199	1	0.983446	100
Annotation Cluster 14	Enrichment Score: 3.99545210202187
Category	Term	Count	%	PValue	Genes	List Total	Pop Hits	Pop Total	Fold Enrichment	Bonferroni	Benjamini	FDR
GOTERM_BP_FAT	GO:0007126~meiosis	6	0.673401	9.78746e-05	MKI67, NEK2, PLK1, CKS2, H2AFX, TRIP13	65	98	13528	12.7422	0.047575	0.000936944	0.140772
GOTERM_BP_FAT	GO:0051327~M phase of meiotic cell cycle	6	0.673401	9.78746e-05	MKI67, NEK2, PLK1, CKS2, H2AFX, TRIP13	65	98	13528	12.7422	0.047575	0.000936944	0.140772
GOTERM_BP_FAT	GO:0051321~meiotic cell cycle	6	0.673401	0.000107722	MKI67, NEK2, PLK1, CKS2, H2AFX, TRIP13	65	100	13528	12.4874	0.0522347	0.000992995	0.154925
Annotation Cluster 15	Enrichment Score: 3.503741399499489
Category	Term	Count	%	PValue	Genes	List Total	Pop Hits	Pop Total	Fold Enrichment	Bonferroni	Benjamini	FDR
UP_SEQ_FEATURE	binding site:ATP	12	1.3468	2.63033e-06	KIF2C, CDK1, NEK2, PLK1, BUB1, BUB1B, TTK, AURKA, AURKB, PBK, TOP2A, MELK	68	542	19113	6.22303	0.000725707	0.000181476	0.00347013
INTERPRO	IPR008271:Serine/threonine protein kinase, active site	10	1.12233	3.3942e-06	CDK1, NEK2, PLK1, BUB1, BUB1B, TTK, AURKA, AURKB, PBK, MELK	59	354	16659	7.97616	0.000403829	0.000134628	0.00389034
SP_PIR_KEYWORDS	kinase	13	1.45903	3.9344e-06	CDK1, NEK2, TTK, AURKA, PBK, AURKB, CDKN3, TK1, PLK1, CKS2, BUB1, BUB1B, MELK	68	688	19235	5.34488	0.000436624	2.5689e-05	0.00445251
SP_PIR_KEYWORDS	serine/threonine-protein kinase	10	1.12233	6.6264e-06	CDK1, NEK2, PLK1, BUB1, BUB1B, TTK, AURKA, AURKB, PBK, MELK	68	381	19235	7.42435	0.000735262	3.87115e-05	0.00749891
INTERPRO	IPR017441:Protein kinase, ATP binding site	10	1.12233	2.53674e-05	CDK1, NEK2, PLK1, BUB1, BUB1B, TTK, AURKA, AURKB, PBK, MELK	59	455	16659	6.20562	0.00301421	0.000754405	0.0290721
UP_SEQ_FEATURE	domain:Protein kinase	10	1.12233	3.61467e-05	CDK1, NEK2, PLK1, BUB1, BUB1B, TTK, AURKA, AURKB, PBK, MELK	68	469	19113	5.99304	0.00992706	0.00199334	0.0476778
GOTERM_MF_FAT	GO:0004674~protein serine/threonine kinase activity	10	1.12233	5.35531e-05	CDK1, NEK2, PLK1, BUB1, BUB1B, TTK, AURKA, AURKB, PBK, MELK	54	430	12983	5.5913	0.00932826	0.0010408	0.0656337
INTERPRO	IPR000719:Protein kinase, core	9	1.0101	0.000229002	CDK1, NEK2, PLK1, BUB1, TTK, AURKA, AURKB, PBK, MELK	59	476	16659	5.33866	0.0268863	0.00388591	0.262166
INTERPRO	IPR017442:Serine/threonine protein kinase-related	8	0.897868	0.000237927	CDK1, NEK2, PLK1, TTK, AURKA, AURKB, PBK, MELK	59	359	16659	6.29205	0.0279195	0.00353333	0.272371
INTERPRO	IPR002290:Serine/threonine protein kinase	7	0.785634	0.000274112	CDK1, NEK2, PLK1, TTK, AURKA, AURKB, MELK	59	259	16659	7.63124	0.0320974	0.0036183	0.313735
UP_SEQ_FEATURE	active site:Proton acceptor	10	1.12233	0.000462088	CDK1, NEK2, PLK1, BUB1, BUB1B, TTK, AURKA, AURKB, PBK, MELK	68	658	19113	4.27163	0.119765	0.0210366	0.607919
SMART	SM00220:S_TKc	7	0.785634	0.000482324	CDK1, NEK2, PLK1, TTK, AURKA, AURKB, MELK	37	259	9079	6.63185	0.0129414	0.00433255	0.398896
GOTERM_MF_FAT	GO:0004672~protein kinase activity	10	1.12233	0.000696299	CDK1, NEK2, PLK1, BUB1, BUB1B, TTK, AURKA, AURKB, PBK, MELK	54	606	12983	3.96742	0.114759	0.0110202	0.850291
SP_PIR_KEYWORDS	transferase	13	1.45903	0.0028931	CDK1, NEK2, EZH2, TTK, AURKA, PBK, AURKB, TK1, TYMS, PLK1, BUB1, BUB1B, MELK	68	1394	19235	2.63793	0.275011	0.0138853	3.22572
SP_PIR_KEYWORDS	phosphotransferase	5	0.561167	0.00530975	CDK1, PLK1, TTK, AURKA, TK1	68	201	19235	7.03651	0.4462	0.0224726	5.84719
GOTERM_BP_FAT	GO:0006468~protein amino acid phosphorylation	9	1.0101	0.0129493	CDK1, NEK2, PLK1, BUB1, TTK, AURKA, AURKB, PBK, MELK	65	667	13528	2.80826	0.998483	0.0726975	17.1044
GOTERM_BP_FAT	GO:0016310~phosphorylation	9	1.0101	0.0341524	CDK1, NEK2, PLK1, BUB1, TTK, AURKA, AURKB, PBK, MELK	65	800	13528	2.34138	1	0.168145	39.3543
GOTERM_BP_FAT	GO:0006793~phosphorus metabolic process	10	1.12233	0.0386236	CDK1, NEK2, PLK1, BUB1, TTK, AURKA, AURKB, PBK, CDKN3, MELK	65	973	13528	2.13898	1	0.184808	43.272
GOTERM_BP_FAT	GO:0006796~phosphate metabolic process	10	1.12233	0.0386236	CDK1, NEK2, PLK1, BUB1, TTK, AURKA, AURKB, PBK, CDKN3, MELK	65	973	13528	2.13898	1	0.184808	43.272
Annotation Cluster 16	Enrichment Score: 3.2703144302029066
Category	Term	Count	%	PValue	Genes	List Total	Pop Hits	Pop Total	Fold Enrichment	Bonferroni	Benjamini	FDR
GOTERM_BP_FAT	GO:0051640~organelle localization	7	0.785634	4.5811e-06	CENPA, DLGAP5, CENPF, NUSAP1, BIRC5, NDC80, ASPM	65	92	13528	15.8355	0.00227879	5.84956e-05	0.00659306
GOTERM_BP_FAT	GO:0051656~establishment of organelle localization	6	0.673401	1.7995e-05	CENPA, DLGAP5, CENPF, NUSAP1, BIRC5, NDC80	65	69	13528	18.0977	0.00892157	0.000194799	0.0258959
GOTERM_BP_FAT	GO:0040001~establishment of mitotic spindle localization	3	0.3367	0.000605724	CENPA, NUSAP1, NDC80	65	8	13528	78.0462	0.260471	0.00470362	0.86825
GOTERM_BP_FAT	GO:0051653~spindle localization	3	0.3367	0.000967558	CENPA, NUSAP1, NDC80	65	10	13528	62.4369	0.3825	0.00696227	1.38355
GOTERM_BP_FAT	GO:0051293~establishment of spindle localization	3	0.3367	0.000967558	CENPA, NUSAP1, NDC80	65	10	13528	62.4369	0.3825	0.00696227	1.38355
GOTERM_BP_FAT	GO:0051303~establishment of chromosome localization	3	0.3367	0.00222346	DLGAP5, CENPF, BIRC5	65	15	13528	41.6246	0.669952	0.0152782	3.15286
GOTERM_BP_FAT	GO:0050000~chromosome localization	3	0.3367	0.00222346	DLGAP5, CENPF, BIRC5	65	15	13528	41.6246	0.669952	0.0152782	3.15286
GOTERM_BP_FAT	GO:0045787~positive regulation of cell cycle	3	0.3367	0.0297628	DLGAP5, NUSAP1, BIRC5	65	57	13528	10.9538	1	0.149384	35.2644
Annotation Cluster 17	Enrichment Score: 2.777887967907983
Category	Term	Count	%	PValue	Genes	List Total	Pop Hits	Pop Total	Fold Enrichment	Bonferroni	Benjamini	FDR
KEGG_PATHWAY	hsa04914:Progesterone-mediated oocyte maturation	7	0.785634	6.82692e-06	CCNB1, CDK1, MAD2L1, CCNB2, PLK1, BUB1, CCNA2	30	86	5085	13.7965	0.000143355	3.58408e-05	0.00527119
PIR_SUPERFAMILY	PIRSF001771:cyclin, A/B/D/E types	3	0.3367	0.000691753	CCNB1, CCNB2, CCNA2	28	11	7396	72.039	0.0212233	0.0212233	0.592716
INTERPRO	IPR014400:Cyclin, A/B/D/E	3	0.3367	0.000768848	CCNB1, CCNB2, CCNA2	59	12	16659	70.589	0.0874644	0.00911105	0.877713
PIR_SUPERFAMILY	PIRSF001771:Cyclin_A_B_D_E	3	0.3367	0.000828235	CCNB1, CCNB2, CCNA2	28	12	7396	66.0357	0.0253588	0.0127608	0.709292
INTERPRO	IPR004367:Cyclin, C-terminal	3	0.3367	0.00105534	CCNB1, CCNB2, CCNA2	59	14	16659	60.5048	0.118078	0.0113579	1.20297
INTERPRO	IPR006671:Cyclin, N-terminal	3	0.3367	0.005869	CCNB1, CCNB2, CCNA2	59	33	16659	25.6687	0.503647	0.0567014	6.52426
INTERPRO	IPR013763:Cyclin-related	3	0.3367	0.00733731	CCNB1, CCNB2, CCNA2	59	37	16659	22.8937	0.583704	0.0651902	8.09454
INTERPRO	IPR006670:Cyclin	3	0.3367	0.00853609	CCNB1, CCNB2, CCNA2	59	40	16659	21.1767	0.639461	0.0702766	9.35868
SMART	SM00385:CYCLIN	3	0.3367	0.0108481	CCNB1, CCNB2, CCNA2	37	40	9079	18.4034	0.255095	0.0709796	8.64028
SP_PIR_KEYWORDS	cyclin	3	0.3367	0.0131475	CCNB1, CCNB2, CCNA2	68	50	19235	16.9721	0.769857	0.0511137	13.9102
Annotation Cluster 18	Enrichment Score: 2.5755413124361044
Category	Term	Count	%	PValue	Genes	List Total	Pop Hits	Pop Total	Fold Enrichment	Bonferroni	Benjamini	FDR
SP_PIR_KEYWORDS	chromosomal protein	9	1.0101	3.84817e-08	KIF2C, CDCA8, HMGB2, CENPA, CENPF, BIRC5, H2AFX, AURKB, MLF1IP	68	145	19235	17.5573	4.27145e-06	3.05104e-07	4.35501e-05
GOTERM_BP_FAT	GO:0006323~DNA packaging	9	1.0101	7.26986e-08	NCAPH, HMGB2, NCAPG, CENPA, NUSAP1, H2AFX, MCM2, TOP2A, SMC2	65	117	13528	16.0095	3.62032e-05	1.24841e-06	0.00010463
GOTERM_BP_FAT	GO:0065004~protein-DNA complex assembly	5	0.561167	0.000894606	HMGB2, CENPA, CENPF, H2AFX, MCM2	65	91	13528	11.4353	0.359633	0.00653317	1.27986
GOTERM_CC_FAT	GO:0000785~chromatin	6	0.673401	0.0024258	MCM7, OIP5, CENPA, CENPF, H2AFX, MCM2	61	200	12782	6.28623	0.245526	0.00934721	2.73288
GOTERM_BP_FAT	GO:0006334~nucleosome assembly	4	0.448934	0.00732757	HMGB2, CENPA, H2AFX, MCM2	65	84	13528	9.91062	0.974333	0.0431679	10.0439
GOTERM_BP_FAT	GO:0031497~chromatin assembly	4	0.448934	0.00807003	HMGB2, CENPA, H2AFX, MCM2	65	87	13528	9.56888	0.982317	0.0469023	11.0074
GOTERM_BP_FAT	GO:0034728~nucleosome organization	4	0.448934	0.00968404	HMGB2, CENPA, H2AFX, MCM2	65	93	13528	8.95153	0.992141	0.0554188	13.069
GOTERM_BP_FAT	GO:0006333~chromatin assembly or disassembly	4	0.448934	0.0222206	HMGB2, CENPA, H2AFX, MCM2	65	127	13528	6.55506	0.999986	0.118154	27.6324
GOTERM_BP_FAT	GO:0034621~cellular macromolecular complex subunit organization	6	0.673401	0.0266655	KIF2C, HMGB2, CENPA, CENPF, H2AFX, MCM2	65	357	13528	3.49787	0.999999	0.138906	32.2257
GOTERM_BP_FAT	GO:0034622~cellular macromolecular complex assembly	5	0.561167	0.0635022	HMGB2, CENPA, CENPF, H2AFX, MCM2	65	318	13528	3.27238	1	0.267411	61.1029
GOTERM_BP_FAT	GO:0006325~chromatin organization	5	0.561167	0.103606	HMGB2, CENPA, EZH2, H2AFX, MCM2	65	378	13528	2.75295	1	0.387809	79.2819
GOTERM_BP_FAT	GO:0043933~macromolecular complex subunit organization	7	0.785634	0.118278	KIF2C, HMGB2, CENPA, RRM2, CENPF, H2AFX, MCM2	65	710	13528	2.05192	1	0.428625	83.662
GOTERM_BP_FAT	GO:0065003~macromolecular complex assembly	6	0.673401	0.2056	HMGB2, CENPA, RRM2, CENPF, H2AFX, MCM2	65	665	13528	1.8778	1	0.612214	96.358
Annotation Cluster 19	Enrichment Score: 2.5177841354215804
Category	Term	Count	%	PValue	Genes	List Total	Pop Hits	Pop Total	Fold Enrichment	Bonferroni	Benjamini	FDR
GOTERM_BP_FAT	GO:0031577~spindle checkpoint	5	0.561167	2.19157e-07	MAD2L1, BUB1, CENPF, TTK, BIRC5	65	12	13528	86.7179	0.000109134	3.41063e-06	0.000315417
GOTERM_MF_FAT	GO:0042803~protein homodimerization activity	5	0.561167	0.0470265	MAD2L1, E2F8, CENPF, BIRC5, TOP2A	54	334	12983	3.59919	0.999782	0.373936	44.596
GOTERM_MF_FAT	GO:0046983~protein dimerization activity	6	0.673401	0.0692821	MAD2L1, E2F8, CENPF, BIRC5, TOP2A, SMC2	54	542	12983	2.66154	0.999997	0.450269	58.5309
GOTERM_MF_FAT	GO:0042802~identical protein binding	6	0.673401	0.118889	MAD2L1, E2F8, CENPF, BIRC5, TOP2A, TRIP13	54	640	12983	2.25399	1	0.618273	78.8116
Annotation Cluster 20	Enrichment Score: 2.466244845687744
Category	Term	Count	%	PValue	Genes	List Total	Pop Hits	Pop Total	Fold Enrichment	Bonferroni	Benjamini	FDR
KEGG_PATHWAY	hsa04114:Oocyte meiosis	9	1.0101	1.09265e-07	CCNB1, CDK1, MAD2L1, CCNB2, PLK1, BUB1, CDC20, AURKA, PTTG1	30	110	5085	13.8682	2.29456e-06	7.64855e-07	8.43674e-05
GOTERM_BP_FAT	GO:0051439~regulation of ubiquitin-protein ligase activity during mitotic cell cycle	7	0.785634	9.94019e-07	CCNB1, CDK1, MAD2L1, PLK1, BUB1B, CDC20, UBE2C	65	71	13528	20.5192	0.000494899	1.45594e-05	0.00143061
GOTERM_BP_FAT	GO:0051438~regulation of ubiquitin-protein ligase activity	7	0.785634	1.73736e-06	CCNB1, CDK1, MAD2L1, PLK1, BUB1B, CDC20, UBE2C	65	78	13528	18.6777	0.000864832	2.40332e-05	0.00250043
GOTERM_BP_FAT	GO:0051340~regulation of ligase activity	7	0.785634	2.17111e-06	CCNB1, CDK1, MAD2L1, PLK1, BUB1B, CDC20, UBE2C	65	81	13528	17.9859	0.00108063	2.92216e-05	0.00312469
GOTERM_BP_FAT	GO:0031396~regulation of protein ubiquitination	7	0.785634	7.43627e-06	CCNB1, CDK1, MAD2L1, PLK1, BUB1B, CDC20, UBE2C	65	100	13528	14.5686	0.00369643	8.81693e-05	0.010702
GOTERM_BP_FAT	GO:0031145~anaphase-promoting complex-dependent proteasomal ubiquitin-dependent protein catabolic process	6	0.673401	1.34193e-05	CCNB1, CDK1, MAD2L1, BUB1B, CDC20, UBE2C	65	65	13528	19.2114	0.00666055	0.000151871	0.0193117
GOTERM_BP_FAT	GO:0010498~proteasomal protein catabolic process	6	0.673401	0.000118313	CCNB1, CDK1, MAD2L1, BUB1B, CDC20, UBE2C	65	102	13528	12.2425	0.057221	0.00107076	0.170145
GOTERM_BP_FAT	GO:0043161~proteasomal ubiquitin-dependent protein catabolic process	6	0.673401	0.000118313	CCNB1, CDK1, MAD2L1, BUB1B, CDC20, UBE2C	65	102	13528	12.2425	0.057221	0.00107076	0.170145
GOTERM_BP_FAT	GO:0051437~positive regulation of ubiquitin-protein ligase activity during mitotic cell cycle	5	0.561167	0.000295655	CCNB1, CDK1, PLK1, CDC20, UBE2C	65	68	13528	15.3032	0.136929	0.00249278	0.424674
GOTERM_BP_FAT	GO:0051443~positive regulation of ubiquitin-protein ligase activity	5	0.561167	0.000330525	CCNB1, CDK1, PLK1, CDC20, UBE2C	65	70	13528	14.8659	0.151791	0.00274005	0.47465
GOTERM_BP_FAT	GO:0051351~positive regulation of ligase activity	5	0.561167	0.000388223	CCNB1, CDK1, PLK1, CDC20, UBE2C	65	73	13528	14.255	0.175825	0.00316502	0.557292
GOTERM_BP_FAT	GO:0031399~regulation of protein modification process	8	0.897868	0.000468321	CCNB1, CDK1, MAD2L1, PLK1, BUB1B, TTK, CDC20, UBE2C	65	295	13528	5.64402	0.208067	0.00375549	0.671912
GOTERM_BP_FAT	GO:0031398~positive regulation of protein ubiquitination	5	0.561167	0.000661998	CCNB1, CDK1, PLK1, CDC20, UBE2C	65	84	13528	12.3883	0.280921	0.00498427	0.948556
GOTERM_BP_FAT	GO:0031401~positive regulation of protein modification process	6	0.673401	0.0018858	CCNB1, CDK1, PLK1, TTK, CDC20, UBE2C	65	187	13528	6.67775	0.609377	0.013339	2.68009
GOTERM_CC_FAT	GO:0005829~cytosol	15	1.6835	0.00286625	CDK1, CDC6, NEK2, CDC20, BIRC5, PTTG1, UBE2C, TK1, CCNB1, TYMS, MAD2L1, CCNB2, PLK1, RRM2, BUB1B	61	1330	12782	2.36324	0.283203	0.0103511	3.22171
GOTERM_BP_FAT	GO:0051436~negative regulation of ubiquitin-protein ligase activity during mitotic cell cycle	4	0.448934	0.00357959	MAD2L1, BUB1B, CDC20, UBE2C	65	65	13528	12.8076	0.832343	0.023844	5.03018
GOTERM_BP_FAT	GO:0051444~negative regulation of ubiquitin-protein ligase activity	4	0.448934	0.00389961	MAD2L1, BUB1B, CDC20, UBE2C	65	67	13528	12.4253	0.857127	0.0256103	5.46821
GOTERM_BP_FAT	GO:0051352~negative regulation of ligase activity	4	0.448934	0.00389961	MAD2L1, BUB1B, CDC20, UBE2C	65	67	13528	12.4253	0.857127	0.0256103	5.46821
GOTERM_BP_FAT	GO:0032270~positive regulation of cellular protein metabolic process	6	0.673401	0.00484986	CCNB1, CDK1, PLK1, TTK, CDC20, UBE2C	65	233	13528	5.35939	0.911177	0.0313546	6.75786
GOTERM_BP_FAT	GO:0031397~negative regulation of protein ubiquitination	4	0.448934	0.00515461	MAD2L1, BUB1B, CDC20, UBE2C	65	74	13528	11.2499	0.923742	0.0328714	7.16798
GOTERM_BP_FAT	GO:0006511~ubiquitin-dependent protein catabolic process	6	0.673401	0.0056842	CCNB1, CDK1, MAD2L1, BUB1B, CDC20, UBE2C	65	242	13528	5.16008	0.941505	0.0357406	7.87668
GOTERM_BP_FAT	GO:0051247~positive regulation of protein metabolic process	6	0.673401	0.00578278	CCNB1, CDK1, PLK1, TTK, CDC20, UBE2C	65	243	13528	5.13884	0.944323	0.0358991	8.00805
GOTERM_BP_FAT	GO:0032268~regulation of cellular protein metabolic process	8	0.897868	0.00687389	CCNB1, CDK1, MAD2L1, PLK1, BUB1B, TTK, CDC20, UBE2C	65	474	13528	3.51263	0.967775	0.0410252	9.45043
GOTERM_BP_FAT	GO:0031400~negative regulation of protein modification process	4	0.448934	0.0187414	MAD2L1, BUB1B, CDC20, UBE2C	65	119	13528	6.99573	0.999919	0.102639	23.8368
BIOCARTA	h_g2Pathway:Cell Cycle: G2/M Checkpoint	3	0.3367	0.0226788	CCNB1, CDK1, PLK1	16	23	1437	11.7147	0.436449	0.2493	16.9823
GOTERM_BP_FAT	GO:0043086~negative regulation of catalytic activity	5	0.561167	0.0419785	MAD2L1, BUB1B, BIRC5, CDC20, UBE2C	65	277	13528	3.75673	1	0.195815	46.0555
GOTERM_BP_FAT	GO:0010604~positive regulation of macromolecule metabolic process	9	1.0101	0.0481074	CCNB1, CDK1, HMGB2, PLK1, TTK, H2AFX, CDC20, UBE2C, CCNA2	65	857	13528	2.18566	1	0.219647	50.8152
GOTERM_BP_FAT	GO:0032269~negative regulation of cellular protein metabolic process	4	0.448934	0.0535045	MAD2L1, BUB1B, CDC20, UBE2C	65	180	13528	4.62496	1	0.239551	54.6799
GOTERM_BP_FAT	GO:0010605~negative regulation of macromolecule metabolic process	8	0.897868	0.0574332	CDC6, HMGB2, CDC45, MAD2L1, BUB1B, CENPF, CDC20, UBE2C	65	734	13528	2.26837	1	0.250826	57.3133
GOTERM_BP_FAT	GO:0051248~negative regulation of protein metabolic process	4	0.448934	0.0586706	MAD2L1, BUB1B, CDC20, UBE2C	65	187	13528	4.45183	1	0.251378	58.1128
GOTERM_BP_FAT	GO:0044092~negative regulation of molecular function	5	0.561167	0.0732246	MAD2L1, BUB1B, BIRC5, CDC20, UBE2C	65	334	13528	3.11561	1	0.298072	66.5276
GOTERM_BP_FAT	GO:0044265~cellular macromolecule catabolic process	7	0.785634	0.127155	CCNB1, CDK1, MAD2L1, BUB1B, CDC20, UBE2C, FEN1	65	725	13528	2.00946	1	0.450831	85.8762
GOTERM_BP_FAT	GO:0019941~modification-dependent protein catabolic process	6	0.673401	0.13471	CCNB1, CDK1, MAD2L1, BUB1B, CDC20, UBE2C	65	574	13528	2.1755	1	0.46851	87.5374
GOTERM_BP_FAT	GO:0043632~modification-dependent macromolecule catabolic process	6	0.673401	0.13471	CCNB1, CDK1, MAD2L1, BUB1B, CDC20, UBE2C	65	574	13528	2.1755	1	0.46851	87.5374
GOTERM_BP_FAT	GO:0051603~proteolysis involved in cellular protein catabolic process	6	0.673401	0.153685	CCNB1, CDK1, MAD2L1, BUB1B, CDC20, UBE2C	65	600	13528	2.08123	1	0.514507	90.9422
GOTERM_BP_FAT	GO:0044257~cellular protein catabolic process	6	0.673401	0.155945	CCNB1, CDK1, MAD2L1, BUB1B, CDC20, UBE2C	65	603	13528	2.07088	1	0.51705	91.2842
GOTERM_BP_FAT	GO:0009057~macromolecule catabolic process	7	0.785634	0.163069	CCNB1, CDK1, MAD2L1, BUB1B, CDC20, UBE2C, FEN1	65	781	13528	1.86538	1	0.531257	92.2852
GOTERM_BP_FAT	GO:0030163~protein catabolic process	6	0.673401	0.170582	CCNB1, CDK1, MAD2L1, BUB1B, CDC20, UBE2C	65	622	13528	2.00762	1	0.545852	93.2241
GOTERM_BP_FAT	GO:0043085~positive regulation of catalytic activity	5	0.561167	0.231334	CCNB1, CDK1, PLK1, CDC20, UBE2C	65	520	13528	2.00118	1	0.649426	97.7327
GOTERM_BP_FAT	GO:0044093~positive regulation of molecular function	5	0.561167	0.300594	CCNB1, CDK1, PLK1, CDC20, UBE2C	65	586	13528	1.77579	1	0.753882	99.4175
GOTERM_BP_FAT	GO:0006508~proteolysis	6	0.673401	0.56458	CCNB1, CDK1, MAD2L1, BUB1B, CDC20, UBE2C	65	1054	13528	1.18476	1	0.942477	99.9994
Annotation Cluster 21	Enrichment Score: 2.3025945079523753
Category	Term	Count	%	PValue	Genes	List Total	Pop Hits	Pop Total	Fold Enrichment	Bonferroni	Benjamini	FDR
GOTERM_BP_FAT	GO:0031570~DNA integrity checkpoint	5	0.561167	0.000104007	CDK1, CDC6, CDC45, H2AFX, CCNA2	65	52	13528	20.0118	0.0504798	0.000976851	0.149587
GOTERM_BP_FAT	GO:0000077~DNA damage checkpoint	3	0.3367	0.0216128	CDK1, H2AFX, CCNA2	65	48	13528	13.0077	0.999981	0.116311	26.9823
GOTERM_BP_FAT	GO:0042770~DNA damage response, signal transduction	3	0.3367	0.0550099	CDK1, H2AFX, CCNA2	65	80	13528	7.80462	1	0.243447	55.7063
Annotation Cluster 22	Enrichment Score: 2.228457930981301
Category	Term	Count	%	PValue	Genes	List Total	Pop Hits	Pop Total	Fold Enrichment	Bonferroni	Benjamini	FDR
GOTERM_BP_FAT	GO:0000910~cytokinesis	6	0.673401	1.32847e-06	PRC1, PLK1, NUSAP1, BIRC5, AURKB, RACGAP1	65	41	13528	30.457	0.000661362	1.89021e-05	0.00191196
GOTERM_CC_FAT	GO:0005876~spindle microtubule	5	0.561167	9.54336e-06	CDK1, KIF11, PRC1, NUSAP1, BIRC5	61	29	12782	36.1278	0.00110642	4.81308e-05	0.0108873
GOTERM_CC_FAT	GO:0005874~microtubule	8	0.897868	0.000281799	KIF2C, CDK1, KIF11, PRC1, NUSAP1, BIRC5, RACGAP1, KIF20A	61	274	12782	6.11798	0.0321646	0.00130688	0.321028
SP_PIR_KEYWORDS	microtubule	6	0.673401	0.00126125	KIF2C, KIF11, PRC1, NUSAP1, RACGAP1, KIF20A	68	231	19235	7.34721	0.130718	0.00664862	1.41812
INTERPRO	IPR019821:Kinesin, motor region, conserved site	3	0.3367	0.00938072	KIF2C, KIF11, KIF20A	59	42	16659	20.1683	0.674234	0.0720447	10.2398
INTERPRO	IPR001752:Kinesin, motor region	3	0.3367	0.00938072	KIF2C, KIF11, KIF20A	59	42	16659	20.1683	0.674234	0.0720447	10.2398
UP_SEQ_FEATURE	domain:Kinesin-motor	3	0.3367	0.0099644	KIF2C, KIF11, KIF20A	68	43	19113	19.6098	0.936959	0.292131	12.3764
SMART	SM00129:KISc	3	0.3367	0.0119154	KIF2C, KIF11, KIF20A	37	42	9079	17.527	0.276495	0.0626792	9.45381
GOTERM_MF_FAT	GO:0003777~microtubule motor activity	3	0.3367	0.0393811	KIF2C, KIF11, KIF20A	54	77	12983	9.36724	0.999116	0.338729	38.8938
GOTERM_MF_FAT	GO:0015631~tubulin binding	3	0.3367	0.062814	NUSAP1, BIRC5, RACGAP1	54	100	12983	7.21278	0.999988	0.43314	54.8562
SP_PIR_KEYWORDS	motor protein	3	0.3367	0.0774437	KIF2C, KIF11, KIF20A	68	132	19235	6.42881	0.99987	0.265474	59.8375
GOTERM_BP_FAT	GO:0007018~microtubule-based movement	3	0.3367	0.0999019	KIF2C, KIF11, KIF20A	65	113	13528	5.52539	1	0.379049	78.015
GOTERM_MF_FAT	GO:0003774~motor activity	3	0.3367	0.114212	KIF2C, KIF11, KIF20A	54	142	12983	5.07942	1	0.618905	77.3905
GOTERM_MF_FAT	GO:0008092~cytoskeletal protein binding	3	0.3367	0.615384	NUSAP1, BIRC5, RACGAP1	54	504	12983	1.43111	1	0.997957	99.9992
Annotation Cluster 23	Enrichment Score: 1.1028271798567986
Category	Term	Count	%	PValue	Genes	List Total	Pop Hits	Pop Total	Fold Enrichment	Bonferroni	Benjamini	FDR
GOTERM_BP_FAT	GO:0007276~gamete generation	6	0.673401	0.0387303	CCNB1, HMGB2, H2AFX, PTTG1, RACGAP1, TRIP13	65	395	13528	3.16136	1	0.183554	43.3625
GOTERM_BP_FAT	GO:0007283~spermatogenesis	5	0.561167	0.0577991	HMGB2, H2AFX, PTTG1, RACGAP1, TRIP13	65	308	13528	3.37862	1	0.250132	57.5512
GOTERM_BP_FAT	GO:0048232~male gamete generation	5	0.561167	0.0577991	HMGB2, H2AFX, PTTG1, RACGAP1, TRIP13	65	308	13528	3.37862	1	0.250132	57.5512
GOTERM_BP_FAT	GO:0019953~sexual reproduction	6	0.673401	0.0651647	CCNB1, HMGB2, H2AFX, PTTG1, RACGAP1, TRIP13	65	458	13528	2.7265	1	0.271365	62.085
GOTERM_BP_FAT	GO:0032504~multicellular organism reproduction	6	0.673401	0.0800747	CCNB1, HMGB2, H2AFX, PTTG1, RACGAP1, TRIP13	65	487	13528	2.56414	1	0.319452	69.9174
GOTERM_BP_FAT	GO:0048609~reproductive process in a multicellular organism	6	0.673401	0.0800747	CCNB1, HMGB2, H2AFX, PTTG1, RACGAP1, TRIP13	65	487	13528	2.56414	1	0.319452	69.9174
GOTERM_BP_FAT	GO:0003006~reproductive developmental process	3	0.3367	0.352625	CCNB1, HMGB2, TRIP13	65	262	13528	2.38309	1	0.813373	99.8085
Annotation Cluster 24	Enrichment Score: 0.6533949195076332
Category	Term	Count	%	PValue	Genes	List Total	Pop Hits	Pop Total	Fold Enrichment	Bonferroni	Benjamini	FDR
GOTERM_CC_FAT	GO:0005635~nuclear envelope	5	0.561167	0.0155728	MAD2L1, LMNB1, PCNA, CENPF, KPNA2	61	205	12782	5.11076	0.838081	0.0506889	16.3949
GOTERM_CC_FAT	GO:0034399~nuclear periphery	3	0.3367	0.0332189	LMNB1, PCNA, CENPF	61	61	12782	10.3053	0.980136	0.100499	31.984
GOTERM_CC_FAT	GO:0031967~organelle envelope	5	0.561167	0.332063	MAD2L1, LMNB1, PCNA, CENPF, KPNA2	61	620	12782	1.68985	1	0.689734	98.999
GOTERM_CC_FAT	GO:0031975~envelope	5	0.561167	0.33422	MAD2L1, LMNB1, PCNA, CENPF, KPNA2	61	622	12782	1.68441	1	0.683658	99.0353
GOTERM_BP_FAT	GO:0008104~protein localization	6	0.673401	0.40599	PCNA, CENPF, NDC80, AURKB, KPNA2, KIF20A	65	882	13528	1.4158	1	0.861939	99.9445
GOTERM_CC_FAT	GO:0012505~endomembrane system	5	0.561167	0.504488	MAD2L1, LMNB1, PCNA, CENPF, KPNA2	61	782	12782	1.33978	1	0.849563	99.9668
GOTERM_BP_FAT	GO:0015031~protein transport	4	0.448934	0.707002	PCNA, CENPF, KPNA2, KIF20A	65	762	13528	1.09251	1	0.983476	100
GOTERM_BP_FAT	GO:0045184~establishment of protein localization	4	0.448934	0.712935	PCNA, CENPF, KPNA2, KIF20A	65	769	13528	1.08256	1	0.983692	100
Annotation Cluster 25	Enrichment Score: 0.6128159353427337
Category	Term	Count	%	PValue	Genes	List Total	Pop Hits	Pop Total	Fold Enrichment	Bonferroni	Benjamini	FDR
GOTERM_BP_FAT	GO:0000079~regulation of cyclin-dependent protein kinase activity	3	0.3367	0.0269275	CDC6, CKS2, CDKN3	65	54	13528	11.5624	0.999999	0.13876	32.4879
GOTERM_BP_FAT	GO:0042325~regulation of phosphorylation	5	0.561167	0.178371	CDC6, MCM7, CKS2, TTK, CDKN3	65	466	13528	2.23308	1	0.560531	94.0846
GOTERM_BP_FAT	GO:0019220~regulation of phosphate metabolic process	5	0.561167	0.19651	CDC6, MCM7, CKS2, TTK, CDKN3	65	485	13528	2.1456	1	0.596663	95.7101
GOTERM_BP_FAT	GO:0051174~regulation of phosphorus metabolic process	5	0.561167	0.19651	CDC6, MCM7, CKS2, TTK, CDKN3	65	485	13528	2.1456	1	0.596663	95.7101
GOTERM_BP_FAT	GO:0045859~regulation of protein kinase activity	3	0.3367	0.488469	CDC6, CKS2, CDKN3	65	345	13528	1.80977	1	0.912554	99.9935
GOTERM_BP_FAT	GO:0043549~regulation of kinase activity	3	0.3367	0.506684	CDC6, CKS2, CDKN3	65	357	13528	1.74893	1	0.920467	99.9962
GOTERM_BP_FAT	GO:0042127~regulation of cell proliferation	5	0.561167	0.515533	CDC6, FOXM1, TTK, CDKN3, CCNA2	65	787	13528	1.32226	1	0.922664	99.997
GOTERM_BP_FAT	GO:0051338~regulation of transferase activity	3	0.3367	0.52887	CDC6, CKS2, CDKN3	65	372	13528	1.67841	1	0.927271	99.998
Annotation Cluster 26	Enrichment Score: 0.5667553701476197
Category	Term	Count	%	PValue	Genes	List Total	Pop Hits	Pop Total	Fold Enrichment	Bonferroni	Benjamini	FDR
GOTERM_BP_FAT	GO:0009165~nucleotide biosynthetic process	3	0.3367	0.219762	TYMS, DHFR, RRM2	65	186	13528	3.35682	1	0.633857	97.1888
GOTERM_BP_FAT	GO:0034654~nucleobase, nucleoside, nucleotide and nucleic acid biosynthetic process	3	0.3367	0.231977	TYMS, DHFR, RRM2	65	193	13528	3.23507	1	0.647666	97.7599
GOTERM_BP_FAT	GO:0034404~nucleobase, nucleoside and nucleotide biosynthetic process	3	0.3367	0.231977	TYMS, DHFR, RRM2	65	193	13528	3.23507	1	0.647666	97.7599
GOTERM_BP_FAT	GO:0044271~nitrogen compound biosynthetic process	3	0.3367	0.45723	TYMS, DHFR, RRM2	65	325	13528	1.92114	1	0.895039	99.9848
Annotation Cluster 27	Enrichment Score: 0.47619804021674716
Category	Term	Count	%	PValue	Genes	List Total	Pop Hits	Pop Total	Fold Enrichment	Bonferroni	Benjamini	FDR
GOTERM_BP_FAT	GO:0010605~negative regulation of macromolecule metabolic process	8	0.897868	0.0574332	CDC6, HMGB2, CDC45, MAD2L1, BUB1B, CENPF, CDC20, UBE2C	65	734	13528	2.26837	1	0.250826	57.3133
GOTERM_BP_FAT	GO:0045934~negative regulation of nucleobase, nucleoside, nucleotide and nucleic acid metabolic process	4	0.448934	0.438443	CDC6, HMGB2, CDC45, CENPF	65	512	13528	1.62596	1	0.88475	99.9753
GOTERM_BP_FAT	GO:0051172~negative regulation of nitrogen compound metabolic process	4	0.448934	0.447242	CDC6, HMGB2, CDC45, CENPF	65	519	13528	1.60403	1	0.889553	99.9803
GOTERM_BP_FAT	GO:0010558~negative regulation of macromolecule biosynthetic process	4	0.448934	0.481894	CDC6, HMGB2, CDC45, CENPF	65	547	13528	1.52192	1	0.909994	99.9922
GOTERM_BP_FAT	GO:0031327~negative regulation of cellular biosynthetic process	4	0.448934	0.498854	CDC6, HMGB2, CDC45, CENPF	65	561	13528	1.48394	1	0.917346	99.9952
GOTERM_BP_FAT	GO:0009890~negative regulation of biosynthetic process	4	0.448934	0.513178	CDC6, HMGB2, CDC45, CENPF	65	573	13528	1.45287	1	0.922744	99.9968
Annotation Cluster 28	Enrichment Score: 0.35514943113447106
Category	Term	Count	%	PValue	Genes	List Total	Pop Hits	Pop Total	Fold Enrichment	Bonferroni	Benjamini	FDR
GOTERM_BP_FAT	GO:0006366~transcription from RNA polymerase II promoter	3	0.3367	0.303959	FOXM1, PTTG1, TRIP13	65	234	13528	2.66824	1	0.755798	99.4566
GOTERM_BP_FAT	GO:0006351~transcription, DNA-dependent	3	0.3367	0.40348	FOXM1, PTTG1, TRIP13	65	292	13528	2.13825	1	0.861812	99.941
GOTERM_BP_FAT	GO:0032774~RNA biosynthetic process	3	0.3367	0.410129	FOXM1, PTTG1, TRIP13	65	296	13528	2.10936	1	0.863501	99.9498
GOTERM_MF_FAT	GO:0030528~transcription regulator activity	6	0.673401	0.754821	HMGB2, FOXM1, E2F8, EZH2, PTTG1, TRIP13	54	1512	12983	0.954071	1	0.999793	100
Annotation Cluster 29	Enrichment Score: 0.30623766964115423
Category	Term	Count	%	PValue	Genes	List Total	Pop Hits	Pop Total	Fold Enrichment	Bonferroni	Benjamini	FDR
GOTERM_BP_FAT	GO:0048545~response to steroid hormone stimulus	3	0.3367	0.230229	HMGB2, AURKA, CCNA2	65	192	13528	3.25192	1	0.650366	97.6854
GOTERM_BP_FAT	GO:0009725~response to hormone stimulus	3	0.3367	0.521548	HMGB2, AURKA, CCNA2	65	367	13528	1.70128	1	0.924633	99.9975
GOTERM_BP_FAT	GO:0009719~response to endogenous stimulus	3	0.3367	0.575317	HMGB2, AURKA, CCNA2	65	405	13528	1.54165	1	0.94613	99.9996
GOTERM_BP_FAT	GO:0010033~response to organic substance	3	0.3367	0.862358	HMGB2, AURKA, CCNA2	65	721	13528	0.865977	1	0.998146	100
Annotation Cluster 30	Enrichment Score: 0.2855249440584498
Category	Term	Count	%	PValue	Genes	List Total	Pop Hits	Pop Total	Fold Enrichment	Bonferroni	Benjamini	FDR
GOTERM_BP_FAT	GO:0008104~protein localization	6	0.673401	0.40599	PCNA, CENPF, NDC80, AURKB, KPNA2, KIF20A	65	882	13528	1.4158	1	0.861939	99.9445
GOTERM_BP_FAT	GO:0034613~cellular protein localization	3	0.3367	0.583405	PCNA, AURKB, KPNA2	65	411	13528	1.51915	1	0.948515	99.9997
GOTERM_BP_FAT	GO:0070727~cellular macromolecule localization	3	0.3367	0.587407	PCNA, AURKB, KPNA2	65	414	13528	1.50814	1	0.949151	99.9997
Annotation Cluster 31	Enrichment Score: 0.08380728394459046
Category	Term	Count	%	PValue	Genes	List Total	Pop Hits	Pop Total	Fold Enrichment	Bonferroni	Benjamini	FDR
GOTERM_BP_FAT	GO:0006915~apoptosis	3	0.3367	0.784585	BUB1B, BIRC5, TOP2A	65	602	13528	1.03716	1	0.99346	100
GOTERM_BP_FAT	GO:0012501~programmed cell death	3	0.3367	0.79158	BUB1B, BIRC5, TOP2A	65	611	13528	1.02188	1	0.99393	100
GOTERM_BP_FAT	GO:0008219~cell death	3	0.3367	0.861292	BUB1B, BIRC5, TOP2A	65	719	13528	0.868386	1	0.998175	100
GOTERM_BP_FAT	GO:0016265~death	3	0.3367	0.863945	BUB1B, BIRC5, TOP2A	65	724	13528	0.862388	1	0.99814	100
Annotation Cluster 32	Enrichment Score: 0.06839650865730748
Category	Term	Count	%	PValue	Genes	List Total	Pop Hits	Pop Total	Fold Enrichment	Bonferroni	Benjamini	FDR
SP_PIR_KEYWORDS	magnesium	3	0.3367	0.457708	NEK2, AURKB, FEN1	68	442	19235	1.91992	1	0.824778	99.9018
GOTERM_MF_FAT	GO:0000287~magnesium ion binding	3	0.3367	0.55533	NEK2, AURKB, FEN1	54	452	12983	1.59575	1	0.995724	99.9952
SP_PIR_KEYWORDS	metal-binding	7	0.785634	0.958396	NEK2, RRM2, BIRC5, MCM2, AURKB, RACGAP1, FEN1	68	2972	19235	0.666243	1	0.999817	100
SP_PIR_KEYWORDS	zinc	3	0.3367	0.997102	BIRC5, MCM2, RACGAP1	68	2189	19235	0.387667	1	1	100
GOTERM_MF_FAT	GO:0046914~transition metal ion binding	5	0.561167	0.998377	RRM2, BIRC5, MCM2, RACGAP1, FEN1	54	2785	12983	0.431644	1	1	100
GOTERM_MF_FAT	GO:0008270~zinc ion binding	3	0.3367	0.999623	BIRC5, MCM2, RACGAP1	54	2311	12983	0.312106	1	1	100
GOTERM_MF_FAT	GO:0046872~metal ion binding	7	0.785634	0.999885	NEK2, RRM2, BIRC5, MCM2, AURKB, RACGAP1, FEN1	54	4140	12983	0.406517	1	1	100
GOTERM_MF_FAT	GO:0043169~cation binding	7	0.785634	0.999903	NEK2, RRM2, BIRC5, MCM2, AURKB, RACGAP1, FEN1	54	4179	12983	0.402723	1	1	100
GOTERM_MF_FAT	GO:0043167~ion binding	7	0.785634	0.999926	NEK2, RRM2, BIRC5, MCM2, AURKB, RACGAP1, FEN1	54	4241	12983	0.396836	1	1	100
Annotation Cluster 33	Enrichment Score: 0.06017781837938374
Category	Term	Count	%	PValue	Genes	List Total	Pop Hits	Pop Total	Fold Enrichment	Bonferroni	Benjamini	FDR
GOTERM_MF_FAT	GO:0030528~transcription regulator activity	6	0.673401	0.754821	HMGB2, FOXM1, E2F8, EZH2, PTTG1, TRIP13	54	1512	12983	0.954071	1	0.999793	100
GOTERM_MF_FAT	GO:0003700~transcription factor activity	4	0.448934	0.770933	HMGB2, FOXM1, E2F8, PTTG1	54	975	12983	0.986363	1	0.999815	100
GOTERM_BP_FAT	GO:0006355~regulation of transcription, DNA-dependent	4	0.448934	0.993056	HMGB2, FOXM1, E2F8, EZH2	65	1773	13528	0.469539	1	1	100
GOTERM_BP_FAT	GO:0051252~regulation of RNA metabolic process	4	0.448934	0.994156	HMGB2, FOXM1, E2F8, EZH2	65	1813	13528	0.459179	1	1	100
Annotation Cluster 34	Enrichment Score: 0.044281132634492966
Category	Term	Count	%	PValue	Genes	List Total	Pop Hits	Pop Total	Fold Enrichment	Bonferroni	Benjamini	FDR
GOTERM_BP_FAT	GO:0042981~regulation of apoptosis	3	0.3367	0.900605	CDK1, BIRC5, TOP2A	65	804	13528	0.776579	1	0.999276	100
GOTERM_BP_FAT	GO:0043067~regulation of programmed cell death	3	0.3367	0.903724	CDK1, BIRC5, TOP2A	65	812	13528	0.768928	1	0.999314	100
GOTERM_BP_FAT	GO:0010941~regulation of cell death	3	0.3367	0.904871	CDK1, BIRC5, TOP2A	65	815	13528	0.766097	1	0.999309	100
